# Supplementary material for: The ‘microbiome counterattack’: Insights on the soil and root‐associated microbiome in diverse chickpea and lentil genotypes after an erratic rainfall event
Source: Environ Microbiol Rep. 2023 May 24;15(6):459–83. doi: 10.1111/1758-2229.13167 (PMC10667653; doi:10.1111/1758-2229.13167)
Supplement: Supplementary file 2 — Table S2. The operational taxonomic unit (OTU) of chickpea bulk soil at T0 and T1 is reported. Table S3. The operational taxonomic unit (OTU) table of lentil bulk soil samples is reported. Table S4. The amplicon sequence variant (ASV) table of lentil root samples referring to fungal sequences is reported. Table S5. The amplicon sequence variant (ASV) table of lentil root samples referring to bacterial sequences is reported. [file EMI4-15-459-s001.xlsx]

## Sheet: Table S2
Table S2. The operational taxonomic unit (OTU) of chickpea bulk soil at T0 and T1 is reported.
Phylum	Class	Order	Family	Genus	Species	An.Ca.1586_RG3_T0	An.Ca.1586_RG3_T1	An.Ca.1586_RG2_T0	An.Ca.1586_RG2_T1	An.Ca.1586_RG1_T0	An.Ca.1586_RG1_T1	Nero Tolve_RG3_T0	Nero Tolve_RG3_T1	Nero Tolve_RG2_T0	Nero Tolve_RG2_T1	Nero Tolve_RG1_T0	Nero Tolve_RG1_T1	Pascià_RG3_T0	Pascià_RG3_T1	Pascià_RG2_T0	Pascià_RG2_T1	Pascià_RG1_T0	Pascià_RG1_T1	Sultano_RG3_T0	Sultano_RG3_T1	Sultano_RG2_T0	Sultano_RG2_T1	Sultano_RG1_T0	Sultano_RG1_T1
Acidobacteria	Acidobacteriia	Acidobacteriales	Acidobacteriaceae			75	0	37	15	24	0	49	0	11	11	0	0	24	40	0	0	29	0	0	0	60	15	13	0
Acidobacteria	Acidobacteriia	Acidobacteriales	Acidobacteriaceae	Acidipila		10	0	0	0	0	0	13	0	0	0	0	0	0	0	0	0	0	0	0	0	0	0	0	0
Acidobacteria	Acidobacteriia	Acidobacteriales	Koribacteraceae			63	0	0	43	31	0	32	0	33	0	0	0	0	17	0	0	34	0	0	15	45	10	17	0
Acidobacteria	Holophagae	Acanthopleuribacterales	Acanthopleuribacteraceae			48	0	53	33	36	0	113	0	52	0	0	0	0	36	10	0	34	49	0	0	89	93	12	20
Acidobacteria	Holophagae	Holophagales	Holophagaceae			110	23	67	49	64	0	197	22	60	28	17	15	23	28	17	0	31	15	25	12	102	84	30	18
Acidobacteria	Solibacteres	Solibacterales	Solibacteraceae			98	38	71	62	43	20	82	0	30	0	10	17	44	23	22	0	53	15	14	15	115	20	25	33
Actinobacteria	Acidimicrobiia	Acidimicrobiales	Microthrixaceae			46	0	10	0	0	0	30	12	0	0	0	12	11	10	0	0	11	0	0	0	67	21	0	0
Actinobacteria	Actinobacteria	Acidimicrobiales	Acidimicrobiaceae			1027	329	671	743	762	137	1442	397	479	209	151	356	665	544	146	72	527	336	328	326	1151	906	458	224
Actinobacteria	Actinobacteria	Acidimicrobiales	Acidimicrobiaceae	Aciditerrimonas		14	23	0	31	10	0	76	0	10	0	0	0	24	27	0	0	0	0	13	0	88	10	12	0
Actinobacteria	Actinobacteria	Acidimicrobiales	Acidimicrobiaceae	Ilumatobacter		198	51	113	77	151	14	265	29	73	10	66	48	216	125	29	11	159	42	57	68	347	119	123	32
Actinobacteria	Actinobacteria	Acidimicrobiales	Iamiaceae			419	156	176	228	195	44	508	200	130	78	45	105	294	231	74	70	165	141	116	139	499	266	149	105
Actinobacteria	Actinobacteria	Acidimicrobiales	Iamiaceae	Iamia		12	0	0	0	0	0	10	0	0	0	0	0	11	0	0	0	0	0	0	0	0	0	0	0
Actinobacteria	Actinobacteria	Actinomycetales	Acidothermaceae			182	30	90	103	115	0	217	62	85	22	23	24	83	67	28	0	53	13	10	0	114	112	32	11
Actinobacteria	Actinobacteria	Actinomycetales	Acidothermaceae	Acidothermus		0	0	0	0	0	0	0	0	0	0	0	0	17	0	0	0	0	0	0	33	15	0	0	0
Actinobacteria	Actinobacteria	Actinomycetales	Cellulomonadaceae			66	18	38	46	38	24	66	10	40	17	13	26	60	24	10	0	26	10	11	12	67	41	38	10
Actinobacteria	Actinobacteria	Actinomycetales	Frankiaceae			101	29	69	101	87	14	91	48	50	37	12	40	53	79	0	0	71	52	23	30	140	55	28	25
Actinobacteria	Actinobacteria	Actinomycetales	Frankiaceae	Frankia		16	0	0	0	10	0	18	15	0	0	0	0	21	0	0	0	22	0	0	0	24	0	0	0
Actinobacteria	Actinobacteria	Actinomycetales	Geodermatophilaceae			357	167	194	260	167	67	387	141	158	46	20	127	206	273	35	33	165	113	94	48	341	217	151	79
Actinobacteria	Actinobacteria	Actinomycetales	Geodermatophilaceae	Blastococcus		650	456	407	618	386	286	642	240	339	223	105	312	451	728	178	176	396	351	170	233	643	355	363	432
Actinobacteria	Actinobacteria	Actinomycetales	Geodermatophilaceae	Blastococcus	aggregatus	26	22	13	51	0	10	14	0	11	0	0	20	0	33	0	0	0	0	0	0	14	0	0	0
Actinobacteria	Actinobacteria	Actinomycetales	Geodermatophilaceae	Blastococcus	endophyticus	73	53	49	53	49	29	87	35	51	38	25	27	64	90	10	22	41	31	12	55	71	35	44	36
Actinobacteria	Actinobacteria	Actinomycetales	Geodermatophilaceae	Blastococcus	jejuensis	162	88	79	149	96	59	172	41	81	23	19	65	92	148	11	33	36	78	21	33	130	122	45	81
Actinobacteria	Actinobacteria	Actinomycetales	Geodermatophilaceae	Blastococcus	saxobsidens	267	140	159	267	129	90	239	68	136	58	74	178	104	238	44	41	100	91	43	37	157	136	68	142
Actinobacteria	Actinobacteria	Actinomycetales	Geodermatophilaceae	Geodermatophilus		501	357	242	411	254	246	460	285	267	169	52	211	304	405	83	115	260	248	117	228	512	262	207	222
Actinobacteria	Actinobacteria	Actinomycetales	Geodermatophilaceae	Geodermatophilus	arenarius	109	60	40	75	45	23	94	23	35	10	0	0	56	62	0	0	33	35	0	10	70	18	31	21
Actinobacteria	Actinobacteria	Actinomycetales	Geodermatophilaceae	Geodermatophilus	obscurus	118	100	72	134	47	58	81	56	63	25	22	67	85	130	19	52	53	81	23	33	86	98	43	61
Actinobacteria	Actinobacteria	Actinomycetales	Geodermatophilaceae	Geodermatophilus	ruber	162	126	75	153	60	65	94	66	59	36	15	68	60	139	22	35	35	69	22	24	86	61	71	76
Actinobacteria	Actinobacteria	Actinomycetales	Geodermatophilaceae	Geodermatophilus	siccatus	11	39	0	22	0	0	21	0	0	0	0	13	0	0	0	0	0	14	0	0	10	0	12	11
Actinobacteria	Actinobacteria	Actinomycetales	Geodermatophilaceae	Geodermatophilus	soli	34	15	0	29	0	0	24	0	0	0	0	12	0	15	0	0	0	12	0	0	11	0	0	0
Actinobacteria	Actinobacteria	Actinomycetales	Geodermatophilaceae	Modestobacter		228	138	135	289	134	113	167	86	88	65	20	112	115	201	60	47	122	121	29	36	172	60	70	114
Actinobacteria	Actinobacteria	Actinomycetales	Geodermatophilaceae	Modestobacter	multiseptatus	43	39	32	30	34	42	52	13	21	14	0	38	70	51	26	35	36	50	23	18	55	42	39	43
Actinobacteria	Actinobacteria	Actinomycetales	Glycomycetaceae			10	0	0	45	0	0	0	0	0	0	0	0	0	48	0	0	0	30	0	10	0	0	0	157
Actinobacteria	Actinobacteria	Actinomycetales	Glycomycetaceae	Glycomyces		0	44	0	214	0	57	11	0	0	194	0	47	0	0	0	84	0	269	0	0	0	17	0	129
Actinobacteria	Actinobacteria	Actinomycetales	Glycomycetaceae	Glycomyces	algeriensis	0	0	0	0	0	0	0	0	0	0	0	0	0	0	0	0	0	21	0	0	0	0	0	0
Actinobacteria	Actinobacteria	Actinomycetales	Intrasporangiaceae			83	0	36	10	28	0	183	70	36	0	10	0	41	27	0	0	0	23	0	0	112	54	14	0
Actinobacteria	Actinobacteria	Actinomycetales	Intrasporangiaceae			58	11	23	40	44	28	74	0	28	11	0	0	40	0	0	0	29	0	24	0	42	12	26	24
Actinobacteria	Actinobacteria	Actinomycetales	Intrasporangiaceae	Ornithinibacter	aureus	10	0	0	20	0	0	13	0	0	0	0	0	33	11	0	0	22	0	0	0	0	0	13	0
Actinobacteria	Actinobacteria	Actinomycetales	Intrasporangiaceae	Tetrasphaera	duodecadis	23	12	0	0	12	0	35	0	0	0	0	0	15	21	0	0	0	0	0	0	12	0	0	0
Actinobacteria	Actinobacteria	Actinomycetales	Jiangellaceae			21	0	10	0	0	0	34	13	0	0	0	0	22	0	0	0	12	0	0	0	76	25	0	0
Actinobacteria	Actinobacteria	Actinomycetales	Jiangellaceae	Jiangella		395	149	199	215	217	46	438	229	171	122	63	84	209	186	90	83	245	136	149	95	460	309	166	94
Actinobacteria	Actinobacteria	Actinomycetales	Kineosporiaceae			121	16	70	35	0	0	153	0	42	0	12	12	62	24	0	0	24	37	16	0	107	18	27	0
Actinobacteria	Actinobacteria	Actinomycetales	Microbacteriaceae			11	0	11	10	45	0	32	0	0	32	0	0	0	0	0	0	0	50	0	0	20	0	0	0
Actinobacteria	Actinobacteria	Actinomycetales	Microbacteriaceae	Agromyces		748	478	673	603	628	160	1025	272	518	398	157	315	646	669	272	287	530	604	236	262	1086	527	475	524
Actinobacteria	Actinobacteria	Actinomycetales	Microbacteriaceae	Agromyces	bauzanensis	0	0	10	0	0	0	0	0	0	0	0	0	0	0	0	0	0	0	0	0	0	0	0	0
Actinobacteria	Actinobacteria	Actinomycetales	Microbacteriaceae	Agromyces	indicus	0	0	0	10	0	0	23	0	0	0	0	0	0	13	0	0	0	0	0	0	0	0	0	0
Actinobacteria	Actinobacteria	Actinomycetales	Microbacteriaceae	Agromyces	italicus	49	14	54	32	37	0	48	0	24	10	0	10	12	21	0	0	23	29	0	12	60	0	19	10
Actinobacteria	Actinobacteria	Actinomycetales	Microbacteriaceae	Agromyces	lapidis	0	0	0	0	0	0	0	0	0	0	0	0	0	0	0	0	0	0	0	0	15	0	0	0
Actinobacteria	Actinobacteria	Actinomycetales	Microbacteriaceae	Agromyces	luteolus	0	0	0	11	0	0	35	0	0	0	0	0	0	11	0	0	0	12	0	0	0	14	0	0
Actinobacteria	Actinobacteria	Actinomycetales	Microbacteriaceae	Agromyces	ramosus	90	45	44	46	76	0	78	19	0	30	20	27	74	16	17	13	70	51	22	22	78	25	48	50
Actinobacteria	Actinobacteria	Actinomycetales	Microbacteriaceae	Agromyces	terreus	0	0	0	11	10	0	43	0	0	0	0	0	0	0	0	0	0	0	0	0	12	14	0	0
Actinobacteria	Actinobacteria	Actinomycetales	Microbacteriaceae	Agromyces	tropicus	0	0	0	0	0	0	12	0	0	0	0	0	0	0	0	0	0	0	0	0	10	0	0	0
Actinobacteria	Actinobacteria	Actinomycetales	Microbacteriaceae	Microbacterium		72	374	101	151	60	18	83	83	165	35	20	39	156	166	26	29	324	51	22	35	93	17	77	152
Actinobacteria	Actinobacteria	Actinomycetales	Microbacteriaceae	Microbacterium	ginsengisoli	0	0	0	0	0	0	0	0	0	0	0	0	0	0	0	0	0	0	0	0	0	0	12	15
Actinobacteria	Actinobacteria	Actinomycetales	Microbacteriaceae	Microbacterium	mitrae	0	87	0	0	0	0	0	0	0	0	0	0	0	0	0	0	0	0	0	0	0	0	0	0
Actinobacteria	Actinobacteria	Actinomycetales	Microbacteriaceae	Microbacterium	thalassium	0	30	0	0	0	0	0	0	0	0	0	0	0	0	0	0	0	0	0	0	0	0	0	0
Actinobacteria	Actinobacteria	Actinomycetales	Micrococcaceae			284	244	234	533	268	267	318	239	319	280	152	329	274	576	109	225	0	609	82	196	406	256	309	662
Actinobacteria	Actinobacteria	Actinomycetales	Micrococcaceae	Arthrobacter		399	448	350	894	499	439	422	384	404	456	196	724	461	1206	258	459	550	1102	192	266	758	438	583	1134
Actinobacteria	Actinobacteria	Actinomycetales	Micrococcaceae	Arthrobacter	globiformis	159	146	147	409	213	190	236	173	261	182	198	452	173	417	100	150	197	500	74	127	223	286	247	564
Actinobacteria	Actinobacteria	Actinomycetales	Micrococcaceae	Arthrobacter	oxydans	0	0	0	25	0	0	0	0	0	0	0	10	0	13	0	0	0	0	0	0	0	0	0	52
Actinobacteria	Actinobacteria	Actinomycetales	Micrococcaceae	Arthrobacter	phenanthrenivorans	0	0	0	0	0	0	0	0	0	0	0	0	0	10	0	0	0	10	0	0	0	0	0	31
Actinobacteria	Actinobacteria	Actinomycetales	Micrococcaceae	Arthrobacter	viscosus	0	0	0	0	0	0	0	0	0	0	0	0	0	12	0	0	0	0	0	0	0	0	0	0
Actinobacteria	Actinobacteria	Actinomycetales	Micrococcaceae	Kocuria		0	0	0	14	0	0	0	0	0	0	0	0	0	10	0	0	0	11	0	0	0	0	0	23
Actinobacteria	Actinobacteria	Actinomycetales	Micromonosporaceae			186	13	94	74	144	24	209	71	69	0	47	35	29	87	10	0	101	56	34	13	169	108	63	10
Actinobacteria	Actinobacteria	Actinomycetales	Micromonosporaceae			367	99	238	246	165	75	275	144	150	89	27	142	98	253	24	152	166	93	41	90	231	95	109	209
Actinobacteria	Actinobacteria	Actinomycetales	Micromonosporaceae	Actinoplanes		87	44	68	51	49	33	59	0	34	15	0	41	37	64	23	11	49	24	13	0	94	65	52	28
Actinobacteria	Actinobacteria	Actinomycetales	Micromonosporaceae	Actinoplanes	humidus	0	0	0	10	0	18	0	11	10	0	0	10	0	0	10	0	13	0	0	0	0	0	13	0
Actinobacteria	Actinobacteria	Actinomycetales	Micromonosporaceae	Asanoa		22	0	0	0	0	0	0	0	0	0	0	0	0	0	0	0	0	0	0	0	0	0	0	0
Actinobacteria	Actinobacteria	Actinomycetales	Micromonosporaceae	Catellatospora		0	0	0	21	0	0	10	0	0	0	0	0	0	13	0	0	0	0	0	28	0	0	0	30
Actinobacteria	Actinobacteria	Actinomycetales	Micromonosporaceae	Catelliglobosispora		0	0	0	0	0	0	0	0	0	0	0	0	0	0	0	0	0	0	0	11	0	0	0	40
Actinobacteria	Actinobacteria	Actinomycetales	Micromonosporaceae	Couchioplanes		0	0	0	0	0	0	0	18	0	0	0	0	0	0	0	0	0	0	0	0	0	0	0	0
Actinobacteria	Actinobacteria	Actinomycetales	Micromonosporaceae	Couchioplanes	caeruleus azureus	38	0	0	0	0	0	14	0	21	0	0	10	13	10	0	0	0	0	0	0	0	10	0	0
Actinobacteria	Actinobacteria	Actinomycetales	Micromonosporaceae	Hamadaea	tsunoensis	11	0	0	0	0	0	0	0	0	0	0	0	0	0	0	0	0	0	0	12	0	0	0	16
Actinobacteria	Actinobacteria	Actinomycetales	Micromonosporaceae	Luedemannella		44	24	0	0	0	0	0	0	0	0	10	0	0	0	0	0	0	11	0	12	0	0	0	0
Actinobacteria	Actinobacteria	Actinomycetales	Micromonosporaceae	Krasilnikovia	cinnamomea	30	0	12	0	0	15	0	0	0	13	0	0	0	0	0	0	0	0	0	0	0	0	0	0
Actinobacteria	Actinobacteria	Actinomycetales	Micromonosporaceae	Polymorphospora		0	14	10	0	10	0	0	12	22	0	0	0	12	0	0	0	0	10	0	0	0	0	0	0
Actinobacteria	Actinobacteria	Actinomycetales	Micromonosporaceae	Catellatospora	chokoriensis	0	0	0	0	0	0	10	0	0	0	0	0	0	0	0	0	0	0	0	0	11	0	0	0
Actinobacteria	Actinobacteria	Actinomycetales	Micromonosporaceae	Catelliglobosispora		0	0	0	37	0	0	26	0	0	0	0	0	0	12	0	0	0	0	0	0	0	0	0	0
Actinobacteria	Actinobacteria	Actinomycetales	Micromonosporaceae	Dactylosporangium		0	0	0	0	0	0	12	0	0	0	0	0	0	0	0	0	0	0	0	0	11	0	0	0
Actinobacteria	Actinobacteria	Actinomycetales	Micromonosporaceae	Hamadaea	tsunoensis	0	0	0	52	0	0	10	0	0	0	0	0	0	12	0	0	0	0	0	0	0	0	0	0
Actinobacteria	Actinobacteria	Actinomycetales	Micromonosporaceae	Krasilnikovia	cinnamomea	0	0	0	25	0	0	22	0	0	0	0	10	0	23	0	0	0	0	0	0	26	0	0	0
Actinobacteria	Actinobacteria	Actinomycetales	Micromonosporaceae	Longispora	albida	0	0	0	0	0	0	0	0	0	0	0	0	0	0	0	0	0	0	0	0	0	14	0	0
Actinobacteria	Actinobacteria	Actinomycetales	Micromonosporaceae	Luedemannella		0	0	0	45	0	0	63	0	0	0	0	0	0	35	0	0	0	0	0	0	40	13	0	0
Actinobacteria	Actinobacteria	Actinomycetales	Micromonosporaceae	Micromonospora		12	0	0	0	0	0	0	0	0	0	0	0	0	0	0	10	0	0	0	0	10	0	0	0
Actinobacteria	Actinobacteria	Actinomycetales	Micromonosporaceae	Micromonospora	echinofusca	0	0	0	0	0	0	0	0	0	0	0	0	0	0	0	10	0	0	0	0	0	0	0	0
Actinobacteria	Actinobacteria	Actinomycetales	Micromonosporaceae	Phytohabitans	flavus	32	0	0	11	0	0	12	13	0	0	0	0	0	0	0	0	0	0	0	0	13	22	0	0
Actinobacteria	Actinobacteria	Actinomycetales	Micromonosporaceae	Polymorphospora		14	0	0	13	0	0	38	0	0	0	0	0	0	0	0	0	0	0	0	0	10	30	0	0
Actinobacteria	Actinobacteria	Actinomycetales	Micromonosporaceae	Rugosimonospora	sp.	0	0	0	0	0	0	0	0	0	0	0	0	0	0	0	0	0	0	0	0	11	12	0	0
Actinobacteria	Actinobacteria	Actinomycetales	Micromonosporaceae	Virgisporangium		15	0	0	10	0	0	14	27	0	0	0	0	0	14	0	0	0	0	0	0	33	20	0	0
Actinobacteria	Actinobacteria	Actinomycetales	Micromonosporaceae	Virgisporangium	aliadipatigenens	40	0	0	0	0	0	0	0	0	0	0	0	0	0	0	0	0	0	0	0	0	0	0	0
Actinobacteria	Actinobacteria	Actinomycetales	Micromonosporaceae	Virgisporangium	ochraceum	43	0	0	12	0	0	32	0	0	0	0	10	0	26	0	0	10	0	0	14	14	11	0	0
Actinobacteria	Actinobacteria	Actinomycetales	Mycobacteriaceae	Mycobacterium		117	11	61	78	88	0	170	20	40	0	0	24	115	78	11	11	76	46	10	48	114	53	91	53
Actinobacteria	Actinobacteria	Actinomycetales	Mycobacteriaceae	Mycobacterium	brumae	0	0	0	13	13	0	13	0	0	0	0	0	0	0	0	0	0	0	0	0	12	0	0	0
Actinobacteria	Actinobacteria	Actinomycetales	Mycobacteriaceae	Mycobacterium	brumae	15	0	0	0	0	0	0	0	0	0	11	0	27	0	0	0	0	0	0	0	0	0	10	0
Actinobacteria	Actinobacteria	Actinomycetales	Mycobacteriaceae	Mycobacterium	holsaticum	13	0	0	0	0	0	0	0	0	0	0	0	0	0	0	0	0	0	0	0	0	0	0	0
Actinobacteria	Actinobacteria	Actinomycetales	Nocardiaceae			217	62	92	80	78	10	189	53	76	52	0	42	69	61	11	0	54	0	40	17	153	58	61	23
Actinobacteria	Actinobacteria	Actinomycetales	Nocardiaceae	Nocardia		10	0	0	20	0	0	30	11	0	0	0	37	0	0	0	0	0	0	0	83	11	10	0	12
Actinobacteria	Actinobacteria	Actinomycetales	Nocardiaceae	Nocardia	fluminea	11	0	0	13	0	0	0	0	0	0	0	10	0	0	0	0	0	10	0	29	11	0	0	0
Actinobacteria	Actinobacteria	Actinomycetales	Nocardiaceae	Rhodococcus		0	0	0	814	0	0	0	0	0	0	0	0	0	0	0	0	0	0	0	0	0	0	0	0
Actinobacteria	Actinobacteria	Actinomycetales	Nocardiaceae	Rhodococcus	erythropolis	0	0	0	182	0	0	0	0	0	0	0	0	0	0	0	0	0	0	0	0	0	0	0	0
Actinobacteria	Actinobacteria	Actinomycetales	Nocardioidaceae			1276	469	738	984	850	173	1620	516	670	293	182	379	671	751	200	130	686	401	350	427	1324	900	573	414
Actinobacteria	Actinobacteria	Actinomycetales	Nocardioidaceae	Aeromicrobium		11	0	11	62	0	0	12	0	11	0	0	78	11	10	0	0	0	11	0	48	19	14	10	0
Actinobacteria	Actinobacteria	Actinomycetales	Nocardioidaceae	Aeromicrobium	halocynthiae	0	0	0	13	0	0	0	0	0	0	0	0	0	0	0	0	0	0	0	0	12	0	0	0
Actinobacteria	Actinobacteria	Actinomycetales	Nocardioidaceae	Kribbella		122	63	60	91	63	44	261	55	49	26	32	41	61	80	13	37	87	59	11	46	191	69	25	27
Actinobacteria	Actinobacteria	Actinomycetales	Nocardioidaceae	Kribbella	shirazensis	0	0	0	10	0	0	0	0	0	0	0	0	0	0	0	0	0	0	0	0	0	0	0	0
Actinobacteria	Actinobacteria	Actinomycetales	Nocardioidaceae	Marmoricola	bigeumensis	35	13	25	53	0	0	12	22	23	12	0	0	0	24	0	0	0	0	0	0	35	23	20	0
Actinobacteria	Actinobacteria	Actinomycetales	Nocardioidaceae	Marmoricola	sp.	56	16	48	20	15	0	65	27	22	11	0	0	12	54	0	10	11	0	10	25	55	38	10	0
Actinobacteria	Actinobacteria	Actinomycetales	Nocardioidaceae	Nocardioides		615	547	436	870	380	175	773	297	441	256	91	272	712	809	120	252	321	209	103	551	939	471	418	263
Actinobacteria	Actinobacteria	Actinomycetales	Nocardioidaceae	Nocardioides	aestuarii	0	0	0	12	0	0	0	0	0	0	0	11	11	0	0	0	0	0	0	0	0	11	0	0
Actinobacteria	Actinobacteria	Actinomycetales	Nocardioidaceae	Nocardioides	albus	14	27	0	25	0	0	46	0	0	12	0	10	0	40	0	10	0	10	0	27	43	37	0	0
Actinobacteria	Actinobacteria	Actinomycetales	Nocardioidaceae	Nocardioides	alpinus	0	0	0	0	0	0	0	0	0	0	0	0	0	0	0	0	0	0	0	0	0	11	0	0
Actinobacteria	Actinobacteria	Actinomycetales	Nocardioidaceae	Nocardioides	aromaticivorans	0	0	0	0	0	0	0	0	0	0	0	0	0	0	0	0	26	0	0	0	0	0	0	0
Actinobacteria	Actinobacteria	Actinomycetales	Nocardioidaceae	Nocardioides	exalbidus	0	0	0	0	0	0	0	0	0	0	0	0	0	0	0	0	0	0	0	0	12	0	0	0
Actinobacteria	Actinobacteria	Actinomycetales	Nocardioidaceae	Nocardioides	humi	12	0	23	0	0	0	0	0	0	0	12	0	17	0	11	0	0	0	0	0	18	0	0	0
Actinobacteria	Actinobacteria	Actinomycetales	Nocardioidaceae	Nocardioides	hwasunensis	0	0	0	15	14	12	0	0	0	0	0	0	0	24	0	0	11	0	0	0	12	0	0	0
Actinobacteria	Actinobacteria	Actinomycetales	Nocardioidaceae	Nocardioides	islandensis	82	83	59	90	88	62	129	55	55	29	28	53	97	112	30	56	103	26	46	65	126	44	95	83
Actinobacteria	Actinobacteria	Actinomycetales	Nocardioidaceae	Nocardioides	jensenii	12	0	0	0	0	0	12	0	0	0	0	0	0	0	0	0	0	0	0	0	11	0	0	0
Actinobacteria	Actinobacteria	Actinomycetales	Nocardioidaceae	Nocardioides	luteus	0	33	26	25	0	0	44	0	10	0	0	0	14	45	0	14	0	32	0	32	57	41	13	0
Actinobacteria	Actinobacteria	Actinomycetales	Nocardioidaceae	Nocardioides	oleivorans	0	0	0	0	0	10	0	0	0	0	0	0	0	0	0	0	11	0	0	0	0	0	0	0
Actinobacteria	Actinobacteria	Actinomycetales	Nocardioidaceae	Nocardioides	mesophilus	24	15	22	0	0	0	0	0	11	0	0	14	15	20	0	13	11	10	0	13	33	24	18	0
Actinobacteria	Actinobacteria	Actinomycetales	Nocardioidaceae	Nocardioides	ultimimeridianus	0	0	13	0	0	0	0	0	0	0	0	0	0	0	0	0	0	0	0	0	25	0	0	0
Actinobacteria	Actinobacteria	Actinomycetales	Nocardioidaceae	Pimelobacter	simplex	0	0	0	0	14	0	0	0	0	0	0	0	0	0	0	0	0	0	0	0	0	0	0	0
Actinobacteria	Actinobacteria	Actinomycetales	Promicromonosporaceae			22	0	0	38	23	24	0	0	10	0	11	0	0	244	0	0	0	0	0	10	31	0	0	0
Actinobacteria	Actinobacteria	Actinomycetales	Promicromonosporaceae	Cellulosimicrobium		0	0	0	0	0	0	0	0	0	0	0	0	0	0	0	0	0	0	0	0	0	13	0	0
Actinobacteria	Actinobacteria	Actinomycetales	Promicromonosporaceae	Cellulosimicrobium	funkei	0	0	0	0	0	0	0	0	0	0	0	0	0	0	0	0	0	0	0	0	0	15	0	0
Actinobacteria	Actinobacteria	Actinomycetales	Promicromonosporaceae	Isoptericola		0	0	0	0	0	0	0	0	0	0	0	0	0	0	0	0	0	0	0	0	0	10	0	0
Actinobacteria	Actinobacteria	Actinomycetales	Promicromonosporaceae	Promicromonospora		73	545	48	39	0	0	171	0	45	131	0	0	39	0	17	89	12	88	15	23	44	88	11	24
Actinobacteria	Actinobacteria	Actinomycetales	Promicromonosporaceae	Promicromonospora	kroppenstedtii	0	18	0	0	0	0	14	0	0	0	0	0	0	43	0	0	0	0	0	0	0	0	0	0
Actinobacteria	Actinobacteria	Actinomycetales	Promicromonosporaceae	Promicromonospora	thailandica	23	219	29	19	0	0	37	0	11	50	0	0	66	99	16	42	13	48	0	0	16	61	25	14
Actinobacteria	Actinobacteria	Actinomycetales	Promicromonosporaceae	Promicromonospora	umidemergens	0	49	0	0	0	0	44	0	0	0	0	0	0	20	0	0	0	0	0	0	0	0	0	0
Actinobacteria	Actinobacteria	Actinomycetales	Propionibacteriaceae			61	10	66	107	0	0	0	11	24	35	0	58	34	118	11	26	34	55	24	10	82	162	45	35
Actinobacteria	Actinobacteria	Actinomycetales	Propionibacteriaceae	Microlunatus		143	100	47	132	78	36	190	121	96	71	23	125	96	165	39	47	130	143	46	89	182	207	104	151
Actinobacteria	Actinobacteria	Actinomycetales	Propionibacteriaceae	Microlunatus	ginsengisoli	0	13	0	0	0	0	0	0	0	0	0	0	0	10	0	0	0	0	0	0	0	0	0	0
Actinobacteria	Actinobacteria	Actinomycetales	Pseudonocardiaceae			615	111	312	606	337	37	621	178	250	76	55	155	209	302	63	28	243	109	135	107	556	307	224	109
Actinobacteria	Actinobacteria	Actinomycetales	Pseudonocardiaceae	Actinophytocola		10	10	12	0	0	0	0	0	0	0	0	0	11	0	0	0	0	0	0	0	0	0	0	39
Actinobacteria	Actinobacteria	Actinomycetales	Pseudonocardiaceae	Actinophytocola	oryzae	0	0	0	0	0	0	12	0	0	0	0	0	0	0	0	0	0	0	0	0	0	0	0	0
Actinobacteria	Actinobacteria	Actinomycetales	Pseudonocardiaceae	Actinosynnema		0	0	0	0	0	0	0	0	0	0	0	0	0	0	0	0	0	0	0	0	29	0	25	0
Actinobacteria	Actinobacteria	Actinomycetales	Pseudonocardiaceae	Lentzea		18	0	0	0	10	10	0	0	0	0	0	0	0	10	0	0	0	12	0	0	0	0	0	0
Actinobacteria	Actinobacteria	Actinomycetales	Pseudonocardiaceae	Lentzea	jiangxiensis	0	0	0	0	0	0	0	0	0	0	0	15	0	0	0	0	0	0	0	0	0	0	0	0
Actinobacteria	Actinobacteria	Actinomycetales	Pseudonocardiaceae	Lentzea	waywayandensis	0	0	0	0	11	0	0	0	0	0	0	0	0	0	0	0	0	0	0	0	0	0	10	0
Actinobacteria	Actinobacteria	Actinomycetales	Pseudonocardiaceae	Pseudonocardia		125	56	27	116	34	0	89	10	31	35	0	18	20	125	21	0	41	57	0	22	131	71	30	32
Actinobacteria	Actinobacteria	Actinomycetales	Pseudonocardiaceae	Pseudonocardia	babensis	14	0	0	12	0	0	10	0	0	0	0	0	0	25	0	0	13	0	0	0	12	0	0	0
Actinobacteria	Actinobacteria	Actinomycetales	Pseudonocardiaceae	Pseudonocardia	tetrahydrofuranoxydans	0	0	0	0	0	0	0	0	0	14	0	0	0	0	0	0	0	0	0	0	0	0	0	0
Actinobacteria	Actinobacteria	Actinomycetales	Pseudonocardiaceae	Saccharopolyspora		0	12	0	0	0	0	0	31	0	0	0	0	0	33	0	0	0	0	0	0	0	0	0	0
Actinobacteria	Actinobacteria	Actinomycetales	Pseudonocardiaceae	Saccharothrix	xinjiangensis	0	0	0	0	0	0	0	0	0	0	0	0	0	0	0	0	0	0	0	0	0	0	10	0
Actinobacteria	Actinobacteria	Actinomycetales	Pseudonocardiaceae	Saccharopolyspora	tripterygii	0	23	0	0	0	0	10	57	0	0	0	0	0	36	0	0	0	0	0	0	0	0	0	0
Actinobacteria	Actinobacteria	Actinomycetales	Pseudonocardiaceae	Saccharothrix		0	0	0	0	0	0	0	0	0	0	0	0	0	10	0	0	0	0	0	0	0	0	0	0
Actinobacteria	Actinobacteria	Actinomycetales	Pseudonocardiaceae	Pseudonocardia	yunnanensis	0	0	0	0	0	0	0	0	0	0	0	0	0	0	0	0	0	0	0	0	10	0	0	0
Actinobacteria	Actinobacteria	Actinomycetales	Pseudonocardiaceae	Umezawaea		0	0	0	0	0	0	0	0	0	0	0	0	0	0	0	0	0	0	0	0	0	0	0	17
Actinobacteria	Actinobacteria	Actinomycetales	Pseudonocardiaceae	Umezawaea	tangerina	0	0	0	0	0	0	0	0	0	0	0	0	0	0	0	0	0	0	0	0	0	0	47	60
Actinobacteria	Actinobacteria	Actinomycetales	Sanguibacteraceae			20	0	26	0	29	0	48	13	10	0	0	0	0	0	0	0	30	0	22	0	24	58	0	10
Actinobacteria	Actinobacteria	Actinomycetales	Segniliparaceae			10	0	0	0	0	0	0	0	0	0	0	0	0	0	0	0	0	0	0	0	0	0	0	0
Actinobacteria	Actinobacteria	Actinomycetales	Sporichthyaceae			125	57	73	94	0	44	139	0	60	45	17	53	99	86	31	57	113	67	64	63	175	111	56	55
Actinobacteria	Actinobacteria	Actinomycetales	Sporichthyaceae	Sporichthya		25	0	0	0	74	0	11	55	0	0	0	0	11	0	0	0	0	0	0	0	0	0	0	0
Actinobacteria	Actinobacteria	Actinomycetales	Streptomycetaceae			600	274	385	427	330	98	817	264	255	188	42	258	288	345	148	174	355	314	162	907	541	673	197	134
Actinobacteria	Actinobacteria	Actinomycetales	Streptomycetaceae	Streptomyces		704	330	368	574	267	26	1098	47	155	226	47	345	242	523	87	170	418	557	87	0	489	894	325	182
Actinobacteria	Actinobacteria	Actinomycetales	Streptomycetaceae	Streptomyces	albiflaviniger	0	0	0	0	0	0	12	0	0	0	0	0	0	0	0	0	0	0	0	0	0	0	0	0
Actinobacteria	Actinobacteria	Actinomycetales	Streptomycetaceae	Streptomyces	aurantiacus	0	0	0	0	0	0	0	0	0	0	0	0	0	0	0	0	0	0	0	0	13	0	0	0
Actinobacteria	Actinobacteria	Actinomycetales	Streptomycetaceae	Streptomyces	cinereus	0	27	0	20	0	0	0	0	0	0	0	0	0	0	0	0	0	0	0	0	0	64	0	0
Actinobacteria	Actinobacteria	Actinomycetales	Streptomycetaceae	Streptomyces	cinnabarinus	0	0	0	0	0	0	0	0	0	0	0	0	0	0	0	0	0	0	0	0	0	0	0	33
Actinobacteria	Actinobacteria	Actinomycetales	Streptomycetaceae	Streptomyces	exfoliatus	10	0	0	0	0	0	0	0	0	0	0	0	0	0	0	0	0	0	0	0	0	0	0	0
Actinobacteria	Actinobacteria	Actinomycetales	Streptomycetaceae	Streptomyces	griseochromogenes	0	0	0	0	0	0	0	0	0	0	0	0	0	0	0	0	0	0	0	10	0	18	0	0
Actinobacteria	Actinobacteria	Actinomycetales	Streptomycetaceae	Streptomyces	guanduensis	0	0	0	0	0	0	0	0	0	0	0	0	0	0	0	0	0	0	0	0	0	13	0	0
Actinobacteria	Actinobacteria	Actinomycetales	Streptomycetaceae	Streptomyces	haliclonae	0	42	0	25	0	0	33	0	0	28	0	0	15	46	0	0	0	11	0	13	11	0	10	10
Actinobacteria	Actinobacteria	Actinomycetales	Streptomycetaceae	Streptomyces	heliomycini	0	0	0	10	0	0	0	0	0	0	0	0	0	0	0	0	0	0	0	0	0	0	0	0
Actinobacteria	Actinobacteria	Actinomycetales	Streptomycetaceae	Streptomyces	malaysiensis	0	0	0	0	0	0	0	0	0	0	0	0	0	0	0	0	0	0	0	0	13	0	0	0
Actinobacteria	Actinobacteria	Actinomycetales	Streptomycetaceae	Streptomyces	nanshensis	0	43	0	31	0	0	18	0	0	13	0	0	0	30	0	15	0	0	0	11	0	0	0	12
Actinobacteria	Actinobacteria	Actinomycetales	Streptomycetaceae	Streptomyces	tauricus	0	0	0	0	0	0	0	0	0	0	0	0	0	0	0	0	13	0	0	0	0	0	0	0
Actinobacteria	Actinobacteria	Actinomycetales	Streptomycetaceae	Streptomyces	yanglinensis	0	0	0	0	0	0	0	0	0	0	0	0	0	0	0	0	0	0	0	0	0	14	0	0
Actinobacteria	Actinobacteria	Actinomycetales	Streptomycetaceae	Streptomyces	zinciresistens	0	0	0	0	0	0	0	0	0	0	0	0	0	0	0	0	0	0	0	0	0	17	0	0
Actinobacteria	Actinobacteria	Actinomycetales	Streptosporangiaceae			93	36	58	45	72	0	209	49	48	0	18	11	76	37	14	13	52	36	36	43	130	67	46	28
Actinobacteria	Actinobacteria	Actinomycetales	Thermomonosporaceae			254	105	147	156	106	10	360	132	67	49	13	56	163	184	39	59	129	46	89	94	275	232	120	63
Actinobacteria	Actinobacteria	Actinomycetales	Thermomonosporaceae	Actinoallomurus		0	0	0	0	0	0	32	0	0	0	0	0	0	0	0	0	0	0	0	0	0	0	0	0
Actinobacteria	Actinobacteria	Actinomycetales	Thermomonosporaceae	Actinocorallia		11	0	0	0	0	0	69	0	0	0	0	0	11	0	0	0	0	0	0	0	19	0	0	0
Actinobacteria	Actinobacteria	Actinomycetales	Thermomonosporaceae	Actinomadura		0	0	0	0	0	0	12	0	0	0	0	0	0	0	0	0	0	0	0	0	0	0	0	0
Actinobacteria	Actinobacteria	Actinomycetales	Tsukamurellaceae			59	15	0	0	23	0	20	0	16	0	0	0	0	26	0	0	24	0	0	0	24	0	32	39
Actinobacteria	Actinobacteria	Actinomycetales	Tsukamurellaceae			0	0	19	29	0	0	0	22	0	0	0	0	0	0	0	0	0	0	0	0	0	0	25	0
Actinobacteria	Actinobacteria	Coriobacteriales	Coriobacteriaceae			393	144	247	201	0	41	433	123	0	67	37	136	223	187	82	32	275	140	118	98	431	234	155	86
Actinobacteria	Actinobacteria	Coriobacteriales	Coriobacteriaceae	Atopobium		0	0	0	0	213	0	0	0	145	0	0	0	0	0	0	0	0	0	0	0	28	0	0	0
Actinobacteria	Actinobacteria	Euzebyales	Euzebyaceae			139	29	63	102	18	0	209	65	53	23	0	23	53	117	0	10	13	0	37	12	180	211	22	23
Actinobacteria	Actinobacteria	Gaiellales	Gaiellaceae			2672	778	2030	1103	2135	294	3041	711	1153	344	399	695	1446	1137	655	322	1965	882	697	614	3678	1913	1550	499
Actinobacteria	Actinobacteria	Gaiellales	Gaiellaceae	Gaiella		1184	475	901	658	944	271	1411	597	717	327	313	428	894	702	291	253	831	484	452	491	1740	841	825	373
Actinobacteria	Actinobacteria	Nitriliruptorales	Nitriliruptoraceae			25	12	22	0	20	0	29	0	10	0	0	0	0	10	0	0	0	0	0	0	30	18	12	0
Actinobacteria	Actinobacteria	Rubrobacterales	Rubrobacteraceae			3719	2711	2111	3618	1798	1607	3171	2013	1792	1778	625	2294	1906	3402	858	1597	1494	2315	1057	1566	3167	3541	1738	2369
Actinobacteria	Actinobacteria	Rubrobacterales	Rubrobacteraceae	Rubrobacter		115	67	71	98	54	60	122	58	64	39	12	63	44	91	14	58	50	46	53	45	82	31	58	40
Actinobacteria	Actinobacteria	Solirubrobacterales	Conexibacteraceae			1911	643	1100	1182	1368	329	1602	608	893	383	157	635	729	812	376	380	1228	766	326	412	2105	1125	760	405
Actinobacteria	Actinobacteria	Solirubrobacterales	Conexibacteraceae	Conexibacter		277	104	164	207	133	26	200	20	100	44	0	48	88	153	51	44	124	16	44	58	278	47	70	43
Actinobacteria	Actinobacteria	Solirubrobacterales	Conexibacteraceae	Conexibacter	arvalis	392	166	287	195	261	68	313	108	235	95	48	121	124	232	126	104	231	122	110	112	481	144	248	102
Actinobacteria	Actinobacteria	Solirubrobacterales	Conexibacteraceae	Conexibacter	woesei	0	0	0	0	0	0	0	0	0	0	0	0	0	0	0	0	0	0	0	11	0	0	0	0
Actinobacteria	Actinobacteria	Solirubrobacterales	Patulibacteraceae			44	0	13	30	11	0	30	0	0	0	0	32	0	0	0	11	10	11	0	0	51	20	0	0
Actinobacteria	Actinobacteria	Solirubrobacterales	Solirubrobacteraceae			862	142	462	533	461	78	891	174	309	147	70	223	282	215	79	88	344	261	109	64	951	706	198	148
Actinobacteria	Actinobacteria	Solirubrobacterales	Solirubrobacteraceae	Solirubrobacter		681	197	414	328	386	76	742	101	265	85	41	134	356	317	124	71	353	168	161	121	842	199	349	113
Actinobacteria	Thermoleophilia	Thermoleophilales	Thermoleophilaceae			550	158	327	328	298	43	561	162	295	148	77	149	319	238	53	72	344	218	93	64	818	347	175	118
Aquificae	Aquificae	Aquificales	Aquificaceae			85	0	16	0	28	0	78	0	0	0	0	0	21	0	0	0	44	10	13	0	63	0	0	0
Bacteroidetes	Bacteroidia	Bacteroidales	Bacteroidaceae			43	0	65	12	26	0	33	0	63	11	0	0	27	10	31	0	0	32	13	0	121	52	12	13
Bacteroidetes	Bacteroidia	Bacteroidales	Marinilabiliaceae			0	0	0	0	0	0	0	0	0	0	0	0	0	0	0	0	0	0	0	0	10	0	0	0
Bacteroidetes	Bacteroidia	Bacteroidales	Prevotellaceae	Prevotella	baroniae	0	0	0	0	0	0	14	0	0	0	0	0	0	0	0	0	0	0	0	0	0	0	0	0
Bacteroidetes	Bacteroidetes Order II. Incertae sedis	Bacteroidetes Order II. Incertae sedis	Rhodothermaceae			24	11	12	29	20	10	53	0	30	0	0	0	0	13	0	0	0	0	0	0	0	31	0	47
Bacteroidetes	Cytophagia	Cytophagales	Cyclobacteriaceae			20	0	14	0	13	0	12	0	11	0	0	0	0	0	0	0	21	0	0	0	12	0	0	76
Bacteroidetes	Cytophagia	Cytophagales	Cytophagaceae			387	117	268	327	223	40	588	51	189	47	17	97	223	447	130	51	211	205	102	175	733	207	153	0
Bacteroidetes	Cytophagia	Cytophagales	Cytophagaceae	Adhaeribacter		69	36	46	77	48	50	83	52	38	15	36	41	75	179	11	38	69	45	30	63	96	22	79	130
Bacteroidetes	Cytophagia	Cytophagales	Cytophagaceae	Adhaeribacter	aerophilus	0	0	0	0	0	0	0	12	0	0	0	0	0	11	0	0	0	0	0	0	0	0	0	0
Bacteroidetes	Cytophagia	Cytophagales	Cytophagaceae	Adhaeribacter	terreus	0	0	0	0	0	0	0	0	0	0	0	0	0	10	0	0	0	0	0	0	11	0	0	0
Bacteroidetes	Cytophagia	Cytophagales	Cytophagaceae	Dyadobacter	beijingensis	0	0	0	0	0	0	0	0	10	0	0	0	0	0	0	0	0	0	0	0	0	0	0	0
Bacteroidetes	Cytophagia	Cytophagales	Cytophagaceae	Hymenobacter		0	0	0	0	0	0	0	0	0	0	0	0	0	10	0	0	13	0	0	0	0	0	0	0
Bacteroidetes	Cytophagia	Cytophagales	Cytophagaceae	Pontibacter		11	0	0	0	0	0	0	0	0	0	0	0	0	12	0	0	0	0	0	0	0	0	0	0
Bacteroidetes	Cytophagia	Cytophagales	Cytophagaceae	Ohtaekwangia		11	0	0	0	0	0	0	0	10	0	0	0	0	0	0	0	0	0	0	0	24	0	0	0
Bacteroidetes	Cytophagia	Cytophagales	Flammeovirgaceae			0	0	0	0	0	0	49	0	26	0	0	13	0	49	0	0	0	10	0	0	0	0	0	0
Bacteroidetes	Flavobacteriia	Flavobacteriales	Flavobacteriaceae	Flavobacterium	degerlachei	0	0	0	0	0	0	0	0	0	0	0	0	0	19	0	0	0	0	0	0	0	0	0	0
Bacteroidetes	Flavobacteriia	Flavobacteriales	Cryomorphaceae			0	0	0	0	0	0	0	0	0	0	0	0	0	0	0	0	12	0	0	0	0	0	0	0
Bacteroidetes	Flavobacteriia	Flavobacteriales	Flavobacteriaceae	Flavobacterium		0	0	0	0	165	0	0	0	0	0	0	0	0	0	0	0	0	0	0	0	0	0	0	0
Bacteroidetes	Flavobacteriia	Flavobacteriales	Flavobacteriaceae	Flavobacterium	hauense	0	0	0	0	0	0	0	10	0	0	0	0	0	0	0	0	0	0	0	0	0	0	0	0
Bacteroidetes	Flavobacteriia	Flavobacteriales	Flavobacteriaceae	Flavobacterium	tegetincola	0	0	0	0	25	0	0	0	0	0	0	0	0	0	0	0	0	0	0	0	0	0	0	0
Bacteroidetes	Sphingobacteriia	Sphingobacteriales	Chitinophagaceae			738	252	374	405	456	157	744	130	369	192	61	183	222	559	197	103	636	448	209	329	934	425	339	230
Bacteroidetes	Sphingobacteriia	Sphingobacteriales	Chitinophagaceae	Chitinophaga	sp.	0	0	0	0	30	0	0	0	0	0	10	0	0	0	0	0	0	0	0	0	0	0	0	0
Bacteroidetes	Sphingobacteriia	Sphingobacteriales	Chitinophagaceae	Chitinophaga	oryziterrae	0	0	0	0	0	0	0	29	71	0	0	0	0	0	0	0	0	12	0	0	0	0	0	0
Bacteroidetes	Sphingobacteriia	Sphingobacteriales	Chitinophagaceae	Flavisolibacter		257	88	109	270	127	111	109	45	90	31	51	90	58	171	65	48	152	165	56	12	140	85	64	191
Bacteroidetes	Sphingobacteriia	Sphingobacteriales	Chitinophagaceae	Flavitalea		0	0	0	0	0	0	0	0	0	0	0	12	0	0	0	0	0	0	0	0	0	0	0	0
Bacteroidetes	Sphingobacteriia	Sphingobacteriales	Chitinophagaceae	Lacibacter		11	0	0	0	0	0	0	0	0	0	0	0	0	0	0	0	0	0	0	0	0	0	0	0
Bacteroidetes	Sphingobacteriia	Sphingobacteriales	Chitinophagaceae	Niastella	populi	0	0	0	0	0	0	0	0	0	0	0	0	0	0	0	0	55	0	0	0	0	0	0	0
Bacteroidetes	Sphingobacteriia	Sphingobacteriales	Chitinophagaceae	Terrimonas		30	28	22	25	0	0	50	0	33	0	0	0	12	35	0	0	0	0	0	30	10	0	0	11
Bacteroidetes	Sphingobacteriia	Sphingobacteriales	Chitinophagaceae	Terrimonas	lutea	22	11	34	10	13	0	35	0	15	0	10	0	0	29	21	0	40	45	0	15	113	14	14	0
Bacteroidetes	Sphingobacteriia	Sphingobacteriales	Sphingobacteriaceae			23	0	0	0	0	0	0	0	0	0	0	0	0	50	0	0	0	0	0	0	0	0	0	0
Bacteroidetes	Sphingobacteriia	Sphingobacteriales	Sphingobacteriaceae	Sphingobacterium		55	0	10	0	48	0	0	0	0	0	0	0	0	0	0	0	22	0	0	32	0	0	0	13
Bacteroidetes	Sphingobacteriia	Sphingobacteriales	Sphingobacteriaceae	Olivibacter	soli	0	805	0	0	0	0	0	0	0	0	0	0	0	0	0	0	0	0	0	0	0	0	0	0
Bacteroidetes	Sphingobacteriia	Sphingobacteriales	Saprospiraceae			0	0	0	0	0	0	0	0	27	0	0	0	0	0	0	0	0	0	0	0	10	0	0	0
Bacteroidetes	Sphingobacteriia	Sphingobacteriales	Sphingobacteriaceae			0	0	0	0	0	0	0	0	0	0	0	0	0	0	0	0	0	12	0	0	0	10	0	0
Bacteroidetes	Sphingobacteriia	Sphingobacteriales	Sphingobacteriaceae	Sphingobacterium		0	26	0	43	0	0	0	0	101	0	105	0	17	0	0	0	0	23	0	0	21	20	10	0
Chlamydiae	Chlamydiia	Chlamydiales	Parachlamydiaceae			0	0	0	0	0	0	30	0	0	0	0	0	0	0	0	0	11	0	0	0	34	0	0	0
Chlamydiae	Chlamydiia	Chlamydiales	Rhabdochlamydiaceae			12	0	0	0	0	0	12	0	0	0	0	0	0	0	0	0	0	0	0	0	0	0	0	0
Chlorobi	Chlorobia	Chlorobiales	Chlorobiaceae			221	134	109	98	145	35	239	70	89	59	36	70	194	118	55	27	102	50	65	60	178	167	114	47
Chloroflexi	Anaerolineae	Anaerolineales	Anaerolineaceae			14	0	0	0	0	0	26	0	13	0	0	0	0	0	0	0	0	0	0	0	47	11	0	0
Chloroflexi	Anaerolineae	Ardenscatenales	Ardenscatenaceae			0	0	0	0	0	0	0	0	0	0	0	0	0	0	0	0	0	0	0	0	13	0	11	0
Chloroflexi	Caldilineae	Caldilineales	Caldilineaceae			12	0	0	0	11	0	10	0	11	0	0	0	0	15	0	0	0	0	0	10	12	10	0	0
Chloroflexi	Chloroflexia	Chloroflexales	Oscillochloridaceae			0	0	0	0	0	0	0	0	0	0	0	0	0	0	0	0	0	0	0	0	0	14	0	0
Chloroflexi	Chloroflexia	Chloroflexales	Roseiflexaceae			41	12	39	17	45	29	53	13	48	0	13	25	43	27	17	0	53	24	15	14	80	34	43	27
Chloroflexi	Chloroflexia	Herpetosiphonales	Herpetosiphonaceae			34	0	25	28	19	15	48	25	25	12	10	15	0	24	0	13	28	10	10	0	24	19	13	14
Chloroflexi	Dehalococcoidia	Dehalococcoidales	Dehalococcoidaceae			158	11	66	44	47	0	133	12	83	37	19	0	86	76	0	0	27	12	22	33	137	20	32	0
Chloroflexi	Dehalococcoidia	unclassified Dehalococcoidia	unclassified Dehalococcoidia			82	15	55	36	29	25	78	11	35	0	0	0	50	54	13	0	39	0	15	24	186	75	26	20
Chloroflexi	Thermomicrobia	Sphaerobacterales	Sphaerobacteraceae			211	159	74	229	95	89	228	84	95	36	24	68	131	159	13	35	126	137	65	47	176	159	94	106
Chloroflexi	Thermomicrobia	Thermomicrobiales	Thermomicrobiaceae			0	0	0	0	0	0	0	0	0	0	0	0	0	0	0	0	0	0	0	0	0	0	0	22
Crenarchaeota	Thaumarchaeota	Nitrososphaerales	Nitrososphaeraceae			244	196	174	400	141	117	225	165	273	72	49	56	0	168	47	74	127	176	43	80	140	248	137	159
Crenarchaeota	Thaumarchaeota	Nitrososphaerales	Nitrososphaeraceae	Candidatus Nitrososphaera		464	270	154	547	228	136	412	253	423	115	16	62	0	331	57	122	179	235	31	129	263	367	247	248
Crenarchaeota	Thaumarchaeota	Nitrososphaerales	Nitrososphaeraceae	Candidatus Nitrososphaera	SCA1145	0	12	0	0	0	0	0	0	0	0	0	0	0	0	0	0	0	0	0	0	0	0	10	0
Crenarchaeota	Thaumarchaeota	Nitrososphaerales	Nitrososphaeraceae	Candidatus Nitrososphaera	gargensis	67	31	28	68	21	0	58	40	83	0	0	0	0	40	0	13	35	39	0	0	25	54	45	36
Cyanobacteria	Gloeobacterophycideae	Gloeobacterales	Gloeobacteraceae			231	69	107	77	100	15	244	45	65	44	36	44	92	93	47	46	127	57	61	71	267	39	86	46
Cyanobacteria	Nostocophycideae	Nostocales	Nostocaceae			20	0	10	50	22	73	69	0	25	0	12	0	45	14	0	0	13	0	0	0	274	12	31	0
Cyanobacteria	Oscillatoriophycideae	Oscillatoriales	Phormidiaceae			0	51	0	20	0	0	0	18	0	37	0	0	0	0	0	0	0	0	0	0	0	0	0	0
Cyanobacteria	Oscillatoriophycideae	Oscillatoriales	Phormidiaceae	Phormidium		0	28	0	0	0	0	0	0	0	0	0	0	0	0	0	0	0	0	0	0	0	0	0	0
Cyanobacteria	Synechococcophycideae	Pseudanabaenales	Pseudanabaenaceae			0	0	0	37	0	0	0	0	0	0	0	0	0	11	0	0	0	0	0	0	0	0	0	0
Deinococcus-Thermus	Deinococci	Deinococcales	Deinococcaceae			43	0	14	0	11	0	35	0	0	0	0	0	0	0	0	0	0	0	0	0	0	0	0	0
Deinococcus-Thermus	Deinococci	Thermales	Thermaceae			10	0	0	22	0	0	65	0	0	0	0	0	11	23	0	0	10	0	0	0	26	13	0	0
Firmicutes	Bacilli	Bacillales	Alicyclobacillaceae			28	0	13	0	0	0	0	0	0	0	0	0	11	0	0	0	29	0	0	29	22	0	0	0
Firmicutes	Bacilli	Bacillales	Alicyclobacillaceae	Tumebacillus		0	0	0	0	0	0	0	0	0	0	0	0	0	0	0	0	0	0	0	83	0	0	0	0
Firmicutes	Bacilli	Bacillales	Bacillaceae			766	102	501	309	318	24	815	61	453	108	152	75	142	256	118	28	385	210	117	139	751	385	165	100
Firmicutes	Bacilli	Bacillales	Bacillaceae	Bacillus		270	102	102	185	89	12	254	80	109	59	0	51	84	152	20	34	72	182	33	106	251	292	98	91
Firmicutes	Bacilli	Bacillales	Bacillaceae	Bacillus	bataviensis	17	10	10	0	0	0	0	0	0	0	0	0	0	15	0	0	0	0	0	0	21	0	0	0
Firmicutes	Bacilli	Bacillales	Bacillaceae	Bacillus	firmus	0	0	0	0	0	0	0	0	0	0	0	0	0	0	0	0	0	0	0	0	13	0	0	0
Firmicutes	Bacilli	Bacillales	Bacillaceae	Bacillus	ginsengisoli	12	11	0	0	0	0	0	0	10	0	0	0	0	0	0	0	11	0	0	0	0	14	0	0
Firmicutes	Bacilli	Bacillales	Bacillaceae	Bacillus	longiquaesitum	10	0	0	0	10	0	0	0	12	0	0	0	0	0	0	0	16	10	0	0	25	23	16	0
Firmicutes	Bacilli	Bacillales	Bacillaceae	Bacillus	niacini	34	32	12	27	25	0	47	12	29	0	13	28	28	27	0	13	27	10	17	16	45	35	37	10
Firmicutes	Bacilli	Bacillales	Bacillaceae	Bacillus	simplex	0	0	0	0	0	0	10	0	0	0	0	0	0	0	0	0	0	12	0	0	0	0	0	0
Firmicutes	Bacilli	Bacillales	Bacillaceae	Oceanobacillus	chironomi	69	15	42	51	44	10	68	37	50	29	0	31	23	65	22	30	49	32	33	27	72	61	41	12
Firmicutes	Bacilli	Bacillales	Paenibacillaceae			103	0	34	42	52	0	101	26	71	0	0	0	30	47	0	0	67	46	11	27	132	28	26	33
Firmicutes	Bacilli	Bacillales	Paenibacillaceae	Paenibacillus		0	0	0	0	0	0	24	0	11	0	0	0	0	0	22	0	0	0	0	0	0	0	0	0
Firmicutes	Bacilli	Bacillales	Planococcaceae			0	0	0	10	11	0	20	0	0	0	0	0	0	10	0	0	0	0	0	0	10	14	0	0
Firmicutes	Bacilli	Bacillales	Thermoactinomycetaceae			0	0	0	0	0	0	0	0	0	36	0	0	26	0	0	0	22	0	0	0	51	13	11	0
Firmicutes	Bacilli	Lactobacillales	Carnobacteriaceae			12	0	0	0	0	0	0	0	10	0	0	0	0	0	0	0	0	0	0	0	0	11	0	0
Firmicutes	Bacilli	Lactobacillales	Enterococcaceae			0	0	0	54	0	0	15	13	0	0	0	0	0	34	0	0	0	0	0	0	11	0	0	0
Firmicutes	Bacilli	Lactobacillales	Leuconostocaceae			44	0	0	0	23	0	36	0	0	0	0	0	15	0	0	0	0	0	0	0	14	0	0	0
Firmicutes	Bacilli	Lactobacillales	Streptococcaceae			11	0	16	0	10	0	28	0	0	0	10	12	0	0	0	0	0	0	0	0	0	0	0	0
Firmicutes	Bacilli	Lactobacillales	Streptococcaceae	Streptococcus		0	0	11	0	10	24	268	15	68	0	0	0	0	0	0	0	0	0	0	0	11	0	0	0
Firmicutes	Bacilli	Lactobacillales	Streptococcaceae	Streptococcus	mitis	0	0	0	0	0	0	126	0	23	0	0	0	0	0	0	0	0	0	0	0	0	0	0	0
Firmicutes	Thermolithobacteria	Thermolithobacterales	Thermolithobacteraceae			0	0	0	0	0	0	0	0	0	31	0	40	0	0	0	0	0	0	0	0	0	0	0	0
Firmicutes	Clostridia	Clostridiales	Clostridiaceae			200	0	105	74	85	0	186	18	146	0	23	0	54	0	37	0	114	35	67	0	260	51	113	0
Firmicutes	Clostridia	Clostridiales	Clostridiales Family XVI. Incertae Sedis			11	0	0	0	0	0	23	0	0	0	0	0	0	46	0	0	0	0	0	0	0	0	0	0
Firmicutes	Clostridia	Clostridiales	Eubacteriaceae	Eubacterium		28	0	0	0	0	0	0	0	0	0	0	0	0	0	0	0	0	0	0	140	0	0	0	0
Firmicutes	Clostridia	Clostridiales	Heliobacteriaceae			38	0	13	0	0	0	33	0	14	0	10	0	0	16	11	0	0	0	0	0	21	40	0	0
Firmicutes	Clostridia	Clostridiales	Peptococcaceae			15	0	0	10	0	0	12	0	0	0	0	0	0	11	0	0	11	0	0	0	30	12	0	10
Firmicutes	Clostridia	Clostridiales	Peptostreptococcaceae			0	0	0	0	0	0	41	0	0	0	0	0	0	17	0	0	0	0	0	29	13	0	0	0
Firmicutes	Clostridia	Clostridiales	Ruminococcaceae			0	0	13	12	10	0	0	0	0	0	11	0	0	0	0	0	14	0	0	0	0	0	0	0
Firmicutes	Clostridia	Clostridiales	Syntrophomonadaceae			75	0	69	56	12	0	84	0	38	0	15	0	11	35	12	13	12	0	14	0	50	62	10	0
Firmicutes	Clostridia	Natranaerobiales	Natranaerobiaceae			0	0	13	0	0	0	0	0	0	0	0	0	0	0	0	0	0	0	0	0	41	0	0	0
Firmicutes	Clostridia	Thermoanaerobacterales	Thermoanaerobacteraceae			102	28	44	88	92	27	131	31	67	0	0	61	38	77	29	29	82	123	31	30	150	157	66	57
Firmicutes	Negativicutes	Selenomonadales	Veillonellaceae			58	0	34	0	11	0	48	0	169	0	0	0	38	0	0	0	11	0	0	0	43	25	0	0
Firmicutes	Negativicutes	Selenomonadales	Veillonellaceae	Veillonella	dispar	0	0	0	0	0	0	17	0	0	0	0	0	0	0	0	0	0	0	0	0	0	0	0	0
Firmicutes	Thermolithobacteria	Thermolithobacterales	Thermolithobacteraceae			261	68	118	178	127	12	278	10	0	0	12	0	96	134	52	11	143	171	34	89	560	128	86	68
Gemmatimonadetes	Gemmatimonadetes	Gemmatimonadales	Gemmatimonadaceae			1999	272	1038	1063	1060	291	1899	244	908	178	57	340	470	645	298	90	1058	919	393	247	2148	980	641	582
Ignavibacteriae	Ignavibacteria	Ignavibacteriales	Ignavibacteriaceae			55	0	13	21	0	0	49	0	22	0	0	0	0	26	0	12	0	0	0	0	0	10	0	0
Ignavibacteriae	Ignavibacteria	Ignavibacteriales	Melioribacteraceae			17	0	0	0	0	0	44	0	0	0	0	0	0	11	0	0	0	0	0	0	19	0	0	0
Nitrospinae	Nitrospinia	Nitrospinales	Nitrospinaceae			73	23	33	68	10	0	78	11	16	13	0	0	18	63	0	0	20	27	0	38	118	50	12	20
Nitrospirae	Nitrospira	Nitrospirales	Nitrospiraceae			153	31	56	74	82	0	148	13	28	14	0	26	39	89	0	0	50	45	13	25	95	47	32	33
Nitrospirae	Nitrospira	Nitrospirales	Nitrospiraceae	Nitrospira		100	80	63	96	48	35	53	36	43	15	0	14	63	84	14	33	52	38	24	42	88	102	30	34
Nitrospirae	Nitrospira	Nitrospirales	[Leptospirillaceae]			14	0	0	0	0	0	11	0	0	0	0	11	0	0	0	0	0	0	0	0	0	0	0	0
Planctomycetes	Phycisphaerae	Phycisphaerales	Phycisphaeraceae			29	0	0	0	0	0	21	0	0	0	0	0	0	0	0	0	0	0	0	0	28	0	0	0
Planctomycetes	Planctomycetia	Candidatus Brocadiales	Candidatus Brocadiaceae			13	0	0	0	0	0	13	0	0	0	0	0	0	0	0	0	11	0	0	0	11	0	0	0
Planctomycetes	Planctomycetia	Planctomycetales	Planctomycetaceae			1363	532	443	1067	683	220	1441	426	488	204	55	464	371	1053	204	103	748	590	254	613	1285	573	492	530
Planctomycetes	Planctomycetia	Planctomycetales	Planctomycetaceae	Pirellula		0	0	0	0	0	0	0	0	0	0	0	0	0	0	42	0	0	0	0	0	11	0	0	0
Proteobacteria	Alphaproteobacteria	Caulobacterales	Caulobacteraceae			88	11	53	84	110	27	110	0	48	37	12	0	40	75	0	11	44	11	17	0	173	75	21	0
Proteobacteria	Alphaproteobacteria	Caulobacterales	Caulobacteraceae	Brevundimonas		28	0	36	0	14	0	0	0	92	0	0	0	18	13	0	0	10	0	0	0	29	0	11	12
Proteobacteria	Alphaproteobacteria	Caulobacterales	Caulobacteraceae	Caulobacter	sp.	23	0	0	0	94	0	21	0	0	0	0	0	0	0	0	0	0	0	0	0	0	0	0	0
Proteobacteria	Alphaproteobacteria	Caulobacterales	Caulobacteraceae	Caulobacter	henricii	0	0	0	0	101	0	0	0	0	0	0	0	0	0	0	0	0	0	0	0	0	0	0	0
Proteobacteria	Alphaproteobacteria	Caulobacterales	Caulobacteraceae	Phenylobacterium		114	23	48	63	34	0	77	29	49	16	14	17	69	40	0	0	26	10	34	46	46	16	35	53
Proteobacteria	Alphaproteobacteria	Caulobacterales	Caulobacteraceae	Phenylobacterium	immobile	0	0	0	0	0	0	12	0	0	0	0	0	0	0	0	0	0	0	0	0	0	0	0	11
Proteobacteria	Alphaproteobacteria	Caulobacterales	Caulobacteraceae	Phenylobacterium	lituiforme	0	0	0	0	0	0	0	0	0	0	0	0	0	0	0	0	0	0	0	0	13	0	0	13
Proteobacteria	Alphaproteobacteria	Caulobacterales	Caulobacteraceae	Phenylobacterium	muchangponense	0	0	0	0	0	0	0	0	0	0	0	0	12	0	0	0	0	0	0	0	22	0	0	0
Proteobacteria	Alphaproteobacteria	Caulobacterales	Caulobacteraceae	Woodsholea		75	33	59	41	42	0	55	13	37	24	0	0	18	55	24	0	44	27	32	30	103	40	27	0
Proteobacteria	Alphaproteobacteria	Rhizobiales	Bartonellaceae			100	242	34	48	60	0	87	0	25	42	13	0	57	30	23	0	100	93	0	22	80	0	44	10
Proteobacteria	Alphaproteobacteria	Rhizobiales	Beijerinckiaceae			44	0	33	0	11	0	15	13	0	0	0	0	46	0	16	0	26	15	0	0	63	0	13	0
Proteobacteria	Alphaproteobacteria	Rhizobiales	Beijerinckiaceae	Chelatococcus	asaccharovorans	0	11	0	12	0	0	0	0	0	0	0	0	0	36	0	0	0	0	0	0	0	0	0	0
Proteobacteria	Alphaproteobacteria	Rhizobiales	Beijerinckiaceae	Methylovirgula		0	0	0	0	0	0	0	0	0	0	0	0	0	0	0	0	0	0	0	0	0	11	0	0
Proteobacteria	Alphaproteobacteria	Rhizobiales	Bradyrhizobiaceae	Bosea		22	12	0	0	0	0	10	0	10	0	0	0	0	29	0	10	21	15	0	28	42	11	14	14
Proteobacteria	Alphaproteobacteria	Rhizobiales	Bradyrhizobiaceae			166	35	35	132	60	0	188	14	32	21	0	23	47	58	23	0	34	26	0	64	173	30	0	16
Proteobacteria	Alphaproteobacteria	Rhizobiales	Bradyrhizobiaceae	Bradyrhizobium	canariense	0	0	0	0	0	0	25	0	0	0	0	0	13	11	0	0	0	0	0	10	13	14	0	0
Proteobacteria	Alphaproteobacteria	Rhizobiales	Bradyrhizobiaceae	Bradyrhizobium	sp.	87	55	67	139	15	35	58	0	24	30	0	34	18	89	0	27	15	0	0	30	62	28	29	32
Proteobacteria	Alphaproteobacteria	Rhizobiales	Hyphomicrobiaceae			103	0	64	28	11	0	96	0	34	15	0	0	84	11	50	0	0	61	25	10	261	80	22	0
Proteobacteria	Alphaproteobacteria	Rhizobiales	Hyphomicrobiaceae	Devosia		0	0	0	0	0	0	0	0	0	0	0	0	0	28	0	0	0	0	0	0	0	0	0	0
Proteobacteria	Alphaproteobacteria	Rhizobiales	Hyphomicrobiaceae	Devosia	insulae	0	0	11	11	0	0	0	0	0	0	0	0	0	0	0	0	0	0	0	0	0	0	0	0
Proteobacteria	Alphaproteobacteria	Rhizobiales	Hyphomicrobiaceae	Hyphomicrobium		0	0	0	0	0	0	0	0	0	0	0	0	0	0	0	0	84	0	0	0	11	0	0	0
Proteobacteria	Alphaproteobacteria	Rhizobiales	Hyphomicrobiaceae	Rhodoplanes		11	0	0	0	0	0	21	0	0	0	0	0	0	10	0	0	0	0	0	0	39	0	0	0
Proteobacteria	Alphaproteobacteria	Rhizobiales	Methylobacteriaceae			21	12	11	37	0	10	11	0	21	0	0	0	12	10	0	0	15	12	0	10	63	25	11	0
Proteobacteria	Alphaproteobacteria	Rhizobiales	Methylobacteriaceae	Methylobacterium		0	0	0	10	0	0	0	0	0	0	0	0	0	12	0	10	0	0	0	0	0	0	0	0
Proteobacteria	Alphaproteobacteria	Rhizobiales	Methylobacteriaceae	Microvirga		46	11	20	12	25	0	47	0	13	0	0	0	12	27	0	0	0	0	0	0	26	11	12	11
Proteobacteria	Alphaproteobacteria	Rhizobiales	Methylobacteriaceae	Microvirga	aerilata	66	40	48	99	36	31	89	34	39	12	23	22	57	110	0	21	28	16	13	45	56	31	50	54
Proteobacteria	Alphaproteobacteria	Rhizobiales	Methylobacteriaceae	Microvirga	aerophila	77	46	38	75	15	16	68	51	0	0	0	0	74	111	0	10	32	27	0	29	61	13	32	29
Proteobacteria	Alphaproteobacteria	Rhizobiales	Methylobacteriaceae	Microvirga	flocculans	19	16	25	49	0	0	50	14	0	0	0	0	13	35	0	0	16	0	0	0	16	0	20	0
Proteobacteria	Alphaproteobacteria	Rhizobiales	Methylobacteriaceae	Microvirga	lupini	20	0	0	20	0	0	0	13	0	11	0	0	14	14	0	0	0	0	0	0	13	0	0	0
Proteobacteria	Alphaproteobacteria	Rhizobiales	Methylocystaceae			78	0	28	15	20	0	84	0	25	0	0	0	42	26	0	0	32	29	21	0	74	13	0	0
Proteobacteria	Alphaproteobacteria	Rhizobiales	Methylocystaceae	Methylosinus		36	0	0	0	0	0	36	0	0	0	0	0	22	0	0	0	0	0	0	10	28	10	0	0
Proteobacteria	Alphaproteobacteria	Rhizobiales	Phyllobacteriaceae			40	98	23	49	25	11	121	0	0	14	10	22	29	16	0	10	20	11	0	25	101	0	0	0
Proteobacteria	Alphaproteobacteria	Rhizobiales	Phyllobacteriaceae	Mesorhizobium		15	0	25	15	10	0	79	0	11	0	0	0	14	22	11	10	0	11	0	0	45	0	0	0
Proteobacteria	Alphaproteobacteria	Rhizobiales	Phyllobacteriaceae	Mesorhizobium	alhagi	0	0	0	0	0	0	0	0	0	0	0	0	0	0	0	0	0	0	0	0	22	0	0	0
Proteobacteria	Alphaproteobacteria	Rhizobiales	Phyllobacteriaceae	Mesorhizobium	camelthorni	0	0	0	0	0	0	0	0	0	0	0	0	0	0	0	0	0	0	0	0	10	0	11	0
Proteobacteria	Alphaproteobacteria	Rhizobiales	Phyllobacteriaceae	Mesorhizobium	muleiense	0	0	0	0	0	0	24	0	0	0	0	0	0	0	0	0	0	0	0	0	0	0	0	0
Proteobacteria	Alphaproteobacteria	Rhizobiales	Phyllobacteriaceae	Nitratireductor		12	0	0	0	0	0	0	0	0	0	0	0	0	0	0	0	0	0	0	0	0	0	0	0
Proteobacteria	Alphaproteobacteria	Rhizobiales	Phyllobacteriaceae	Thermovum		0	0	0	0	0	0	32	0	0	0	0	0	0	0	0	0	0	0	0	0	11	0	0	0
Proteobacteria	Alphaproteobacteria	Rhizobiales	Rhizobiaceae			74	134	35	54	64	0	106	24	93	48	10	0	80	179	14	27	104	107	0	13	115	30	78	10
Proteobacteria	Alphaproteobacteria	Rhizobiales	Rhizobiaceae	Ensifer (Sinorhizobium)		42	364	21	0	77	0	57	0	12	20	12	0	13	0	0	0	154	43	0	0	11	0	13	0
Proteobacteria	Alphaproteobacteria	Rhizobiales	Rhizobiaceae	Ensifer (Sinorhizobium)	adhaerens	0	0	0	0	0	0	10	0	0	0	0	0	0	0	0	0	0	100	0	0	0	0	0	0
Proteobacteria	Alphaproteobacteria	Rhizobiales	Rhizobiaceae	Ensifer (Sinorhizobium)	morelense	0	0	0	0	13	0	0	0	0	0	0	0	0	0	0	0	0	0	0	0	0	0	0	0
Proteobacteria	Alphaproteobacteria	Rhizobiales	Rhizobiaceae	Rhizobium		0	639	23	10	23	0	23	0	24	0	23	0	52	87	0	0	329	479	0	0	30	0	23	0
Proteobacteria	Alphaproteobacteria	Rhizobiales	Rhizobiaceae	Rhizobium	cellulosilyticum	0	11	0	0	0	0	0	0	0	0	14	0	0	0	0	0	0	0	0	0	0	0	0	0
Proteobacteria	Alphaproteobacteria	Rhizobiales	Rhizobiaceae	Rhizobium	leguminosarum	0	0	0	0	0	0	0	0	0	0	0	0	0	13	0	0	0	15	0	0	0	0	0	0
Proteobacteria	Alphaproteobacteria	Rhizobiales	Rhizobiaceae	Rhizobium	pusense	0	0	0	0	0	0	0	0	0	0	0	0	0	0	0	0	37	0	0	0	0	0	0	0
Proteobacteria	Alphaproteobacteria	Rhizobiales	Rhizobiaceae	Shinella	fusca	0	0	0	0	27	0	11	0	0	0	0	0	0	0	0	0	0	0	0	0	0	0	0	0
Proteobacteria	Alphaproteobacteria	Rhizobiales	Rhodobiaceae			21	0	0	13	0	0	0	0	10	0	0	0	0	0	0	13	0	0	0	0	27	25	0	0
Proteobacteria	Alphaproteobacteria	Rhizobiales	Rhodobiaceae	Tepidamorphus	gemmatus	0	0	0	0	0	0	0	0	0	0	0	0	0	0	0	0	0	0	0	0	11	0	0	0
Proteobacteria	Alphaproteobacteria	Rhizobiales	unclassified Rhizobiales			13	0	13	26	0	0	33	11	0	0	0	0	28	40	0	0	0	0	0	27	23	23	0	0
Proteobacteria	Alphaproteobacteria	Rhizobiales	unclassified Rhizobiales	Bauldia	litoralis	66	55	34	48	30	30	69	35	20	27	21	11	46	63	15	31	33	18	29	34	48	33	30	32
Proteobacteria	Alphaproteobacteria	Rhizobiales	unclassified Rhizobiales	Vasilyevaea	enhydra	39	13	25	41	0	0	32	22	11	0	0	10	32	39	0	0	0	0	0	32	16	18	10	22
Proteobacteria	Alphaproteobacteria	Rhodobacterales	Hyphomonadaceae			34	11	38	41	24	0	47	0	19	0	0	0	21	64	0	0	14	16	14	10	90	32	0	0
Proteobacteria	Alphaproteobacteria	Rhodobacterales	Rhodobacteraceae			35	24	11	75	12	0	28	30	21	28	0	0	11	38	0	0	21	0	0	0	74	12	11	0
Proteobacteria	Alphaproteobacteria	Rhodobacterales	Rhodobacteraceae	Rhodovulum		34	0	29	15	23	0	47	20	11	11	0	17	27	25	0	0	36	17	29	0	45	31	25	0
Proteobacteria	Alphaproteobacteria	Rhodobacterales	Rhodobacteraceae	Rubellimicrobium		0	0	0	12	0	0	0	0	0	0	0	0	0	0	0	0	0	0	0	0	0	0	0	0
Proteobacteria	Alphaproteobacteria	Rhodospirillales	Acetobacteraceae			885	332	402	721	375	174	829	296	413	241	88	168	208	602	140	223	421	422	229	350	867	509	370	292
Proteobacteria	Alphaproteobacteria	Rhodospirillales	Acetobacteraceae	Craurococcus		70	35	30	39	33	18	53	11	30	14	11	26	25	35	0	12	32	46	23	10	58	34	37	28
Proteobacteria	Alphaproteobacteria	Rhodospirillales	Acetobacteraceae	Roseomonas	pecuniae	0	0	0	14	0	0	0	0	0	0	0	0	0	0	0	0	0	0	0	0	0	0	0	0
Proteobacteria	Alphaproteobacteria	Rhodospirillales	Acetobacteraceae	Zavarzinia		0	0	0	11	0	0	0	0	0	0	0	0	0	0	0	0	0	0	0	317	0	0	0	0
Proteobacteria	Alphaproteobacteria	Rhodospirillales	Rhodospirillaceae			1206	362	495	787	468	126	1066	308	429	260	45	209	266	789	155	189	402	435	177	35	1227	716	359	277
Proteobacteria	Alphaproteobacteria	Rhodospirillales	Rhodospirillaceae	Azospirillum		0	0	0	0	0	0	0	0	0	0	0	0	0	0	0	0	0	0	0	0	10	0	0	0
Proteobacteria	Alphaproteobacteria	Rhodospirillales	Rhodospirillaceae	Desertibacter		12	0	0	12	0	0	31	0	0	0	0	0	14	17	0	0	0	0	0	21	21	14	0	0
Proteobacteria	Alphaproteobacteria	Rhodospirillales	Rhodospirillaceae	Dongia		56	22	13	28	12	0	89	0	0	30	0	10	12	38	0	0	30	30	0	34	59	15	12	13
Proteobacteria	Alphaproteobacteria	Rhodospirillales	Rhodospirillaceae	Dongia	mobilis	0	0	0	0	0	0	0	0	0	0	0	0	0	0	0	0	0	0	0	10	0	0	0	0
Proteobacteria	Alphaproteobacteria	Rhodospirillales	Rhodospirillaceae	Inquilinus		0	0	0	0	0	0	0	0	0	0	0	0	0	0	0	0	0	11	0	0	0	0	0	0
Proteobacteria	Alphaproteobacteria	Rhodospirillales	Rhodospirillaceae	Rhodospirillales	bacterium	52	21	36	48	11	0	47	24	21	16	0	0	27	37	24	0	15	14	25	22	53	33	16	11
Proteobacteria	Alphaproteobacteria	Rhodospirillales	Rhodospirillaceae	Skermanella		107	32	21	107	0	0	38	0	24	0	0	11	10	78	0	0	30	12	12	0	33	0	14	24
Proteobacteria	Alphaproteobacteria	Rhodospirillales	Rhodospirillaceae	Skermanella	aerolata	470	279	191	371	188	153	394	171	238	168	87	183	368	436	106	82	252	176	180	266	447	219	202	248
Proteobacteria	Alphaproteobacteria	Rhodospirillales	Rhodospirillaceae	Skermanella	stibiiresistens	67	13	44	47	28	11	47	17	11	23	0	43	63	64	22	0	36	54	10	25	74	13	37	26
Proteobacteria	Alphaproteobacteria	Sneathiellales	Sneathiellaceae			0	0	0	0	0	0	0	0	0	0	0	12	0	0	0	0	0	0	0	0	0	0	0	0
Proteobacteria	Alphaproteobacteria	Rhodospirillales	unclassified Rhodospirillales			23	0	0	0	0	0	0	0	11	10	0	0	0	0	0	0	0	0	0	0	10	0	0	0
Proteobacteria	Alphaproteobacteria	Sneathiellales	Sneathiellaceae			10	0	0	0	0	0	24	0	0	0	0	0	0	0	0	0	0	0	0	0	0	0	0	0
Proteobacteria	Alphaproteobacteria	Sphingomonadales	Erythrobacteraceae			156	11	53	42	51	0	102	0	36	0	0	0	95	41	21	0	55	0	21	12	93	0	31	0
Proteobacteria	Alphaproteobacteria	Sphingomonadales	Erythrobacteraceae	Altererythrobacter	sp.	64	0	13	0	0	0	24	0	0	0	0	0	51	10	0	0	0	0	0	0	21	0	12	0
Proteobacteria	Alphaproteobacteria	Sphingomonadales	Sphingomonadaceae			834	138	518	251	477	143	732	147	561	105	218	113	716	278	232	105	525	122	272	144	813	105	371	163
Proteobacteria	Alphaproteobacteria	Sphingomonadales	Sphingomonadaceae	Kaistobacter		54	13	37	10	10	0	34	0	45	0	0	0	31	12	34	0	0	0	0	35	43	0	11	10
Proteobacteria	Alphaproteobacteria	Sphingomonadales	Sphingomonadaceae	Sphingomonas		249	39	463	186	360	29	634	59	433	36	72	54	526	110	196	10	334	55	188	30	753	45	240	58
Proteobacteria	Alphaproteobacteria	Sphingomonadales	Sphingomonadaceae	Sphingomonas	ginsengisoli	12	0	0	0	0	0	0	0	0	0	0	0	12	0	0	0	0	0	0	0	0	0	11	0
Proteobacteria	Alphaproteobacteria	Sphingomonadales	Sphingomonadaceae	Sphingomonas	hankookensis	21	0	0	0	0	0	21	0	10	0	0	0	0	0	0	0	0	0	0	0	10	0	0	0
Proteobacteria	Alphaproteobacteria	Sphingomonadales	Sphingomonadaceae	Sphingomonas	jaspsi	40	0	10	0	0	0	28	0	27	0	0	0	13	0	0	0	10	0	12	0	70	0	0	0
Proteobacteria	Alphaproteobacteria	Sphingomonadales	Sphingomonadaceae	Sphingomonas	koreensis	386	0	0	0	0	0	0	0	0	0	0	0	0	0	0	0	0	0	0	0	10	0	0	0
Proteobacteria	Alphaproteobacteria	Sphingomonadales	Sphingomonadaceae	Sphingomonas	sediminicola	455	44	256	120	166	20	388	34	206	55	76	10	259	62	95	0	151	0	129	40	299	14	135	56
Proteobacteria	Alphaproteobacteria	Sphingomonadales	Sphingomonadaceae	Sphingomonas	wittichii	0	0	0	0	0	0	15	0	0	0	0	0	0	0	0	0	11	0	10	0	0	0	0	0
Proteobacteria	Alphaproteobacteria	Sphingomonadales	Sphingomonadaceae	Sphingosinicella		118	0	0	0	22	0	34	0	27	0	0	0	46	10	0	0	32	0	0	0	95	0	40	0
Proteobacteria	Alphaproteobacteria	Sphingomonadales	Sphingomonadaceae	Sphingosinicella	sp.	18	0	0	0	0	0	11	0	0	0	0	0	0	0	0	0	0	0	10	0	59	0	10	0
Proteobacteria	Alphaproteobacteria	unclassified Alphaproteobacteria	Geminicoccus			1194	527	666	935	655	352	1346	558	657	512	172	427	633	907	298	389	560	586	411	510	1349	1058	570	497
Proteobacteria	Alphaproteobacteria	unclassified Alphaproteobacteria	Geminicoccus	Geminicoccus		255	53	63	96	38	18	111	54	56	50	18	42	42	93	17	44	117	72	37	46	104	99	41	40
Proteobacteria	Betaproteobacteria	Burkholderiales	Alcaligenaceae			11	23	17	11	0	0	12	0	0	0	0	0	0	10	0	0	0	0	0	0	0	11	0	10
Proteobacteria	Betaproteobacteria	Burkholderiales	Alcaligenaceae	Achromobacter	spanius	0	31	0	0	0	0	0	13	0	0	0	0	0	0	0	0	0	0	0	0	0	0	0	0
Proteobacteria	Betaproteobacteria	Burkholderiales	Burkholderiaceae			171	30	106	143	87	10	246	13	92	27	11	24	47	147	30	0	71	42	46	48	167	204	13	38
Proteobacteria	Betaproteobacteria	Burkholderiales	Burkholderiaceae	Burkholderia		0	0	0	0	0	0	0	0	0	0	0	0	0	10	0	0	0	0	0	0	0	0	0	0
Proteobacteria	Betaproteobacteria	Burkholderiales	Comamonadaceae			574	139	344	316	141	24	739	42	224	101	95	55	311	339	51	28	225	309	78	183	927	281	143	130
Proteobacteria	Betaproteobacteria	Burkholderiales	Comamonadaceae	Acidovorax		0	0	0	0	0	0	11	0	0	0	0	0	0	0	0	0	0	0	0	0	11	0	0	0
Proteobacteria	Betaproteobacteria	Burkholderiales	Comamonadaceae	Acidovorax	defluvii	0	0	0	0	0	0	0	0	0	0	0	0	18	0	0	0	0	0	0	0	0	0	0	0
Proteobacteria	Betaproteobacteria	Burkholderiales	Comamonadaceae	Caldimonas		0	0	0	0	0	0	0	0	0	0	0	0	0	0	0	0	0	0	0	0	34	0	0	0
Proteobacteria	Betaproteobacteria	Burkholderiales	Comamonadaceae	Curvibacter	fontanus	13	0	0	0	0	0	0	11	0	0	0	0	0	0	0	0	11	0	0	0	0	0	0	0
Proteobacteria	Betaproteobacteria	Burkholderiales	Comamonadaceae	Hydrogenophaga	taeniospiralis	0	0	0	0	0	0	0	0	0	0	0	0	0	0	0	0	0	0	0	0	13	0	0	0
Proteobacteria	Betaproteobacteria	Burkholderiales	Comamonadaceae	Ramlibacter	sp.	64	0	57	46	60	0	65	23	107	12	11	21	39	43	27	12	50	13	16	10	86	12	24	0
Proteobacteria	Betaproteobacteria	Burkholderiales	Comamonadaceae	Rubrivivax	gelatinosus	14	0	0	0	0	0	0	0	0	0	0	0	0	11	0	0	0	0	0	0	0	0	0	0
Proteobacteria	Betaproteobacteria	Burkholderiales	Comamonadaceae	Variovorax		10	29	0	0	0	0	13	0	0	0	41	0	0	0	0	0	0	51	0	0	0	0	0	0
Proteobacteria	Betaproteobacteria	Burkholderiales	Comamonadaceae	Variovorax	dokdonensis	12	0	30	0	0	0	11	0	11	0	0	0	32	12	0	10	21	10	12	0	27	10	0	0
Proteobacteria	Betaproteobacteria	Burkholderiales	Comamonadaceae	Variovorax	paradoxus	10	23	0	0	0	0	0	0	0	0	14	0	0	0	0	0	0	28	0	0	0	0	0	0
Proteobacteria	Betaproteobacteria	Burkholderiales	Comamonadaceae	Variovorax	soli	0	0	0	0	0	0	11	0	0	0	0	0	0	0	0	0	0	0	0	0	0	0	0	0
Proteobacteria	Betaproteobacteria	Burkholderiales	Comamonadaceae	Xenophilus	aerolatus	0	0	0	0	0	0	0	0	0	0	0	0	0	0	0	0	0	10	0	0	0	0	0	0
Proteobacteria	Betaproteobacteria	Burkholderiales	Oxalobacteraceae			265	66	120	160	87	43	265	167	127	65	23	67	163	170	60	27	127	60	91	129	295	124	118	82
Proteobacteria	Betaproteobacteria	Burkholderiales	Oxalobacteraceae	Duganella		0	0	0	11	0	0	0	0	0	0	0	0	0	0	0	0	0	0	0	0	0	0	0	0
Proteobacteria	Betaproteobacteria	Burkholderiales	Oxalobacteraceae	Herbaspirillum		12	0	0	39	0	11	13	0	12	11	0	0	0	15	0	0	0	0	0	19	25	0	13	36
Proteobacteria	Betaproteobacteria	Burkholderiales	Oxalobacteraceae	Massilia		11	0	11	51	0	0	29	0	19	12	0	0	28	11	0	0	0	0	0	0	0	0	14	0
Proteobacteria	Betaproteobacteria	Burkholderiales	Oxalobacteraceae	Massilia	albidiflava	20	0	0	29	0	0	0	0	0	0	0	0	0	0	0	0	0	0	0	0	0	11	0	0
Proteobacteria	Betaproteobacteria	Burkholderiales	Oxalobacteraceae	Massilia	flava	0	0	0	0	0	0	0	0	0	0	13	0	0	0	0	0	0	0	0	0	0	0	0	0
Proteobacteria	Betaproteobacteria	Burkholderiales	Oxalobacteraceae	Massilia	namucuonensis	0	0	10	11	0	0	0	0	0	0	0	10	11	13	0	0	0	0	0	0	12	0	10	12
Proteobacteria	Betaproteobacteria	Burkholderiales	Oxalobacteraceae	Massilia	plicata	0	0	0	0	0	0	0	0	0	0	11	0	10	0	0	0	0	0	0	0	0	0	0	0
Proteobacteria	Betaproteobacteria	Burkholderiales	Oxalobacteraceae	Massilia	timonae	0	0	0	0	0	0	0	0	0	0	16	0	0	0	0	0	0	0	0	0	0	0	0	0
Proteobacteria	Betaproteobacteria	Burkholderiales	Oxalobacteraceae	Pseudoduganella	violaceinigra	0	0	0	0	0	0	0	0	0	0	0	0	0	0	11	0	0	0	0	0	0	0	0	0
Proteobacteria	Betaproteobacteria	Burkholderiales	unclassified Burkholderiales			45	0	10	43	0	0	83	0	0	0	10	0	19	23	0	0	11	15	0	23	46	20	11	13
Proteobacteria	Betaproteobacteria	Burkholderiales	unclassified Burkholderiales	Aquincola	tertiaricarbonis	33	0	10	31	10	0	0	0	12	0	0	0	0	10	0	0	12	0	0	0	11	0	20	15
Proteobacteria	Betaproteobacteria	Gallionellales	Gallionellaceae			0	0	0	0	0	0	11	0	0	0	0	0	0	0	0	0	0	0	0	0	0	0	0	0
Proteobacteria	Betaproteobacteria	Hydrogenophilales	Hydrogenophilaceae			261	46	155	182	120	10	224	99	142	85	13	79	100	134	54	43	90	83	87	187	393	191	61	57
Proteobacteria	Betaproteobacteria	Hydrogenophilales	Hydrogenophilaceae	Thiobacillus		52	14	15	32	10	13	17	22	23	16	0	0	14	39	0	16	12	21	0	39	57	14	10	22
Proteobacteria	Betaproteobacteria	Methylophilales	Methylophilaceae	Methylobacillus		0	0	0	0	105	0	0	0	0	0	0	0	0	0	0	0	10	0	0	0	0	0	0	0
Proteobacteria	Betaproteobacteria	Neisseriales	Chromobacteriaceae			0	0	10	0	0	0	0	0	0	0	0	0	0	0	0	0	0	0	0	0	0	0	0	0
Proteobacteria	Betaproteobacteria	Nitrosomonadales	Nitrosomonadaceae			258	51	160	169	0	10	401	54	84	55	25	46	215	248	91	34	133	69	107	176	434	190	64	92
Proteobacteria	Betaproteobacteria	Nitrosomonadales	Nitrosomonadaceae	Nitrosospira	multiformis	0	0	0	0	0	0	0	0	0	0	0	0	0	0	0	0	0	0	0	0	23	0	0	0
Proteobacteria	Betaproteobacteria	Rhodocyclales	Rhodocyclaceae			213	46	109	220	57	23	331	33	154	49	0	0	116	0	21	22	71	55	47	101	511	169	69	103
Proteobacteria	Betaproteobacteria	Rhodocyclales	Rhodocyclaceae	Azoarcus	toluclasticus	0	0	0	0	0	0	0	0	0	0	0	0	0	0	0	0	0	0	0	0	0	0	0	11
Proteobacteria	Betaproteobacteria	Rhodocyclales	Rhodocyclaceae	Candidatus Dactylopiibacterium		362	109	171	177	207	31	524	111	187	112	47	10	220	251	96	74	142	123	147	195	330	233	127	97
Proteobacteria	Betaproteobacteria	Rhodocyclales	Rhodocyclaceae	Denitratisoma	sp.	0	0	0	0	0	0	0	0	0	0	0	80	0	185	0	0	18	0	0	0	0	0	0	0
Proteobacteria	Betaproteobacteria	Rhodocyclales	Rhodocyclaceae	Uliginosibacterium		41	13	25	55	37	0	52	0	27	10	15	12	39	39	12	0	39	26	13	33	55	33	16	0
Proteobacteria	Betaproteobacteria	Rhodocyclales	Rhodocyclaceae	Zoogloea		0	0	0	0	0	0	0	0	0	0	0	0	0	0	0	0	0	0	0	0	0	0	0	36
Proteobacteria	Deltaproteobacteria	Bdellovibrionales	Bdellovibrionaceae			0	0	0	0	0	0	0	0	0	0	0	0	0	0	0	0	0	0	0	0	0	0	10	0
Proteobacteria	Deltaproteobacteria	Desulfobacterales	Desulfoarculaceae			0	0	0	0	0	0	15	0	0	0	0	0	0	0	0	0	0	0	0	0	0	0	0	0
Proteobacteria	Deltaproteobacteria	Desulfobacterales	Desulfobacteraceae			0	0	11	10	0	0	13	0	0	0	0	0	0	27	0	0	0	0	0	0	28	16	0	0
Proteobacteria	Deltaproteobacteria	Desulfobacterales	Desulfobulbaceae			26	0	0	12	10	10	0	0	10	0	0	11	0	10	0	0	18	0	0	0	17	0	11	0
Proteobacteria	Deltaproteobacteria	Desulfovibrionales	Desulfohalobiaceae			61	0	10	16	12	0	45	0	0	0	0	0	0	0	0	0	0	0	0	26	64	22	0	0
Proteobacteria	Deltaproteobacteria	Desulfovibrionales	Desulfonatronumaceae			0	0	0	12	0	0	0	0	0	0	0	0	0	12	0	0	11	16	0	12	42	19	0	12
Proteobacteria	Deltaproteobacteria	Desulfovibrionales	Desulfovibrionaceae			535	83	242	236	202	71	533	55	215	106	26	80	324	187	102	40	277	170	145	145	696	161	180	128
Proteobacteria	Deltaproteobacteria	Desulfurellales	Desulfurellaceae			272	31	190	142	143	49	220	0	199	63	23	49	128	68	112	34	118	87	74	34	377	181	101	95
Proteobacteria	Deltaproteobacteria	Desulfuromonadales	Desulfuromonadaceae			128	42	42	45	43	0	174	33	32	36	10	18	61	53	15	11	50	48	18	35	208	23	52	29
Proteobacteria	Deltaproteobacteria	Desulfuromonadales	Geobacteraceae			914	184	451	410	421	86	879	93	391	120	51	120	327	479	164	73	547	291	182	219	1315	384	333	202
Proteobacteria	Deltaproteobacteria	Desulfuromonadales	Pelobacteraceae			21	12	14	0	31	0	10	0	0	0	0	0	13	17	65	0	48	0	0	0	48	0	19	0
Proteobacteria	Deltaproteobacteria	Myxococcales	Anaeromyxobacteraceae			0	0	0	0	0	0	0	0	0	0	0	0	0	14	0	0	0	0	0	0	0	0	0	0
Proteobacteria	Deltaproteobacteria	Myxococcales	Cystobacteraceae			147	44	158	130	89	55	157	47	77	29	37	25	53	148	0	0	95	41	49	11	88	77	43	86
Proteobacteria	Deltaproteobacteria	Myxococcales	Cystobacteraceae	Angiococcus	disciformis	0	0	0	0	0	0	11	0	0	0	0	0	0	73	0	0	0	0	0	0	0	0	0	0
Proteobacteria	Deltaproteobacteria	Myxococcales	Cystobacteraceae	Archangium	gephyra	40	12	11	27	23	0	23	0	10	0	0	0	13	0	0	0	0	0	0	0	10	0	0	0
Proteobacteria	Deltaproteobacteria	Myxococcales	Cystobacteraceae	Cystobacter		48	60	117	128	56	17	20	66	31	0	0	10	21	48	22	0	81	27	15	0	99	15	16	0
Proteobacteria	Deltaproteobacteria	Myxococcales	Cystobacteraceae	Cystobacter	violaceus	12	0	0	0	64	0	0	14	0	0	0	0	0	38	0	0	0	0	0	0	0	0	11	0
Proteobacteria	Deltaproteobacteria	Myxococcales	Kofleriaceae			47	0	0	0	0	0	25	156	0	0	0	10	0	14	0	0	16	22	0	0	101	72	0	10
Proteobacteria	Deltaproteobacteria	Myxococcales	Myxococcaceae			26	11	39	25	0	0	23	0	11	0	0	0	0	48	0	0	51	0	0	11	0	10	10	0
Proteobacteria	Deltaproteobacteria	Myxococcales	Myxococcaceae	Corallococcus		12	0	0	0	0	0	0	0	0	0	0	0	0	0	0	0	0	0	0	0	0	0	0	0
Proteobacteria	Deltaproteobacteria	Myxococcales	Myxococcaceae	Pyxidicoccus	fallax	12	0	0	0	0	0	11	0	0	0	0	0	0	0	0	0	0	0	0	0	0	0	0	0
Proteobacteria	Deltaproteobacteria	Myxococcales	Polyangiaceae			0	0	14	0	0	0	0	0	10	0	0	0	0	0	0	0	20	0	0	0	0	0	0	0
Proteobacteria	Deltaproteobacteria	Myxococcales	Phaselicystidaceae			43	0	0	0	0	0	17	12	0	0	0	23	24	12	0	0	0	12	0	32	58	0	0	0
Proteobacteria	Deltaproteobacteria	Myxococcales	Polyangiaceae			17	0	26	10	0	83	33	12	0	0	0	0	14	0	0	0	0	0	0	15	10	19	10	0
Proteobacteria	Deltaproteobacteria	Myxococcales	Polyangiaceae	Polyangium		11	0	0	0	0	0	0	10	0	0	0	0	0	0	0	0	0	0	0	0	0	0	0	0
Proteobacteria	Deltaproteobacteria	Myxococcales	Polyangiaceae	Sorangium	cellulosum	10	0	0	10	0	0	0	10	0	0	0	0	0	0	0	0	0	0	0	0	0	0	0	0
Proteobacteria	Deltaproteobacteria	Myxococcales	Sandaracinaceae			0	0	0	0	0	0	0	0	0	0	0	0	0	0	0	0	0	0	0	0	13	10	0	0
Proteobacteria	Deltaproteobacteria	Syntrophobacterales	Syntrophaceae			0	0	42	27	0	0	15	10	51	0	15	0	27	26	26	0	38	11	24	0	66	27	44	0
Proteobacteria	Deltaproteobacteria	Syntrophobacterales	Syntrophobacteraceae			200	14	77	52	108	0	145	18	98	28	18	43	44	57	27	11	77	67	35	37	267	113	77	29
Proteobacteria	Gammaproteobacteria	Acidithiobacillales	Acidithiobacillaceae			148	79	97	73	84	18	107	11	71	37	34	31	53	39	13	0	38	34	45	30	58	48	50	42
Proteobacteria	Gammaproteobacteria	Aeromonadales	Aeromonadaceae	Aeromonas		0	0	0	0	0	0	0	0	0	0	0	0	0	14	0	0	0	0	0	0	0	0	0	0
Proteobacteria	Gammaproteobacteria	Alteromonadales	Alteromonadaceae			22	0	0	0	10	10	32	0	0	0	0	0	0	0	0	0	0	0	0	0	0	0	0	0
Proteobacteria	Gammaproteobacteria	Alteromonadales	Ferrimonadaceae			0	0	0	0	0	0	11	0	0	0	0	0	0	0	0	0	0	0	0	0	0	0	0	0
Proteobacteria	Gammaproteobacteria	Alteromonadales	Pseudoalteromonadaceae			0	0	0	0	0	0	0	0	11	0	0	0	0	0	0	0	0	0	0	0	0	0	0	0
Proteobacteria	Gammaproteobacteria	Chromatiales	Chromatiaceae			197	34	125	78	107	10	301	0	51	12	53	33	113	68	32	0	115	54	40	61	142	95	42	21
Proteobacteria	Gammaproteobacteria	Chromatiales	Ectothiorhodospiraceae			183	60	38	92	64	0	258	24	68	42	31	35	56	159	0	0	90	50	13	107	304	102	60	12
Proteobacteria	Gammaproteobacteria	Chromatiales	Ectothiorhodospiraceae	Thioalkalivibrio		0	0	0	0	0	0	0	0	0	0	0	0	0	26	0	0	0	0	0	0	0	0	0	0
Proteobacteria	Gammaproteobacteria	Chromatiales	Halothiobacillaceae			0	0	0	0	0	0	0	0	0	0	0	0	0	11	0	0	0	0	0	0	0	0	0	0
Proteobacteria	Gammaproteobacteria	Enterobacteriales	Enterobacteriaceae			36	11681	0	0	0	0	66	94	47	72	46	28	21	1001	0	310	0	10	56	0	46	0	407	15
Proteobacteria	Gammaproteobacteria	Enterobacteriales	Enterobacteriaceae	Citrobacter	werkmanii	0	0	0	0	0	0	0	0	0	0	0	0	0	0	0	24	0	0	0	0	0	0	0	0
Proteobacteria	Gammaproteobacteria	Enterobacteriales	Enterobacteriaceae	Enterobacter		0	181	0	0	0	0	0	0	0	0	0	0	0	83	0	22	0	0	0	0	0	0	0	0
Proteobacteria	Gammaproteobacteria	Enterobacteriales	Enterobacteriaceae	Enterobacter	asburiae	0	351	0	0	0	0	0	10	0	0	0	0	0	20	0	0	0	0	0	0	0	0	23	0
Proteobacteria	Gammaproteobacteria	Enterobacteriales	Enterobacteriaceae	Enterobacter	ludwigii	0	2182	0	0	0	0	0	0	0	0	0	0	0	0	0	12	0	0	0	0	0	0	122	0
Proteobacteria	Gammaproteobacteria	Enterobacteriales	Enterobacteriaceae	Enterobacter	sacchari	0	15	0	0	0	0	0	0	0	0	0	0	0	0	0	0	0	0	0	0	0	0	0	0
Proteobacteria	Gammaproteobacteria	Enterobacteriales	Enterobacteriaceae	Leclercia	adecarboxylata	0	68	0	0	0	0	0	0	0	0	0	0	0	0	0	15	0	0	0	0	0	0	0	0
Proteobacteria	Gammaproteobacteria	Enterobacteriales	Enterobacteriaceae	Pantoea		0	60	0	0	0	0	0	11	0	0	0	0	0	310	0	0	0	0	0	0	0	0	0	0
Proteobacteria	Gammaproteobacteria	Enterobacteriales	Enterobacteriaceae	Pantoea	agglomerans	0	0	0	0	0	0	0	0	0	0	0	0	0	131	0	0	0	0	0	0	0	0	0	0
Proteobacteria	Gammaproteobacteria	Enterobacteriales	Enterobacteriaceae	Salmonella	enterica	0	41	0	0	0	0	0	0	0	0	0	0	0	0	0	0	0	0	0	0	0	0	0	0
Proteobacteria	Gammaproteobacteria	Enterobacteriales	Enterobacteriaceae	Serratia		0	19	0	0	0	0	0	0	0	0	0	0	0	0	0	0	0	0	0	0	0	0	0	0
Proteobacteria	Gammaproteobacteria	Enterobacteriales	Enterobacteriaceae	Trabulsiella	odontotermitis	0	846	0	0	0	0	0	0	0	0	0	0	0	0	0	0	0	0	0	0	0	0	44	0
Proteobacteria	Gammaproteobacteria	Legionellales	Legionellaceae			0	0	0	0	0	0	11	0	0	0	0	0	0	0	0	0	0	0	0	0	0	0	0	0
Proteobacteria	Gammaproteobacteria	Legionellales	Coxiellaceae			0	0	0	10	0	0	0	0	0	0	0	0	0	0	0	0	0	0	0	0	0	0	0	0
Proteobacteria	Gammaproteobacteria	Methylococcales	Methylococcaceae			111	0	0	25	12	0	38	0	0	0	0	0	38	47	0	0	12	11	11	27	71	12	10	11
Proteobacteria	Gammaproteobacteria	Oceanospirillales	Alcanivoracaceae			12	0	36	32	20	0	20	0	29	13	0	10	0	10	10	0	15	0	0	0	69	26	14	0
Proteobacteria	Gammaproteobacteria	Oceanospirillales	Halomonadaceae			97	23	64	55	88	36	69	0	83	47	17	54	49	44	60	35	66	79	37	17	190	53	67	59
Proteobacteria	Gammaproteobacteria	Oceanospirillales	Oceanospirillaceae			11	0	0	31	0	0	0	13	0	0	0	11	15	11	0	0	10	0	0	0	0	0	0	0
Proteobacteria	Gammaproteobacteria	Pasteurellales	Pasteurellaceae			0	0	0	0	0	0	12	0	0	0	0	0	0	0	0	0	0	0	0	0	0	0	0	0
Proteobacteria	Gammaproteobacteria	Pasteurellales	Pasteurellaceae	Haemophilus	parainfluenzae	0	0	0	0	0	0	201	65	0	0	0	0	0	0	0	0	0	0	0	0	0	0	0	0
Proteobacteria	Gammaproteobacteria	Pseudomonadales	Moraxellaceae			90	0	76	108	72	30	134	22	56	25	25	61	37	81	26	10	165	86	18	71	157	45	80	60
Proteobacteria	Gammaproteobacteria	Pseudomonadales	Moraxellaceae	Enhydrobacter		25	13	12	12	0	0	34	0	0	0	12	0	0	15	0	0	0	0	0	0	15	11	0	11
Proteobacteria	Gammaproteobacteria	Pseudomonadales	Moraxellaceae	Enhydrobacter	aerosaccus	28	14	12	15	0	10	34	0	33	0	0	0	12	36	14	0	0	10	11	29	45	20	0	0
Proteobacteria	Gammaproteobacteria	Pseudomonadales	Pseudomonadaceae			34	13	50	47	51	12	85	15	24	24	132	29	47	25	0	36	29	34	16	35	141	43	12	48
Proteobacteria	Gammaproteobacteria	Pseudomonadales	Pseudomonadaceae	Cellvibrio		0	0	57	0	78	39	33	23	34	0	0	27	14	0	10	0	209	0	23	0	0	0	13	10
Proteobacteria	Gammaproteobacteria	Pseudomonadales	Pseudomonadaceae	Cellvibrio	fibrivorans	0	0	0	0	0	0	0	10	0	0	0	0	0	0	0	0	62	0	0	0	0	0	0	0
Proteobacteria	Gammaproteobacteria	Pseudomonadales	Pseudomonadaceae	Pseudomonas		162	13685	205	98	261	0	791	12	26	393	0	30	307	1849	145	392	23	356	0	0	146	48	48	301
Proteobacteria	Gammaproteobacteria	Pseudomonadales	Pseudomonadaceae	Pseudomonas	aeruginosa	0	0	0	0	0	0	0	0	0	0	0	0	0	0	0	10	0	0	0	0	0	0	0	0
Proteobacteria	Gammaproteobacteria	Pseudomonadales	Pseudomonadaceae	Pseudomonas	alcaligenes	0	0	0	0	0	0	0	0	0	0	0	0	14	0	0	0	0	0	0	0	0	0	0	0
Proteobacteria	Gammaproteobacteria	Pseudomonadales	Pseudomonadaceae	Pseudomonas	benzenivorans	0	0	0	0	0	0	0	0	0	0	0	0	0	0	0	0	0	0	0	0	13	0	0	0
Proteobacteria	Gammaproteobacteria	Pseudomonadales	Pseudomonadaceae	Pseudomonas	caricapapayae	0	86	0	0	0	0	0	0	0	13	0	0	0	0	0	0	0	0	0	0	0	0	0	0
Proteobacteria	Gammaproteobacteria	Pseudomonadales	Pseudomonadaceae	Pseudomonas	chlororaphis	0	0	0	0	0	0	97	0	0	11	0	0	0	0	0	0	0	0	0	0	0	0	0	0
Proteobacteria	Gammaproteobacteria	Pseudomonadales	Pseudomonadaceae	Pseudomonas	pseudoalcaligenes	0	0	0	0	0	0	0	0	0	0	0	0	0	0	0	0	0	0	0	0	10	0	0	0
Proteobacteria	Gammaproteobacteria	Pseudomonadales	Pseudomonadaceae	Pseudomonas	thivervalensis	0	1994	11	0	10	0	34	0	0	0	0	0	0	74	0	56	0	55	0	0	0	0	0	23
Proteobacteria	Gammaproteobacteria	Pseudomonadales	Pseudomonadaceae	Rhizobacter	fulvus	22	0	17	14	11	10	10	0	32	0	0	10	31	29	0	0	37	11	10	0	16	0	16	19
Proteobacteria	Gammaproteobacteria	Thiotrichales	Thiotrichaceae			142	44	93	115	61	11	81	35	40	32	0	58	27	96	0	24	53	25	14	56	201	50	67	25
Proteobacteria	Gammaproteobacteria	Xanthomonadales	Sinobacteraceae			209	0	109	164	72	22	374	12	114	36	45	67	96	247	60	21	159	104	51	179	431	93	142	47
Proteobacteria	Gammaproteobacteria	Xanthomonadales	Sinobacteraceae	Povalibacter		32	0	12	34	21	0	82	0	11	0	20	10	0	37	10	0	29	23	0	33	56	32	0	31
Proteobacteria	Gammaproteobacteria	Xanthomonadales	Sinobacteraceae	Povalibacter	uvarum	130	27	68	86	79	10	140	11	59	34	11	69	105	95	27	28	115	49	39	116	162	63	76	63
Proteobacteria	Gammaproteobacteria	Xanthomonadales	Sinobacteraceae	Steroidobacter		52	0	0	33	34	10	84	0	0	0	0	0	35	35	0	0	25	11	0	22	54	12	12	0
Proteobacteria	Gammaproteobacteria	Xanthomonadales	Sinobacteraceae	Steroidobacter	agariperforans	12	12	0	47	0	10	0	13	24	11	0	0	0	11	0	0	12	0	0	10	11	0	15	0
Proteobacteria	Gammaproteobacteria	Xanthomonadales	Sinobacteraceae	Steroidobacter	denitrificans	41	0	0	31	19	0	44	0	0	0	0	0	12	0	0	0	0	13	0	12	10	17	0	0
Proteobacteria	Gammaproteobacteria	Xanthomonadales	Xanthomonadaceae			922	539	467	551	458	191	898	165	524	241	155	280	519	544	231	124	558	340	211	407	920	350	510	284
Proteobacteria	Gammaproteobacteria	Xanthomonadales	Xanthomonadaceae	Arenimonas		69	13	46	49	28	10	120	0	44	12	18	10	128	78	48	0	136	10	29	30	149	0	76	23
Proteobacteria	Gammaproteobacteria	Xanthomonadales	Xanthomonadaceae	Arenimonas	daejeonensis	0	0	0	0	0	0	0	0	0	0	0	0	0	0	0	0	0	0	0	0	14	0	0	0
Proteobacteria	Gammaproteobacteria	Xanthomonadales	Xanthomonadaceae	Arenimonas	donghaensis	11	0	11	0	0	0	36	0	10	0	0	0	27	12	0	0	10	0	0	12	25	0	0	0
Proteobacteria	Gammaproteobacteria	Xanthomonadales	Xanthomonadaceae	Luteibacter		0	0	0	11	0	0	33	0	0	0	15	0	0	0	0	0	0	0	0	0	0	0	0	0
Proteobacteria	Gammaproteobacteria	Xanthomonadales	Xanthomonadaceae	Lysobacter		32	0	12	11	107	0	10	0	29	0	14	0	53	0	14	0	56	21	11	0	31	0	22	0
Proteobacteria	Gammaproteobacteria	Xanthomonadales	Xanthomonadaceae	Lysobacter	antibioticus	0	0	0	0	82	0	0	0	0	0	11	0	0	0	0	0	0	0	0	0	0	0	0	0
Proteobacteria	Gammaproteobacteria	Xanthomonadales	Xanthomonadaceae	Lysobacter	bugurensis	11	0	0	0	0	0	0	0	0	0	0	0	0	0	0	0	0	0	0	0	0	0	0	0
Proteobacteria	Gammaproteobacteria	Xanthomonadales	Xanthomonadaceae	Lysobacter	dokdonensis	96	0	59	79	43	0	113	13	73	13	0	16	40	49	0	0	36	26	11	39	73	26	23	14
Proteobacteria	Gammaproteobacteria	Xanthomonadales	Xanthomonadaceae	Lysobacter	koreensis	14	0	0	0	0	0	20	0	0	0	0	0	0	0	0	0	0	0	0	0	0	0	0	0
Proteobacteria	Gammaproteobacteria	Xanthomonadales	Xanthomonadaceae	Lysobacter	niabensis	79	0	26	32	94	0	51	11	55	0	10	14	21	31	57	21	95	62	11	10	65	0	58	17
Proteobacteria	Gammaproteobacteria	Xanthomonadales	Xanthomonadaceae	Lysobacter	oryzae	28	0	0	0	0	0	17	0	0	0	0	0	0	13	0	0	0	0	0	0	44	0	20	0
Proteobacteria	Gammaproteobacteria	Xanthomonadales	Xanthomonadaceae	Lysobacter	xinjiangensis	13	0	0	0	0	0	0	0	0	0	0	0	0	0	0	0	0	0	0	0	0	0	0	0
Proteobacteria	Gammaproteobacteria	Xanthomonadales	Xanthomonadaceae	Stenotrophomonas	rhizophila	0	0	0	0	0	0	0	0	0	0	71	0	0	0	0	0	0	0	0	0	0	0	0	0
Proteobacteria	Gammaproteobacteria	Xanthomonadales	Xanthomonadaceae	Lysobacter	soli	0	0	0	0	0	0	0	0	0	0	0	0	53	0	0	0	43	0	0	0	12	0	0	0
Proteobacteria	Gammaproteobacteria	Xanthomonadales	Xanthomonadaceae	Pseudoxanthomonas		184	19	69	91	62	0	208	52	49	11	0	25	94	116	15	0	52	58	40	95	167	78	48	11
Proteobacteria	Gammaproteobacteria	Xanthomonadales	Xanthomonadaceae	Pseudoxanthomonas		14	0	11	0	0	0	0	0	0	0	0	0	38	10	0	0	75	15	0	0	0	0	50	0
Proteobacteria	Gammaproteobacteria	Xanthomonadales	Xanthomonadaceae	Pseudoxanthomonas	japonensis	0	0	0	0	0	0	0	0	0	0	0	0	12	0	0	0	36	13	0	0	0	0	0	0
Proteobacteria	Gammaproteobacteria	Xanthomonadales	Xanthomonadaceae	Pseudoxanthomonas	mexicana	0	0	0	0	0	0	0	0	0	0	0	0	21	10	0	0	0	0	0	0	0	0	25	0
Proteobacteria	Gammaproteobacteria	Xanthomonadales	Xanthomonadaceae	Rhodanobacter	caeni	0	0	0	0	0	0	0	0	0	0	0	0	0	0	0	0	0	0	0	0	10	0	0	0
Proteobacteria	Gammaproteobacteria	Xanthomonadales	Xanthomonadaceae	Stenotrophomonas		26	0	0	0	13	0	13	0	21	0	0	0	0	0	0	0	0	0	0	0	0	0	0	0
Proteobacteria	Gammaproteobacteria	Xanthomonadales	Xanthomonadaceae	Thermomonas		30	0	29	37	10	11	16	0	51	0	0	11	49	25	25	0	30	0	12	14	32	0	38	0
Proteobacteria	Gammaproteobacteria	Xanthomonadales	Xanthomonadaceae	Thermomonas	fusca	20	0	23	10	17	0	0	0	0	0	0	0	0	0	0	0	15	0	0	0	10	0	0	0
Proteobacteria	Gammaproteobacteria	Xanthomonadales	Xanthomonadaceae	Xanthomonas		0	280	0	0	0	0	0	0	0	0	0	0	0	28	0	0	0	0	0	0	0	0	0	0
Proteobacteria	Gammaproteobacteria	Xanthomonadales	Xanthomonadaceae	Xanthomonas	campestris	0	280	0	0	0	0	0	0	0	0	0	0	0	0	0	0	0	0	0	0	0	0	0	0
Proteobacteria	Gammaproteobacteria	unclassified Gammaproteobacteria	Thiohalorhabdus			49	0	0	22	13	0	10	0	44	0	0	0	0	0	0	0	0	0	0	0	20	11	21	0
Spirochaetes	Spirochaetia	Spirochaetales	Spirochaetaceae			53	27	0	23	28	10	17	0	23	10	0	11	18	28	0	10	44	39	20	10	33	36	42	35
Synergistetes	Synergistia	Synergistales	Synergistaceae			18	0	0	0	0	0	0	0	0	0	0	0	0	0	0	0	0	0	0	0	11	0	0	0
Thermodesulfobacteria	Thermodesulfobacteria	Thermodesulfobacteriales	Thermodesulfobacteriaceae			0	0	0	0	0	0	13	0	0	0	0	0	0	12	0	0	0	0	0	0	11	12	0	0
Verrucomicrobia	Opitutae	Opitutales	Opitutaceae			0	0	0	0	11	0	36	0	0	0	0	0	0	30	0	0	0	0	0	0	10	0	0	10
Verrucomicrobia	Opitutae	Opitutae	Opitutaceae	Opitutus	terrae	50	0	12	48	0	22	21	0	10	0	10	10	0	11	0	0	20	38	0	0	61	0	28	27
Verrucomicrobia	Opitutae	Opitutales	Opitutaceae	Opitutus		34	10	12	41	0	10	29	13	30	10	0	29	0	0	0	0	24	20	12	20	83	21	20	14
Verrucomicrobia	Opitutae	Puniceicoccales	Puniceicoccaceae			10	0	0	0	0	0	0	0	0	0	0	0	0	12	0	0	0	0	0	0	23	0	0	0
Verrucomicrobia	Verrucomicrobiae	Verrucomicrobiales	Verrucomicrobia subdivision 3			74	0	53	83	67	0	321	10	23	10	27	13	21	55	0	10	122	119	26	54	221	146	44	43
Verrucomicrobia	Verrucomicrobiae	Verrucomicrobiales	Verrucomicrobia subdivision 3	Verrucomicrobia subdivision 3		21	0	0	0	0	0	13	11	0	0	0	0	0	0	0	0	0	0	0	0	0	0	0	0
Verrucomicrobia	Verrucomicrobiae	Verrucomicrobiales	Verrucomicrobiaceae			10	0	0	0	0	13	10	0	0	0	0	0	0	0	0	0	0	0	0	0	37	0	0	0
unclassified bacteria	unclassified bacteria	unclassified bacteria	Caldithrix			0	0	0	0	0	0	0	0	0	0	0	0	0	0	0	0	0	0	0	0	0	11	0	0

## Sheet: Table S3
Table S3. The operational taxonomic unit (OTU) table of lentil bulk soil samples is reported.
Phylum	Class	Order	Family	Genus	Species	#NAME	Colfiorito_RG3_T0	Colfiorito_RG3_T1	Colfiorito_RG2_T0	Colfiorito_RG2_T1	Colfiorito_RG1_T0	Colfiorito_RG1_T1	Elsa_RG3_T0	Elsa_RG3_T1	Elsa_RG2_T0	Elsa_RG2_T1	Elsa_RG1_T0	Elsa_RG1_T1	Eston_RG3_T0	Eston_RG3_T1	Eston_RG2_T0	Eston_RG2_T1	Eston_RG1_T0	Eston_RG1_T1	Itaca_RG3_T0	Itaca_RG3_T1	Itaca_RG2_T0	Itaca_RG2_T1	Itaca_RG1_T0	Itaca_RG1_T1
Acidobacteria	Acidobacteriia	Acidobacteriales	Acidobacteriaceae			p_ Acidobacteria;c_ Acidobacteriia;o_ Acidobacteriales;f_ Acidobacteriaceae;g_;s_	0	0	11	0	0	0	12	0	10	0	0	30	11	0	0	0	0	0	0	0	10	0	0	0
Acidobacteria	Acidobacteriia	Acidobacteriales	Koribacteraceae			p_ Acidobacteria;c_ Acidobacteriia;o_ Acidobacteriales;f_ Koribacteraceae;g_;s_	10	0	0	0	10	0	0	11	15	0	0	0	28	0	0	13	0	0	10	0	0	0	0	10
Acidobacteria	Holophagae	Acanthopleuribacterales	Acanthopleuribacteraceae			p_ Acidobacteria;c_ Holophagae;o_ Acanthopleuribacterales;f_ Acanthopleuribacteraceae;g_;s_	12	0	13	0	0	0	15	0	12	0	11	11	0	0	12	0	0	0	11	0	0	0	0	0
Acidobacteria	Holophagae	Holophagales	Holophagaceae			p_ Acidobacteria;c_ Holophagae;o_ Holophagales;f_ Holophagaceae;g_;s_	0	22	29	10	19	13	75	11	16	13	17	21	0	0	23	12	16	0	26	0	0	11	35	0
Acidobacteria	Solibacteres	Solibacterales	Solibacteraceae			p_ Acidobacteria;c_ Solibacteres;o_ Solibacterales;f_ Solibacteraceae;g_;s_	30	0	27	0	0	0	17	0	14	0	42	50	37	23	0	35	0	0	10	13	0	12	36	23
Actinobacteria	Acidimicrobiia	Acidimicrobiales	Microthrixaceae			p_ Actinobacteria;c_ Acidimicrobiia;o_ Acidimicrobiales;f_ Microthrixaceae;g_;s_	0	0	0	0	0	0	0	0	0	0	0	0	16	0	0	0	0	0	10	0	0	0	0	0
Actinobacteria	Actinobacteria	Acidimicrobiales	Acidimicrobiaceae			p_ Actinobacteria;c_ Actinobacteria;o_ Acidimicrobiales;f_ Acidimicrobiaceae;g_;s_	342	248	278	104	176	160	280	123	164	117	281	491	521	272	137	128	85	35	0	58	26	126	341	142
Actinobacteria	Actinobacteria	Acidimicrobiales	Acidimicrobiaceae	Aciditerrimonas		p_ Actinobacteria;c_ Actinobacteria;o_ Acidimicrobiales;f_ Acidimicrobiaceae;g_ Aciditerrimonas;s_	10	0	0	0	0	0	0	0	0	0	0	0	0	0	0	0	0	0	331	0	0	51	0	0
Actinobacteria	Actinobacteria	Acidimicrobiales	Acidimicrobiaceae	Ilumatobacter		p_ Actinobacteria;c_ Actinobacteria;o_ Acidimicrobiales;f_ Acidimicrobiaceae;g_ Ilumatobacter;s_	29	0	41	10	30	0	28	23	30	0	97	44	146	42	58	23	0	24	62	13	0	0	92	16
Actinobacteria	Actinobacteria	Acidimicrobiales	Aciditerrimonas			p_ Actinobacteria;c_ Actinobacteria;o_ Acidimicrobiales;f_ Aciditerrimonas;g_;s_	0	0	0	0	0	0	12	0	0	0	0	0	0	0	0	0	0	0	0	0	0	0	0	0
Actinobacteria	Actinobacteria	Acidimicrobiales	Iamiaceae			p_ Actinobacteria;c_ Actinobacteria;o_ Acidimicrobiales;f_ Iamiaceae;g_;s_	100	56	104	33	24	23	91	70	61	42	93	60	197	105	117	24	12	23	135	32	0	114	152	30
Actinobacteria	Actinobacteria	Actinomycetales	Acidothermaceae			p_ Actinobacteria;c_ Actinobacteria;o_ Actinomycetales;f_ Acidothermaceae;g_;s_	57	31	39	12	17	13	75	24	29	10	37	52	76	49	17	30	11	11	30	12	0	28	66	13
Actinobacteria	Actinobacteria	Actinomycetales	Cellulomonadaceae			p_ Actinobacteria;c_ Actinobacteria;o_ Actinomycetales;f_ Cellulomonadaceae;g_;s_	12	64	14	0	0	0	0	10	10	0	28	22	20	0	0	0	0	0	0	0	0	0	22	0
Actinobacteria	Actinobacteria	Actinomycetales	Frankiaceae			p_ Actinobacteria;c_ Actinobacteria;o_ Actinomycetales;f_ Frankiaceae;g_;s_	12	0	23	12	10	0	22	11	11	0	25	35	44	22	22	0	11	0	10	0	0	15	31	13
Actinobacteria	Actinobacteria	Actinomycetales	Frankiaceae	Frankia		p_ Actinobacteria;c_ Actinobacteria;o_ Actinomycetales;f_ Frankiaceae;g_ Frankia;s_	0	0	0	0	0	0	0	0	0	0	0	0	11	0	0	0	0	0	0	0	0	0	0	0
Actinobacteria	Actinobacteria	Actinomycetales	Geodermatophilaceae			p_ Actinobacteria;c_ Actinobacteria;o_ Actinomycetales;f_ Geodermatophilaceae;g_;s_	39	33	40	39	22	12	0	31	17	0	43	43	59	56	16	14	0	12	64	14	14	33	45	10
Actinobacteria	Actinobacteria	Actinomycetales	Geodermatophilaceae			p_ Actinobacteria;c_ Actinobacteria;o_ Actinomycetales;f_ Geodermatophilaceae;g_;s_	33	37	0	0	0	11	86	0	0	0	15	34	50	37	0	12	0	13	10	10	13	22	27	37
Actinobacteria	Actinobacteria	Actinomycetales	Geodermatophilaceae	Blastococcus		p_ Actinobacteria;c_ Actinobacteria;o_ Actinomycetales;f_ Geodermatophilaceae;g_ Blastococcus;s_	195	205	25	221	107	133	95	180	112	108	192	175	189	166	128	152	44	42	134	74	30	146	129	140
Actinobacteria	Actinobacteria	Actinomycetales	Geodermatophilaceae	Blastococcus	endophyticus	p_ Actinobacteria;c_ Actinobacteria;o_ Actinomycetales;f_ Geodermatophilaceae;g_ Blastococcus;s_ endophyticus	24	18	14	28	10	23	12	26	0	0	0	11	35	18	26	15	10	0	30	13	0	25	29	17
Actinobacteria	Actinobacteria	Actinomycetales	Geodermatophilaceae	Blastococcus	jejuensis	p_ Actinobacteria;c_ Actinobacteria;o_ Actinomycetales;f_ Geodermatophilaceae;g_ Blastococcus;s_ jejuensis	20	11	14	33	0	18	13	11	0	10	27	66	11	41	0	10	0	0	25	10	0	0	37	28
Actinobacteria	Actinobacteria	Actinomycetales	Geodermatophilaceae	Blastococcus	saxobsidens	p_ Actinobacteria;c_ Actinobacteria;o_ Actinomycetales;f_ Geodermatophilaceae;g_ Blastococcus;s_ saxobsidens	53	60	69	61	45	46	20	51	45	26	39	62	51	56	35	35	46	14	60	26	0	41	55	47
Actinobacteria	Actinobacteria	Actinomycetales	Geodermatophilaceae	Geodermatophilus		p_ Actinobacteria;c_ Actinobacteria;o_ Actinomycetales;f_ Geodermatophilaceae;g_ Geodermatophilus;s_	133	132	92	118	87	94	74	156	67	83	109	88	181	113	79	50	89	10	138	98	29	129	163	76
Actinobacteria	Actinobacteria	Actinomycetales	Geodermatophilaceae	Geodermatophilus	arenarius	p_ Actinobacteria;c_ Actinobacteria;o_ Actinomycetales;f_ Geodermatophilaceae;g_ Geodermatophilus;s_ arenarius	25	0	0	0	0	0	0	12	0	0	0	28	22	14	0	0	0	0	10	0	0	0	13	0
Actinobacteria	Actinobacteria	Actinomycetales	Geodermatophilaceae	Geodermatophilus	obscurus	p_ Actinobacteria;c_ Actinobacteria;o_ Actinomycetales;f_ Geodermatophilaceae;g_ Geodermatophilus;s_ obscurus	0	12	22	35	11	0	0	30	0	11	10	28	14	39	12	21	0	0	26	20	0	0	23	0
Actinobacteria	Actinobacteria	Actinomycetales	Geodermatophilaceae	Geodermatophilus	ruber	p_ Actinobacteria;c_ Actinobacteria;o_ Actinomycetales;f_ Geodermatophilaceae;g_ Geodermatophilus;s_ ruber	40	15	25	12	0	36	0	44	0	22	26	41	29	31	0	0	0	0	0	10	0	26	10	33
Actinobacteria	Actinobacteria	Actinomycetales	Geodermatophilaceae	Modestobacter		p_ Actinobacteria;c_ Actinobacteria;o_ Actinomycetales;f_ Geodermatophilaceae;g_ Modestobacter;s_	65	36	33	54	16	35	13	26	34	12	51	57	80	68	20	40	12	15	35	0	35	14	46	39
Actinobacteria	Actinobacteria	Actinomycetales	Geodermatophilaceae	Modestobacter	multiseptatus	p_ Actinobacteria;c_ Actinobacteria;o_ Actinomycetales;f_ Geodermatophilaceae;g_ Modestobacter;s_ multiseptatus	30	15	13	15	0	25	10	19	11	0	12	27	27	14	11	0	0	0	12	0	0	0	28	12
Actinobacteria	Actinobacteria	Actinomycetales	Glycomycetaceae	Glycomyces		p_ Actinobacteria;c_ Actinobacteria;o_ Actinomycetales;f_ Glycomycetaceae;g_ Glycomyces;s_	0	29	0	11	0	33	0	0	0	0	0	0	0	0	0	18	0	0	0	0	0	0	0	0
Actinobacteria	Actinobacteria	Actinomycetales	Intrasporangiaceae			p_ Actinobacteria;c_ Actinobacteria;o_ Actinomycetales;f_ Intrasporangiaceae;g_;s_	36	10	0	0	0	0	39	0	0	0	12	0	91	14	15	11	0	0	36	10	0	0	24	0
Actinobacteria	Actinobacteria	Actinomycetales	Intrasporangiaceae	Tetrasphaera	duodecadis	p_ Actinobacteria;c_ Actinobacteria;o_ Actinomycetales;f_ Intrasporangiaceae;g_ Tetrasphaera;s_ duodecadis	10	0	0	0	0	0	0	0	0	0	0	0	18	0	0	0	0	0	0	0	0	0	0	0
Actinobacteria	Actinobacteria	Actinomycetales	Jiangellaceae			p_ Actinobacteria;c_ Actinobacteria;o_ Actinomycetales;f_ Jiangellaceae;g_;s_	12	0	0	0	43	0	13	0	0	0	0	0	0	0	0	0	0	0	11	25	0	0	10	0
Actinobacteria	Actinobacteria	Actinomycetales	Jiangellaceae	Jiangella		p_ Actinobacteria;c_ Actinobacteria;o_ Actinomycetales;f_ Jiangellaceae;g_ Jiangella;s_	108	64	101	64	0	41	125	56	57	37	95	66	171	70	43	71	37	14	130	0	33	52	124	16
Actinobacteria	Actinobacteria	Actinomycetales	Kineosporiaceae			p_ Actinobacteria;c_ Actinobacteria;o_ Actinomycetales;f_ Kineosporiaceae;g_;s_	0	0	11	0	0	0	0	0	0	0	0	22	14	0	58	0	0	0	11	0	0	0	0	0
Actinobacteria	Actinobacteria	Actinomycetales	Microbacteriaceae			p_ Actinobacteria;c_ Actinobacteria;o_ Actinomycetales;f_ Microbacteriaceae;g_;s_	0	0	0	0	0	0	22	0	0	0	0	0	41	0	0	0	0	0	0	0	0	0	0	0
Actinobacteria	Actinobacteria	Actinomycetales	Microbacteriaceae	Agromyces		p_ Actinobacteria;c_ Actinobacteria;o_ Actinomycetales;f_ Microbacteriaceae;g_ Agromyces;s_	17	35	197	39	23	29	144	139	26	113	35	43	32	30	20	16	75	27	14	16	97	25	25	18
Actinobacteria	Actinobacteria	Actinomycetales	Microbacteriaceae	Agromyces		p_ Actinobacteria;c_ Actinobacteria;o_ Actinomycetales;f_ Microbacteriaceae;g_ Agromyces;s_	160	144	0	271	92	88	0	0	105	0	249	237	287	199	174	168	0	98	0	110	0	168	195	152
Actinobacteria	Actinobacteria	Actinomycetales	Microbacteriaceae	Agromyces	italicus	p_ Actinobacteria;c_ Actinobacteria;o_ Actinomycetales;f_ Microbacteriaceae;g_ Agromyces;s_ italicus	0	0	0	0	0	0	0	0	0	0	0	17	18	0	0	0	0	0	0	0	0	0	0	0
Actinobacteria	Actinobacteria	Actinomycetales	Microbacteriaceae	Agromyces	ramosus	p_ Actinobacteria;c_ Actinobacteria;o_ Actinomycetales;f_ Microbacteriaceae;g_ Agromyces;s_ ramosus	0	11	0	25	0	0	10	0	0	0	0	12	12	14	0	0	0	0	0	0	0	0	0	11
Actinobacteria	Actinobacteria	Actinomycetales	Microbacteriaceae	Agromyces	terreus	p_ Actinobacteria;c_ Actinobacteria;o_ Actinomycetales;f_ Microbacteriaceae;g_ Agromyces;s_ terreus	0	0	0	12	0	0	0	0	0	0	0	0	0	0	0	0	0	0	0	0	0	0	0	0
Actinobacteria	Actinobacteria	Actinomycetales	Microbacteriaceae	Microbacterium		p_ Actinobacteria;c_ Actinobacteria;o_ Actinomycetales;f_ Microbacteriaceae;g_ Microbacterium;s_	38	52	0	24	0	13	0	11	11	15	0	25	61	0	57	15	0	10	0	30	17	31	10	16
Actinobacteria	Actinobacteria	Actinomycetales	Micrococcaceae			p_ Actinobacteria;c_ Actinobacteria;o_ Actinomycetales;f_ Micrococcaceae;g_;s_	103	146	75	290	78	188	49	130	109	170	139	176	174	128	123	169	121	136	95	169	76	229	180	285
Actinobacteria	Actinobacteria	Actinomycetales	Micrococcaceae	Arthrobacter		p_ Actinobacteria;c_ Actinobacteria;o_ Actinomycetales;f_ Micrococcaceae;g_ Arthrobacter;s_	239	317	207	667	221	293	93	229	230	312	366	491	222	272	200	321	187	188	114	219	135	244	315	487
Actinobacteria	Actinobacteria	Actinomycetales	Micrococcaceae	Arthrobacter	globiformis	p_ Actinobacteria;c_ Actinobacteria;o_ Actinomycetales;f_ Micrococcaceae;g_ Arthrobacter;s_ globiformis	72	159	98	364	102	172	45	147	116	155	129	259	91	126	56	166	120	142	79	115	0	120	141	438
Actinobacteria	Actinobacteria	Actinomycetales	Micrococcaceae	Arthrobacter	oxydans	p_ Actinobacteria;c_ Actinobacteria;o_ Actinomycetales;f_ Micrococcaceae;g_ Arthrobacter;s_ oxydans	0	0	0	15	0	0	0	0	0	0	0	0	0	0	0	0	0	0	0	0	0	0	0	0
Actinobacteria	Actinobacteria	Actinomycetales	Micrococcaceae	Arthrobacter	phenanthrenivorans	p_ Actinobacteria;c_ Actinobacteria;o_ Actinomycetales;f_ Micrococcaceae;g_ Arthrobacter;s_ phenanthrenivorans	0	0	0	12	0	0	0	0	0	0	0	0	0	0	0	0	0	0	0	0	0	0	0	0
Actinobacteria	Actinobacteria	Actinomycetales	Micromonosporaceae			p_ Actinobacteria;c_ Actinobacteria;o_ Actinomycetales;f_ Micromonosporaceae;g_;s_	125	87	95	39	60	26	79	79	52	81	104	98	262	73	56	60	60	38	134	36	18	111	164	84
Actinobacteria	Actinobacteria	Actinomycetales	Micromonosporaceae	Actinoplanes		p_ Actinobacteria;c_ Actinobacteria;o_ Actinomycetales;f_ Micromonosporaceae;g_ Actinoplanes;s_	26	0	0	23	0	11	0	10	0	0	12	18	26	20	11	15	0	13	10	0	0	0	16	20
Actinobacteria	Actinobacteria	Actinomycetales	Micromonosporaceae	Actinoplanes	humidus	p_ Actinobacteria;c_ Actinobacteria;o_ Actinomycetales;f_ Micromonosporaceae;g_ Actinoplanes;s_ humidus	0	0	0	0	0	0	0	10	0	0	0	10	0	0	0	0	0	0	0	0	0	0	0	0
Actinobacteria	Actinobacteria	Actinomycetales	Micromonosporaceae	Catelliglobosispora		p_ Actinobacteria;c_ Actinobacteria;o_ Actinomycetales;f_ Micromonosporaceae;g_ Catelliglobosispora;s_	10	0	0	0	0	0	0	0	0	0	0	0	0	0	0	0	0	0	0	0	0	0	0	10
Actinobacteria	Actinobacteria	Actinomycetales	Micromonosporaceae	Couchioplanes	caeruleus azureus	p_ Actinobacteria;c_ Actinobacteria;o_ Actinomycetales;f_ Micromonosporaceae;g_ Couchioplanes;s_ caeruleus azureus	12	0	0	0	0	0	0	0	0	0	0	0	0	16	0	0	0	0	0	10	0	0	0	12
Actinobacteria	Actinobacteria	Actinomycetales	Micromonosporaceae	Dactylosporangium		p_ Actinobacteria;c_ Actinobacteria;o_ Actinomycetales;f_ Micromonosporaceae;g_ Dactylosporangium;s_	0	0	0	0	0	0	0	14	0	0	0	0	0	11	0	0	0	0	0	0	0	0	0	0
Actinobacteria	Actinobacteria	Actinomycetales	Micromonosporaceae	Luedemannella		p_ Actinobacteria;c_ Actinobacteria;o_ Actinomycetales;f_ Micromonosporaceae;g_ Luedemannella;s_	12	0	0	0	0	0	0	0	0	0	0	10	0	0	0	0	0	0	0	0	0	0	0	0
Actinobacteria	Actinobacteria	Actinomycetales	Micromonosporaceae	Planosporangium	flavigriseum	p_ Actinobacteria;c_ Actinobacteria;o_ Actinomycetales;f_ Micromonosporaceae;g_ Planosporangium;s_ flavigriseum	0	0	0	0	0	0	0	0	0	0	0	0	0	0	0	0	0	0	0	0	0	0	0	12
Actinobacteria	Actinobacteria	Actinomycetales	Micromonosporaceae	Polymorphospora		p_ Actinobacteria;c_ Actinobacteria;o_ Actinomycetales;f_ Micromonosporaceae;g_ Polymorphospora;s_	0	0	0	0	0	0	0	0	0	0	0	23	11	0	0	0	0	0	0	0	0	0	0	0
Actinobacteria	Actinobacteria	Actinomycetales	Mycobacteriaceae	Mycobacterium		p_ Actinobacteria;c_ Actinobacteria;o_ Actinomycetales;f_ Mycobacteriaceae;g_ Mycobacterium;s_	26	0	12	0	0	11	0	0	0	0	13	59	46	13	0	21	0	0	22	10	13	0	14	30
Actinobacteria	Actinobacteria	Actinomycetales	Mycobacteriaceae	Mycobacterium	brumae	p_ Actinobacteria;c_ Actinobacteria;o_ Actinomycetales;f_ Mycobacteriaceae;g_ Mycobacterium;s_ brumae	0	0	0	0	10	0	0	0	0	0	0	11	0	0	0	0	0	0	0	0	0	0	0	0
Actinobacteria	Actinobacteria	Actinomycetales	Mycobacteriaceae	Mycobacterium	madagascariense	p_ Actinobacteria;c_ Actinobacteria;o_ Actinomycetales;f_ Mycobacteriaceae;g_ Mycobacterium;s_ madagascariense	0	0	0	0	0	0	0	0	0	0	0	0	13	0	0	0	0	0	0	0	0	0	0	0
Actinobacteria	Actinobacteria	Actinomycetales	Nocardiaceae			p_ Actinobacteria;c_ Actinobacteria;o_ Actinomycetales;f_ Nocardiaceae;g_;s_	16	0	0	0	0	12	26	0	0	0	0	31	29	14	0	12	0	0	14	0	0	0	0	236
Actinobacteria	Actinobacteria	Actinomycetales	Nocardiaceae			p_ Actinobacteria;c_ Actinobacteria;o_ Actinomycetales;f_ Nocardiaceae;g_;s_	0	0	0	0	0	0	0	0	0	0	0	0	17	0	0	0	0	0	0	0	0	0	0	16
Actinobacteria	Actinobacteria	Actinomycetales	Nocardiaceae	Nocardia		p_ Actinobacteria;c_ Actinobacteria;o_ Actinomycetales;f_ Nocardiaceae;g_ Nocardia;s_	0	0	0	0	0	0	0	0	0	0	0	13	0	0	0	0	0	0	0	0	0	0	0	0
Actinobacteria	Actinobacteria	Actinomycetales	Nocardiaceae	Rhodococcus		p_ Actinobacteria;c_ Actinobacteria;o_ Actinomycetales;f_ Nocardiaceae;g_ Rhodococcus;s_	0	0	0	0	0	0	0	0	0	0	0	0	20	0	0	0	0	0	0	0	0	0	0	0
Actinobacteria	Actinobacteria	Actinomycetales	Nocardioidaceae			p_ Actinobacteria;c_ Actinobacteria;o_ Actinomycetales;f_ Nocardioidaceae;g_;s_	325	251	328	121	85	123	221	186	187	135	280	357	735	418	247	282	128	111	382	132	107	362	475	44
Actinobacteria	Actinobacteria	Actinomycetales	Nocardioidaceae			p_ Actinobacteria;c_ Actinobacteria;o_ Actinomycetales;f_ Nocardioidaceae;g_;s_	43	63	38	54	24	41	23	67	29	32	100	36	109	80	41	58	31	30	58	48	13	99	78	39
Actinobacteria	Actinobacteria	Actinomycetales	Nocardioidaceae	Aeromicrobium		p_ Actinobacteria;c_ Actinobacteria;o_ Actinomycetales;f_ Nocardioidaceae;g_ Aeromicrobium;s_	0	0	0	0	0	0	0	0	0	0	0	0	26	0	0	0	0	0	0	0	0	0	11	0
Actinobacteria	Actinobacteria	Actinomycetales	Nocardioidaceae	Kribbella		p_ Actinobacteria;c_ Actinobacteria;o_ Actinomycetales;f_ Nocardioidaceae;g_ Kribbella;s_	0	0	0	0	0	0	34	0	0	12	0	57	46	23	0	0	0	0	0	0	0	22	20	0
Actinobacteria	Actinobacteria	Actinomycetales	Nocardioidaceae	Marmoricola		p_ Actinobacteria;c_ Actinobacteria;o_ Actinomycetales;f_ Nocardioidaceae;g_ Marmoricola;s_	0	15	0	0	0	0	0	0	0	0	0	0	38	12	0	0	0	0	23	0	0	11	12	0
Actinobacteria	Actinobacteria	Actinomycetales	Nocardioidaceae	Nocardioides		p_ Actinobacteria;c_ Actinobacteria;o_ Actinomycetales;f_ Nocardioidaceae;g_ Nocardioides;s_	77	68	31	51	35	66	14	111	29	50	81	71	213	134	54	75	56	31	124	95	22	147	60	0
Actinobacteria	Actinobacteria	Actinomycetales	Nocardioidaceae	Nocardioides		p_ Actinobacteria;c_ Actinobacteria;o_ Actinomycetales;f_ Nocardioidaceae;g_ Nocardioides;s_	20	77	11	86	0	0	0	22	0	0	56	0	91	55	36	18	13	10	11	12	13	164	21	0
Actinobacteria	Actinobacteria	Actinomycetales	Nocardioidaceae	Nocardioides	aestuarii	p_ Actinobacteria;c_ Actinobacteria;o_ Actinomycetales;f_ Nocardioidaceae;g_ Nocardioides;s_ aestuarii	0	0	0	0	0	0	0	0	0	0	0	0	0	0	0	0	0	0	0	0	0	0	0	0
Actinobacteria	Actinobacteria	Actinomycetales	Nocardioidaceae	Nocardioides	albus	p_ Actinobacteria;c_ Actinobacteria;o_ Actinomycetales;f_ Nocardioidaceae;g_ Nocardioides;s_ albus	0	10	0	0	0	0	0	0	0	0	0	0	0	0	0	0	0	0	0	0	0	0	0	0
Actinobacteria	Actinobacteria	Actinomycetales	Nocardioidaceae	Nocardioides	humi	p_ Actinobacteria;c_ Actinobacteria;o_ Actinomycetales;f_ Nocardioidaceae;g_ Nocardioides;s_ humi	0	0	0	0	0	0	11	0	0	0	13	0	0	0	0	0	0	0	0	0	0	14	0	0
Actinobacteria	Actinobacteria	Actinomycetales	Nocardioidaceae	Nocardioides	islandensis	p_ Actinobacteria;c_ Actinobacteria;o_ Actinomycetales;f_ Nocardioidaceae;g_ Nocardioides;s_ islandensis	38	10	24	0	0	36	11	0	0	11	29	0	109	56	12	36	0	15	45	27	15	34	26	16
Actinobacteria	Actinobacteria	Actinomycetales	Nocardioidaceae	Nocardioides	luteus	p_ Actinobacteria;c_ Actinobacteria;o_ Actinomycetales;f_ Nocardioidaceae;g_ Nocardioides;s_ luteus	0	20	0	25	0	0	0	0	0	0	0	0	11	0	0	0	0	0	0	0	0	0	0	0
Actinobacteria	Actinobacteria	Actinomycetales	Nocardioidaceae	Nocardioides	mesophilus	p_ Actinobacteria;c_ Actinobacteria;o_ Actinomycetales;f_ Nocardioidaceae;g_ Nocardioides;s_ mesophilus	0	10	0	10	0	12	0	0	0	0	18	0	13	0	0	0	0	0	0	0	0	12	0	0
Actinobacteria	Actinobacteria	Actinomycetales	Promicromonosporaceae	Cellulosimicrobium		p_ Actinobacteria;c_ Actinobacteria;o_ Actinomycetales;f_ Promicromonosporaceae;g_ Cellulosimicrobium;s_	0	55	0	0	0	0	0	0	0	0	0	0	0	22	0	0	0	0	0	0	0	0	0	0
Actinobacteria	Actinobacteria	Actinomycetales	Promicromonosporaceae	Cellulosimicrobium	funkei	p_ Actinobacteria;c_ Actinobacteria;o_ Actinomycetales;f_ Promicromonosporaceae;g_ Cellulosimicrobium;s_ funkei	0	10	0	0	0	0	0	0	0	0	0	0	0	15	0	0	0	0	0	0	0	0	0	0
Actinobacteria	Actinobacteria	Actinomycetales	Promicromonosporaceae	Promicromonospora		p_ Actinobacteria;c_ Actinobacteria;o_ Actinomycetales;f_ Promicromonosporaceae;g_ Promicromonospora;s_	0	10	0	0	0	0	0	0	0	0	0	10	28	0	0	12	0	26	0	0	0	23	0	0
Actinobacteria	Actinobacteria	Actinomycetales	Promicromonosporaceae	Promicromonospora	thailandica	p_ Actinobacteria;c_ Actinobacteria;o_ Actinomycetales;f_ Promicromonosporaceae;g_ Promicromonospora;s_ thailandica	0	10	0	0	0	0	0	0	0	16	0	10	0	0	0	0	0	0	0	0	0	11	0	0
Actinobacteria	Actinobacteria	Actinomycetales	Propionibacteriaceae			p_ Actinobacteria;c_ Actinobacteria;o_ Actinomycetales;f_ Propionibacteriaceae;g_;s_	0	22	31	28	0	12	25	0	11	0	0	43	0	23	22	0	0	0	0	0	0	10	22	11
Actinobacteria	Actinobacteria	Actinomycetales	Propionibacteriaceae	Microlunatus		p_ Actinobacteria;c_ Actinobacteria;o_ Actinomycetales;f_ Propionibacteriaceae;g_ Microlunatus;s_	0	17	20	11	0	16	23	20	0	0	0	14	13	15	0	0	0	10	0	0	0	27	11	0
Actinobacteria	Actinobacteria	Actinomycetales	Propionibacteriaceae	Microlunatus		p_ Actinobacteria;c_ Actinobacteria;o_ Actinomycetales;f_ Propionibacteriaceae;g_ Microlunatus;s_	17	0	0	25	22	25	0	45	14	12	27	43	40	27	0	31	0	11	22	22	0	29	42	56
Actinobacteria	Actinobacteria	Actinomycetales	Propionibacteriaceae	Microlunatus	aurantiacus	p_ Actinobacteria;c_ Actinobacteria;o_ Actinomycetales;f_ Propionibacteriaceae;g_ Microlunatus;s_ aurantiacus	0	0	0	0	0	0	0	0	0	0	0	12	0	0	0	0	0	0	0	0	0	0	0	0
Actinobacteria	Actinobacteria	Actinomycetales	Propionibacteriaceae	Microlunatus		p_ Actinobacteria;c_ Actinobacteria;o_ Actinomycetales;f_ Propionibacteriaceae;g_ Microlunatus;s_	28	21	0	26	0	0	0	25	30	12	24	16	55	44	18	20	21	10	32	12	0	34	52	28
Actinobacteria	Actinobacteria	Actinomycetales	Pseudonocardiaceae			p_ Actinobacteria;c_ Actinobacteria;o_ Actinomycetales;f_ Pseudonocardiaceae;g_;s_	77	41	115	0	37	21	81	23	45	0	104	0	213	85	0	38	26	10	85	0	0	21	145	12
Actinobacteria	Actinobacteria	Actinomycetales	Pseudonocardiaceae	Pseudonocardia		p_ Actinobacteria;c_ Actinobacteria;o_ Actinomycetales;f_ Pseudonocardiaceae;g_ Pseudonocardia;s_	0	0	0	13	0	14	0	13	0	0	0	64	12	26	73	12	0	22	0	11	0	11	31	17
Actinobacteria	Actinobacteria	Actinomycetales	Pseudonocardiaceae	Actinomycetospora		p_ Actinobacteria;c_ Actinobacteria;o_ Actinomycetales;f_ Pseudonocardiaceae;g_ Actinomycetospora;s_	0	0	0	0	0	0	0	0	0	0	0	0	15	0	0	0	0	0	0	0	0	0	0	0
Actinobacteria	Actinobacteria	Actinomycetales	Pseudonocardiaceae	Actinophytocola		p_ Actinobacteria;c_ Actinobacteria;o_ Actinomycetales;f_ Pseudonocardiaceae;g_ Actinophytocola;s_	10	12	0	0	0	0	0	0	0	0	0	0	14	0	0	0	0	0	0	0	0	0	0	0
Actinobacteria	Actinobacteria	Actinomycetales	Pseudonocardiaceae	Lechevalieria	xinjiangensis	p_ Actinobacteria;c_ Actinobacteria;o_ Actinomycetales;f_ Pseudonocardiaceae;g_ Lechevalieria;s_ xinjiangensis	0	0	0	0	0	0	0	0	0	0	0	0	0	20	0	0	0	0	0	0	0	0	0	0
Actinobacteria	Actinobacteria	Actinomycetales	Pseudonocardiaceae	Pseudonocardia	adelaidensis	p_ Actinobacteria;c_ Actinobacteria;o_ Actinomycetales;f_ Pseudonocardiaceae;g_ Pseudonocardia;s_ adelaidensis	0	0	0	0	0	0	0	0	0	0	0	0	18	0	0	0	0	0	0	0	0	0	0	0
Actinobacteria	Actinobacteria	Actinomycetales	Pseudonocardiaceae	Pseudonocardia		p_ Actinobacteria;c_ Actinobacteria;o_ Actinomycetales;f_ Pseudonocardiaceae;g_ Pseudonocardia;s_	25	0	0	0	0	0	0	0	0	0	0	27	17	0	0	0	0	0	0	0	0	0	0	0
Actinobacteria	Actinobacteria	Actinomycetales	Pseudonocardiaceae	Pseudonocardia	yunnanensis	p_ Actinobacteria;c_ Actinobacteria;o_ Actinomycetales;f_ Pseudonocardiaceae;g_ Pseudonocardia;s_ yunnanensis	0	0	0	0	0	0	0	0	0	0	0	0	11	0	0	0	0	0	0	0	0	0	0	0
Actinobacteria	Actinobacteria	Actinomycetales	Pseudonocardiaceae	Saccharopolyspora		p_ Actinobacteria;c_ Actinobacteria;o_ Actinomycetales;f_ Pseudonocardiaceae;g_ Saccharopolyspora;s_	0	0	0	0	0	0	0	0	0	0	0	0	0	24	0	12	0	0	0	0	0	0	0	0
Actinobacteria	Actinobacteria	Actinomycetales	Pseudonocardiaceae	Saccharopolyspora	tripterygii	p_ Actinobacteria;c_ Actinobacteria;o_ Actinomycetales;f_ Pseudonocardiaceae;g_ Saccharopolyspora;s_ tripterygii	0	0	0	0	0	0	0	0	0	0	0	0	0	11	0	0	0	0	0	0	0	0	0	0
Actinobacteria	Actinobacteria	Actinomycetales	Sanguibacteraceae			p_ Actinobacteria;c_ Actinobacteria;o_ Actinomycetales;f_ Sanguibacteraceae;g_;s_	0	10	0	0	0	0	11	0	0	0	0	0	13	0	10	0	0	0	0	0	0	0	10	0
Actinobacteria	Actinobacteria	Actinomycetales	Segniliparaceae			p_ Actinobacteria;c_ Actinobacteria;o_ Actinomycetales;f_ Segniliparaceae;g_;s_	0	0	0	0	0	0	0	0	0	0	0	0	11	0	0	0	0	0	0	0	0	0	0	0
Actinobacteria	Actinobacteria	Actinomycetales	Sporichthyaceae			p_ Actinobacteria;c_ Actinobacteria;o_ Actinomycetales;f_ Sporichthyaceae;g_;s_	35	35	32	0	0	21	0	32	34	0	35	14	79	34	34	0	30	26	41	21	23	33	0	19
Actinobacteria	Actinobacteria	Actinomycetales	Sporichthyaceae	Sporichthya		p_ Actinobacteria;c_ Actinobacteria;o_ Actinomycetales;f_ Sporichthyaceae;g_ Sporichthya;s_	0	0	0	16	0	0	37	0	0	24	0	0	14	0	0	24	0	0	0	0	0	0	40	0
Actinobacteria	Actinobacteria	Actinomycetales	Streptomycetaceae			p_ Actinobacteria;c_ Actinobacteria;o_ Actinomycetales;f_ Streptomycetaceae;g_;s_	96	152	90	192	47	87	114	110	65	81	88	86	173	152	54	94	53	61	92	72	16	163	136	69
Actinobacteria	Actinobacteria	Actinomycetales	Streptomycetaceae	Streptomyces		p_ Actinobacteria;c_ Actinobacteria;o_ Actinomycetales;f_ Streptomycetaceae;g_ Streptomyces;s_	58	63	0	359	15	55	262	101	32	53	10	25	105	105	0	61	0	0	38	22	0	88	36	46
Actinobacteria	Actinobacteria	Actinomycetales	Streptomycetaceae	Streptomyces	cinereus	p_ Actinobacteria;c_ Actinobacteria;o_ Actinomycetales;f_ Streptomycetaceae;g_ Streptomyces;s_ cinereus	0	0	0	10	0	0	0	0	0	11	0	0	0	0	0	0	0	0	0	0	0	0	0	0
Actinobacteria	Actinobacteria	Actinomycetales	Streptomycetaceae	Streptomyces	haliclonae	p_ Actinobacteria;c_ Actinobacteria;o_ Actinomycetales;f_ Streptomycetaceae;g_ Streptomyces;s_ haliclonae	0	0	0	0	0	0	0	0	0	0	0	0	0	25	0	0	0	0	0	0	0	0	0	0
Actinobacteria	Actinobacteria	Actinomycetales	Streptomycetaceae	Streptomyces	nanshensis	p_ Actinobacteria;c_ Actinobacteria;o_ Actinomycetales;f_ Streptomycetaceae;g_ Streptomyces;s_ nanshensis	0	0	0	0	0	0	0	14	0	0	0	0	0	18	0	15	0	0	0	0	0	0	0	0
Actinobacteria	Actinobacteria	Actinomycetales	Streptosporangiaceae			p_ Actinobacteria;c_ Actinobacteria;o_ Actinomycetales;f_ Streptosporangiaceae;g_;s_	43	12	30	11	19	0	25	11	31	13	39	35	60	35	31	0	29	0	48	10	16	31	53	37
Actinobacteria	Actinobacteria	Actinomycetales	Streptosporangiaceae	Nonomuraea		p_ Actinobacteria;c_ Actinobacteria;o_ Actinomycetales;f_ Streptosporangiaceae;g_ Nonomuraea;s_	0	0	0	36	0	0	0	0	0	0	0	0	0	0	0	0	0	0	0	0	0	0	0	0
Actinobacteria	Actinobacteria	Actinomycetales	Thermomonosporaceae			p_ Actinobacteria;c_ Actinobacteria;o_ Actinomycetales;f_ Thermomonosporaceae;g_;s_	69	38	91	38	23	36	85	61	40	15	74	61	100	80	22	30	31	15	76	28	16	61	87	40
Actinobacteria	Actinobacteria	Actinomycetales	Thermomonosporaceae	Actinoallomurus		p_ Actinobacteria;c_ Actinobacteria;o_ Actinomycetales;f_ Thermomonosporaceae;g_ Actinoallomurus;s_	0	0	0	0	0	0	0	0	0	0	0	0	0	0	0	0	0	0	0	0	0	0	0	28
Actinobacteria	Actinobacteria	Actinomycetales	Thermomonosporaceae	Actinocorallia		p_ Actinobacteria;c_ Actinobacteria;o_ Actinomycetales;f_ Thermomonosporaceae;g_ Actinocorallia;s_	0	0	0	0	0	0	0	0	0	0	0	0	0	0	0	0	0	0	0	0	0	0	0	32
Actinobacteria	Actinobacteria	Actinomycetales	Tsukamurellaceae			p_ Actinobacteria;c_ Actinobacteria;o_ Actinomycetales;f_ Tsukamurellaceae;g_;s_	24	23	11	0	0	0	0	14	0	12	11	0	60	43	17	29	10	10	31	19	20	30	33	0
Actinobacteria	Actinobacteria	Coriobacteriales	Coriobacteriaceae			p_ Actinobacteria;c_ Actinobacteria;o_ Coriobacteriales;f_ Coriobacteriaceae;g_;s_	114	54	83	29	70	22	71	50	71	31	120	101	175	84	76	51	24	21	107	0	28	85	191	12
Actinobacteria	Actinobacteria	Euzebyales	Euzebyaceae			p_ Actinobacteria;c_ Actinobacteria;o_ Euzebyales;f_ Euzebyaceae;g_;s_	13	20	31	0	0	21	0	0	0	0	10	24	90	11	0	14	0	0	39	0	0	23	37	20
Actinobacteria	Actinobacteria	Gaiellales	Gaiellaceae			p_ Actinobacteria;c_ Actinobacteria;o_ Gaiellales;f_ Gaiellaceae;g_;s_	715	304	627	290	279	191	604	226	415	105	976	798	1422	621	407	358	238	114	725	143	154	251	826	178
Actinobacteria	Actinobacteria	Gaiellales	Gaiellaceae	Gaiella		p_ Actinobacteria;c_ Actinobacteria;o_ Gaiellales;f_ Gaiellaceae;g_ Gaiella;s_	330	201	299	227	225	226	354	176	302	171	477	373	849	383	304	225	190	216	475	152	204	299	581	188
Actinobacteria	Actinobacteria	Nitriliruptorales	Nitriliruptoraceae			p_ Actinobacteria;c_ Actinobacteria;o_ Nitriliruptorales;f_ Nitriliruptoraceae;g_;s_	0	0	0	0	0	0	0	0	0	0	0	0	13	0	0	0	0	0	10	0	0	0	0	0
Actinobacteria	Actinobacteria	Rubrobacterales	Rubrobacteraceae			p_ Actinobacteria;c_ Actinobacteria;o_ Rubrobacterales;f_ Rubrobacteraceae;g_;s_	1252	1572	1052	1133	747	1385	827	1672	845	917	1117	1446	1518	2050	867	1286	547	554	1237	966	454	1487	1505	1151
Actinobacteria	Actinobacteria	Rubrobacterales	Rubrobacteraceae	Rubrobacter		p_ Actinobacteria;c_ Actinobacteria;o_ Rubrobacterales;f_ Rubrobacteraceae;g_ Rubrobacter;s_	49	36	26	23	10	0	30	42	10	25	27	29	83	78	30	34	0	0	50	35	19	40	38	18
Actinobacteria	Actinobacteria	Solirubrobacterales	Conexibacteraceae			p_ Actinobacteria;c_ Actinobacteria;o_ Solirubrobacterales;f_ Conexibacteraceae;g_;s_	387	180	321	147	192	176	203	207	226	128	457	402	745	602	243	259	89	95	381	126	146	200	516	134
Actinobacteria	Actinobacteria	Solirubrobacterales	Conexibacteraceae	Conexibacter		p_ Actinobacteria;c_ Actinobacteria;o_ Solirubrobacterales;f_ Conexibacteraceae;g_ Conexibacter;s_	73	24	36	11	45	0	49	48	25	13	71	79	93	59	18	35	10	0	30	26	19	34	39	0
Actinobacteria	Actinobacteria	Solirubrobacterales	Conexibacteraceae	Conexibacter	arvalis	p_ Actinobacteria;c_ Actinobacteria;o_ Solirubrobacterales;f_ Conexibacteraceae;g_ Conexibacter;s_ arvalis	182	99	105	90	100	54	127	96	105	47	173	126	310	130	92	81	54	43	153	54	92	70	164	57
Actinobacteria	Actinobacteria	Solirubrobacterales	Patulibacteraceae			p_ Actinobacteria;c_ Actinobacteria;o_ Solirubrobacterales;f_ Patulibacteraceae;g_;s_	0	0	0	0	0	0	0	0	0	0	0	0	0	0	10	0	0	0	0	0	0	0	17	0
Actinobacteria	Actinobacteria	Solirubrobacterales	Solirubrobacteraceae			p_ Actinobacteria;c_ Actinobacteria;o_ Solirubrobacterales;f_ Solirubrobacteraceae;g_;s_	39	10	142	11	20	41	48	20	37	12	52	54	232	114	47	42	24	12	110	28	16	48	185	10
Actinobacteria	Actinobacteria	Solirubrobacterales	Solirubrobacteraceae	Solirubrobacter		p_ Actinobacteria;c_ Actinobacteria;o_ Solirubrobacterales;f_ Solirubrobacteraceae;g_ Solirubrobacter;s_	93	23	84	11	0	14	41	24	58	0	51	57	262	88	38	26	13	21	128	16	14	11	103	28
Actinobacteria	Actinobacteria	Solirubrobacterales	Solirubrobacteraceae	Solirubrobacter		p_ Actinobacteria;c_ Actinobacteria;o_ Solirubrobacterales;f_ Solirubrobacteraceae;g_ Solirubrobacter;s_	49	0	11	11	0	16	16	38	0	0	40	53	73	49	0	11	0	10	12	14	0	0	25	11
Actinobacteria	Thermoleophilia	Thermoleophilales	Thermoleophilaceae			p_ Actinobacteria;c_ Thermoleophilia;o_ Thermoleophilales;f_ Thermoleophilaceae;g_;s_	105	21	77	27	33	67	25	32	95	11	79	91	164	47	49	36	13	27	103	0	14	71	158	18
Aquificae	Aquificae	Aquificales	Aquificaceae			p_ Aquificae;c_ Aquificae;o_ Aquificales;f_ Aquificaceae;g_;s_	10	0	0	0	0	0	0	0	0	0	0	10	11	0	12	11	0	0	11	0	0	0	10	0
Bacteroidetes	Bacteroidetes Order II. Incertae sedis	Bacteroidetes Order II. Incertae sedis	Rhodothermaceae			p_ Bacteroidetes;c_ Bacteroidetes Order II. Incertae sedis;o_ Bacteroidetes Order II. Incertae sedis;f_ Rhodothermaceae;g_;s_	0	11	0	11	0	0	0	0	0	0	0	0	0	0	0	0	0	0	22	0	0	0	0	0
Bacteroidetes	Bacteroidia	Bacteroidales	Bacteroidaceae			p_ Bacteroidetes;c_ Bacteroidia;o_ Bacteroidales;f_ Bacteroidaceae;g_;s_	14	0	43	0	0	0	0	0	55	11	23	49	0	0	20	32	0	12	11	0	19	0	36	20
Bacteroidetes	Cytophagia	Cytophagales	Cyclobacteriaceae			p_ Bacteroidetes;c_ Cytophagia;o_ Cytophagales;f_ Cyclobacteriaceae;g_;s_	0	0	0	0	0	56	0	0	0	0	0	0	0	0	0	0	0	0	0	0	0	0	10	152
Bacteroidetes	Cytophagia	Cytophagales	Cytophagaceae			p_ Bacteroidetes;c_ Cytophagia;o_ Cytophagales;f_ Cytophagaceae;g_;s_	143	101	199	88	60	0	79	52	116	63	148	211	264	76	183	287	69	71	115	46	44	113	208	0
Bacteroidetes	Cytophagia	Cytophagales	Cytophagaceae	Adhaeribacter		p_ Bacteroidetes;c_ Cytophagia;o_ Cytophagales;f_ Cytophagaceae;g_ Adhaeribacter;s_	76	54	17	25	19	32	22	38	20	13	26	56	56	107	63	0	16	16	674	53	0	49	24	122
Bacteroidetes	Cytophagia	Cytophagales	Cytophagaceae	Hymenobacter		p_ Bacteroidetes;c_ Cytophagia;o_ Cytophagales;f_ Cytophagaceae;g_ Hymenobacter;s_	0	0	0	0	0	0	0	0	0	0	0	0	0	0	0	0	0	0	0	0	0	0	0	10
Bacteroidetes	Cytophagia	Cytophagales	Cytophagaceae	Ohtaekwangia		p_ Bacteroidetes;c_ Cytophagia;o_ Cytophagales;f_ Cytophagaceae;g_ Ohtaekwangia;s_	0	0	30	0	0	0	0	0	0	0	0	0	0	15	0	116	0	0	0	0	0	0	0	0
Bacteroidetes	Cytophagia	Cytophagales	Cytophagaceae	Ohtaekwangia	koreensis	p_ Bacteroidetes;c_ Cytophagia;o_ Cytophagales;f_ Cytophagaceae;g_ Ohtaekwangia;s_ koreensis	0	0	35	0	0	0	0	0	0	0	0	0	0	14	0	0	0	0	0	0	0	0	0	0
Bacteroidetes	Cytophagia	Cytophagales	Cytophagaceae	Pontibacter		p_ Bacteroidetes;c_ Cytophagia;o_ Cytophagales;f_ Cytophagaceae;g_ Pontibacter;s_	10	0	0	0	0	0	0	0	0	0	0	0	11	21	0	0	0	0	0	0	0	0	0	0
Bacteroidetes	Cytophagia	Cytophagales	Cytophagaceae	Rhodocytophaga		p_ Bacteroidetes;c_ Cytophagia;o_ Cytophagales;f_ Cytophagaceae;g_ Rhodocytophaga;s_	0	0	0	0	0	0	0	0	0	0	0	0	12	22	0	0	0	0	0	0	0	0	0	0
Bacteroidetes	Cytophagia	Cytophagales	Flammeovirgaceae			p_ Bacteroidetes;c_ Cytophagia;o_ Cytophagales;f_ Flammeovirgaceae;g_;s_	0	0	0	0	0	0	0	14	0	0	0	0	0	0	0	0	0	0	0	0	0	0	14	0
Bacteroidetes	Flavobacteriia	Flavobacteriales	Flavobacteriaceae	Chryseobacterium		p_ Bacteroidetes;c_ Flavobacteriia;o_ Flavobacteriales;f_ Flavobacteriaceae;g_ Chryseobacterium;s_	0	0	0	0	0	0	0	0	0	0	37	0	0	0	0	0	0	0	0	0	0	0	0	0
Bacteroidetes	Flavobacteriia	Flavobacteriales	Flavobacteriaceae	Chryseobacterium	joostei	p_ Bacteroidetes;c_ Flavobacteriia;o_ Flavobacteriales;f_ Flavobacteriaceae;g_ Chryseobacterium;s_ joostei	0	0	0	0	0	0	0	0	0	0	11	0	0	0	0	0	0	0	0	0	0	0	0	0
Bacteroidetes	Flavobacteriia	Flavobacteriales	Flavobacteriaceae	Elizabethkingia		p_ Bacteroidetes;c_ Flavobacteriia;o_ Flavobacteriales;f_ Flavobacteriaceae;g_ Elizabethkingia;s_	0	0	0	0	0	0	0	0	0	0	0	0	0	0	0	12	0	0	0	0	0	0	0	0
Bacteroidetes	Flavobacteriia	Flavobacteriales	Flavobacteriaceae	Elizabethkingia	miricola	p_ Bacteroidetes;c_ Flavobacteriia;o_ Flavobacteriales;f_ Flavobacteriaceae;g_ Elizabethkingia;s_ miricola	0	0	0	0	0	0	0	0	0	0	0	0	0	0	0	10	0	0	0	0	0	0	0	0
Bacteroidetes	Flavobacteriia	Flavobacteriales	Flavobacteriaceae	Flavobacterium		p_ Bacteroidetes;c_ Flavobacteriia;o_ Flavobacteriales;f_ Flavobacteriaceae;g_ Flavobacterium;s_	13	0	0	11	0	0	0	0	0	0	0	0	0	15	13	0	0	0	0	0	0	0	0	0
Bacteroidetes	Flavobacteriia	Flavobacteriales	Flavobacteriaceae	Flavobacterium	columnare	p_ Bacteroidetes;c_ Flavobacteriia;o_ Flavobacteriales;f_ Flavobacteriaceae;g_ Flavobacterium;s_ columnare	0	0	0	0	0	0	0	0	0	0	0	0	0	15	10	0	0	0	0	0	0	0	0	0
Bacteroidetes	Flavobacteriia	Flavobacteriales	Flavobacteriaceae	Gillisia		p_ Bacteroidetes;c_ Flavobacteriia;o_ Flavobacteriales;f_ Flavobacteriaceae;g_ Gillisia;s_	0	0	0	0	0	0	0	17	0	0	0	0	0	0	0	0	0	0	0	0	0	0	0	0
Bacteroidetes	Sphingobacteriia	Sphingobacteriales	Chitinophagaceae			p_ Bacteroidetes;c_ Sphingobacteriia;o_ Sphingobacteriales;f_ Chitinophagaceae;g_;s_	330	217	413	176	162	136	321	118	439	119	260	310	405	0	506	442	0	145	463	124	119	176	583	486
Bacteroidetes	Sphingobacteriia	Sphingobacteriales	Chitinophagaceae			p_ Bacteroidetes;c_ Sphingobacteriia;o_ Sphingobacteriales;f_ Chitinophagaceae;g_;s_	0	0	34	11	11	32	28	12	15	14	24	42	18	198	0	18	194	15	10	0	0	0	36	23
Bacteroidetes	Sphingobacteriia	Sphingobacteriales	Chitinophagaceae	Chitinophaga	oryziterrae	p_ Bacteroidetes;c_ Sphingobacteriia;o_ Sphingobacteriales;f_ Chitinophagaceae;g_ Chitinophaga;s_ oryziterrae	0	0	0	0	0	0	0	0	0	0	0	0	0	13	0	0	0	0	39	0	0	0	0	0
Bacteroidetes	Sphingobacteriia	Sphingobacteriales	Chitinophagaceae	Flavisolibacter		p_ Bacteroidetes;c_ Sphingobacteriia;o_ Sphingobacteriales;f_ Chitinophagaceae;g_ Flavisolibacter;s_	81	34	69	22	70	98	34	101	61	30	127	73	124	80	118	157	59	82	120	70	26	63	144	143
Bacteroidetes	Sphingobacteriia	Sphingobacteriales	Chitinophagaceae	Flavisolibacter		p_ Bacteroidetes;c_ Sphingobacteriia;o_ Sphingobacteriales;f_ Chitinophagaceae;g_ Flavisolibacter;s_	26	0	15	11	0	0	0	13	0	0	11	10	16	0	10	0	0	10	25	0	0	10	13	24
Bacteroidetes	Sphingobacteriia	Sphingobacteriales	Chitinophagaceae	Niastella	yeongjuensis	p_ Bacteroidetes;c_ Sphingobacteriia;o_ Sphingobacteriales;f_ Chitinophagaceae;g_ Niastella;s_ yeongjuensis	0	0	0	0	0	0	0	0	0	0	13	11	0	0	0	0	0	0	0	0	0	0	0	0
Bacteroidetes	Sphingobacteriia	Sphingobacteriales	Chitinophagaceae	Niastella	populi	p_ Bacteroidetes;c_ Sphingobacteriia;o_ Sphingobacteriales;f_ Chitinophagaceae;g_ Niastella;s_ populi	0	0	0	0	0	0	0	0	0	0	0	0	0	0	0	0	24	0	0	0	0	0	0	0
Bacteroidetes	Sphingobacteriia	Sphingobacteriales	Chitinophagaceae	Terrimonas		p_ Bacteroidetes;c_ Sphingobacteriia;o_ Sphingobacteriales;f_ Chitinophagaceae;g_ Terrimonas;s_	15	0	13	0	0	0	0	0	0	0	0	12	13	0	12	30	0	0	0	0	0	10	27	0
Bacteroidetes	Sphingobacteriia	Sphingobacteriales	Chitinophagaceae	Terrimonas	lutea	p_ Bacteroidetes;c_ Sphingobacteriia;o_ Sphingobacteriales;f_ Chitinophagaceae;g_ Terrimonas;s_ lutea	0	0	20	14	19	0	12	0	47	0	37	53	12	0	41	12	15	0	0	0	0	11	49	12
Bacteroidetes	Sphingobacteriia	Sphingobacteriales	Saprospiraceae			p_ Bacteroidetes;c_ Sphingobacteriia;o_ Sphingobacteriales;f_ Saprospiraceae;g_;s_	0	0	11	0	0	0	10	0	0	0	12	0	0	0	0	0	0	0	0	0	0	0	0	0
Bacteroidetes	Sphingobacteriia	Sphingobacteriales	Sphingobacteriaceae			p_ Bacteroidetes;c_ Sphingobacteriia;o_ Sphingobacteriales;f_ Sphingobacteriaceae;g_;s_	0	0	0	0	0	0	0	0	0	0	0	0	11	15	0	0	0	0	0	0	15	0	30	0
Bacteroidetes	Sphingobacteriia	Sphingobacteriales	Sphingobacteriaceae	Sphingobacterium		p_ Bacteroidetes;c_ Sphingobacteriia;o_ Sphingobacteriales;f_ Sphingobacteriaceae;g_ Sphingobacterium;s_	13	12	11	0	10	0	0	0	10	0	29	0	34	0	52	12	0	0	24	0	0	0	14	29
Chlamydiae	Chlamydiia	Chlamydiales	Rhabdochlamydiaceae			p_ Chlamydiae;c_ Chlamydiia;o_ Chlamydiales;f_ Rhabdochlamydiaceae;g_;s_	0	0	0	0	0	0	0	0	0	0	0	11	0	0	0	0	0	0	0	0	0	0	0	0
Chlorobi	Chlorobia	Chlorobiales	Chlorobiaceae			p_ Chlorobi;c_ Chlorobia;o_ Chlorobiales;f_ Chlorobiaceae;g_;s_	116	98	51	47	0	24	54	65	28	20	67	122	191	174	31	36	30	33	86	46	26	65	85	56
Chloroflexi	Anaerolineae	Anaerolineales	Anaerolineaceae			p_ Chloroflexi;c_ Anaerolineae;o_ Anaerolineales;f_ Anaerolineaceae;g_;s_	0	0	0	0	0	0	0	0	0	0	0	0	0	0	0	11	0	0	0	0	0	0	12	0
Chloroflexi	Anaerolineae	Ardenscatenales	Ardenscatenaceae			p_ Chloroflexi;c_ Anaerolineae;o_ Ardenscatenales;f_ Ardenscatenaceae;g_;s_	0	0	0	0	0	0	0	0	0	0	0	0	12	0	0	0	0	0	0	0	0	0	0	0
Chloroflexi	Caldilineae	Caldilineales	Caldilineaceae			p_ Chloroflexi;c_ Caldilineae;o_ Caldilineales;f_ Caldilineaceae;g_;s_	0	0	0	0	0	0	0	0	0	0	0	0	18	0	0	12	0	0	0	0	0	0	11	12
Chloroflexi	Chloroflexia	Chloroflexales	Oscillochloridaceae			p_ Chloroflexi;c_ Chloroflexia;o_ Chloroflexales;f_ Oscillochloridaceae;g_;s_	0	0	0	0	0	0	0	0	0	0	0	0	12	0	0	0	0	0	0	10	0	0	0	0
Chloroflexi	Chloroflexia	Chloroflexales	Roseiflexaceae			p_ Chloroflexi;c_ Chloroflexia;o_ Chloroflexales;f_ Roseiflexaceae;g_;s_	14	0	24	28	21	0	10	32	0	0	43	36	40	46	0	0	28	10	0	27	18	23	44	25
Chloroflexi	Chloroflexia	Herpetosiphonales	Herpetosiphonaceae			p_ Chloroflexi;c_ Chloroflexia;o_ Herpetosiphonales;f_ Herpetosiphonaceae;g_;s_	0	0	0	0	0	0	10	14	0	0	10	12	11	15	23	0	13	10	0	0	0	13	17	0
Chloroflexi	Dehalococcoidia	Dehalococcoidales	Dehalococcoidaceae			p_ Chloroflexi;c_ Dehalococcoidia;o_ Dehalococcoidales;f_ Dehalococcoidaceae;g_;s_	32	10	11	0	17	0	25	0	10	10	35	45	59	0	11	11	0	0	10	21	18	40	43	0
Chloroflexi	Dehalococcoidia	unclassified Dehalococcoidia	unclassified Dehalococcoidia			p_ Chloroflexi;c_ Dehalococcoidia;o_ unclassified Dehalococcoidia;f_ unclassified Dehalococcoidia;g_;s_	0	0	22	13	12	12	40	0	0	0	28	25	23	0	11	0	15	0	0	10	0	11	49	0
Chloroflexi	Thermomicrobia	Sphaerobacterales	Sphaerobacteraceae			p_ Chloroflexi;c_ Thermomicrobia;o_ Sphaerobacterales;f_ Sphaerobacteraceae;g_;s_	81	90	53	33	38	53	67	80	48	30	58	27	117	128	30	53	34	25	73	34	12	74	86	0
Crenarchaeota	Thaumarchaeota	Nitrososphaerales	Nitrososphaeraceae			p_ Crenarchaeota;c_ Thaumarchaeota;o_ Nitrososphaerales;f_ Nitrososphaeraceae;g_;s_	116	198	289	124	175	160	117	194	98	134	120	61	165	175	55	261	70	72	123	67	65	146	229	188
Crenarchaeota	Thaumarchaeota	Nitrososphaerales	Nitrososphaeraceae	Candidatus Nitrososphaera		p_ Crenarchaeota;c_ Thaumarchaeota;o_ Nitrososphaerales;f_ Nitrososphaeraceae;g_ Candidatus Nitrososphaera;s_	172	305	368	190	211	228	234	357	199	179	183	137	417	405	106	462	107	147	316	193	112	242	417	333
Crenarchaeota	Thaumarchaeota	Nitrososphaerales	Nitrososphaeraceae	Candidatus Nitrososphaera	SCA1145	p_ Crenarchaeota;c_ Thaumarchaeota;o_ Nitrososphaerales;f_ Nitrososphaeraceae;g_ Candidatus Nitrososphaera;s_ SCA1145	0	11	0	0	0	0	0	14	0	0	13	0	12	12	0	0	0	0	0	11	0	0	15	15
Crenarchaeota	Thaumarchaeota	Nitrososphaerales	Nitrososphaeraceae	Candidatus Nitrososphaera	gargensis	p_ Crenarchaeota;c_ Thaumarchaeota;o_ Nitrososphaerales;f_ Nitrososphaeraceae;g_ Candidatus Nitrososphaera;s_ gargensis	33	47	61	42	50	48	35	66	33	25	33	10	48	80	12	64	28	27	26	30	0	34	48	54
Cyanobacteria	Gloeobacterophycideae	Gloeobacterales	Gloeobacteraceae			p_ Cyanobacteria;c_ Gloeobacterophycideae;o_ Gloeobacterales;f_ Gloeobacteraceae;g_;s_	56	23	45	16	26	26	64	18	58	16	39	71	116	48	51	61	19	18	57	15	36	19	88	32
Cyanobacteria	Nostocophycideae	Nostocales	Nostocaceae			p_ Cyanobacteria;c_ Nostocophycideae;o_ Nostocales;f_ Nostocaceae;g_;s_	0	0	0	0	20	0	0	0	0	0	10	36	42	0	0	0	0	0	0	0	0	13	11	0
Deinococcus-Thermus	Deinococci	Thermales	Thermaceae			p_ Deinococcus-Thermus;c_ Deinococci;o_ Thermales;f_ Thermaceae;g_;s_	0	0	0	0	0	0	0	0	0	0	0	30	0	0	0	0	0	0	0	0	0	0	0	0
Firmicutes	Bacilli	Bacillales	Alicyclobacillaceae			p_ Firmicutes;c_ Bacilli;o_ Bacillales;f_ Alicyclobacillaceae;g_;s_	0	0	0	0	0	0	0	0	0	0	0	0	0	0	0	0	0	0	17	0	0	0	0	0
Firmicutes	Bacilli	Bacillales	Bacillaceae			p_ Firmicutes;c_ Bacilli;o_ Bacillales;f_ Bacillaceae;g_;s_	184	163	349	26	131	77	302	108	292	84	221	300	324	134	256	207	143	144	305	40	0	97	353	202
Firmicutes	Bacilli	Bacillales	Bacillaceae	Bacillus		p_ Firmicutes;c_ Bacilli;o_ Bacillales;f_ Bacillaceae;g_ Bacillus;s_	10	0	11	0	0	11	11	12	13	0	35	34	35	85	10	0	0	0	0	0	0	24	59	0
Firmicutes	Bacilli	Bacillales	Bacillaceae	Bacillus	bataviensis	p_ Firmicutes;c_ Bacilli;o_ Bacillales;f_ Bacillaceae;g_ Bacillus;s_ bataviensis	0	0	0	0	0	0	0	0	11	0	0	0	0	0	0	0	0	0	0	0	12	0	0	0
Firmicutes	Bacilli	Bacillales	Bacillaceae	Bacillus	ginsengisoli	p_ Firmicutes;c_ Bacilli;o_ Bacillales;f_ Bacillaceae;g_ Bacillus;s_ ginsengisoli	0	0	0	0	0	0	0	0	0	0	0	0	0	12	0	0	0	0	0	0	0	0	0	0
Firmicutes	Bacilli	Bacillales	Bacillaceae	Bacillus	longiquaesitum	p_ Firmicutes;c_ Bacilli;o_ Bacillales;f_ Bacillaceae;g_ Bacillus;s_ longiquaesitum	10	0	11	11	0	0	0	0	0	0	0	0	15	15	0	11	0	0	0	0	0	0	0	0
Firmicutes	Bacilli	Bacillales	Bacillaceae	Bacillus	niacini	p_ Firmicutes;c_ Bacilli;o_ Bacillales;f_ Bacillaceae;g_ Bacillus;s_ niacini	0	11	11	0	0	16	0	0	10	0	0	0	18	12	11	0	0	0	11	0	0	13	29	12
Firmicutes	Bacilli	Bacillales	Bacillaceae	Oceanobacillus	chironomi	p_ Firmicutes;c_ Bacilli;o_ Bacillales;f_ Bacillaceae;g_ Oceanobacillus;s_ chironomi	13	10	27	0	10	22	0	0	30	0	31	32	19	14	29	19	0	12	22	0	0	0	55	14
Firmicutes	Bacilli	Bacillales	Paenibacillaceae			p_ Firmicutes;c_ Bacilli;o_ Bacillales;f_ Paenibacillaceae;g_;s_	0	10	22	0	11	0	11	0	0	0	11	21	24	14	15	28	0	0	17	0	0	0	27	24
Firmicutes	Bacilli	Bacillales	Planococcaceae			p_ Firmicutes;c_ Bacilli;o_ Bacillales;f_ Planococcaceae;g_;s_	0	0	0	0	0	0	0	0	12	0	0	0	0	0	0	0	0	0	0	0	0	0	0	0
Firmicutes	Bacilli	Bacillales	Thermoactinomycetaceae			p_ Firmicutes;c_ Bacilli;o_ Bacillales;f_ Thermoactinomycetaceae;g_;s_	0	0	0	0	0	0	0	0	0	0	0	0	12	10	0	0	14	0	0	0	0	0	0	0
Firmicutes	Bacilli	Lactobacillales	Enterococcaceae			p_ Firmicutes;c_ Bacilli;o_ Lactobacillales;f_ Enterococcaceae;g_;s_	17	13	0	0	0	0	0	0	0	0	0	0	0	0	0	0	0	0	0	0	0	14	0	0
Firmicutes	Bacilli	Lactobacillales	Leuconostocaceae			p_ Firmicutes;c_ Bacilli;o_ Lactobacillales;f_ Leuconostocaceae;g_;s_	0	0	0	0	0	0	0	0	0	0	11	0	0	0	0	0	0	0	0	0	0	0	0	0
Firmicutes	Bacilli	Lactobacillales	Streptococcaceae			p_ Firmicutes;c_ Bacilli;o_ Lactobacillales;f_ Streptococcaceae;g_;s_	12	0	24	0	0	0	23	0	17	0	0	0	0	15	19	11	0	0	21	0	0	0	20	0
Firmicutes	Clostridia	Clostridiales	Clostridiaceae			p_ Firmicutes;c_ Clostridia;o_ Clostridiales;f_ Clostridiaceae;g_;s_	37	10	32	0	41	0	23	0	50	0	64	22	99	14	53	57	22	10	51	0	0	0	104	28
Firmicutes	Clostridia	Clostridiales	Lachnospiraceae			p_ Firmicutes;c_ Clostridia;o_ Clostridiales;f_ Lachnospiraceae;g_;s_	0	0	0	0	0	0	0	0	0	41	0	0	0	0	0	0	0	0	0	0	0	0	0	0
Firmicutes	Clostridia	Clostridiales	Peptococcaceae			p_ Firmicutes;c_ Clostridia;o_ Clostridiales;f_ Peptococcaceae;g_;s_	0	0	0	0	0	0	0	0	0	0	0	22	11	0	0	14	0	0	0	0	0	0	22	0
Firmicutes	Clostridia	Clostridiales	Peptostreptococcaceae			p_ Firmicutes;c_ Clostridia;o_ Clostridiales;f_ Peptostreptococcaceae;g_;s_	10	0	0	0	0	0	0	0	0	0	0	0	0	10	0	0	0	0	0	0	0	0	0	0
Firmicutes	Clostridia	Clostridiales	Proteinivoraceae			p_ Firmicutes;c_ Clostridia;o_ Clostridiales;f_ Proteinivoraceae;g_;s_	0	0	0	0	0	0	0	0	0	0	28	0	13	0	0	0	0	0	0	0	0	0	0	0
Firmicutes	Clostridia	Clostridiales	Ruminococcaceae			p_ Firmicutes;c_ Clostridia;o_ Clostridiales;f_ Ruminococcaceae;g_;s_	0	0	14	0	0	0	10	0	0	0	10	0	11	10	0	0	0	0	21	0	0	0	11	10
Firmicutes	Clostridia	Clostridiales	Syntrophomonadaceae			p_ Firmicutes;c_ Clostridia;o_ Clostridiales;f_ Syntrophomonadaceae;g_;s_	0	0	21	22	0	0	0	0	11	10	0	35	11	10	11	0	11	0	0	0	0	0	11	0
Firmicutes	Clostridia	Thermoanaerobacterales	Thermoanaerobacteraceae			p_ Firmicutes;c_ Clostridia;o_ Thermoanaerobacterales;f_ Thermoanaerobacteraceae;g_;s_	30	32	18	23	0	16	27	20	36	13	28	76	55	17	40	70	0	0	56	0	0	11	58	27
Firmicutes	Negativicutes	Selenomonadales	Veillonellaceae			p_ Firmicutes;c_ Negativicutes;o_ Selenomonadales;f_ Veillonellaceae;g_;s_	0	0	0	0	0	15	10	0	0	0	0	0	0	15	0	0	0	0	0	0	0	0	0	0
Firmicutes	Thermolithobacteria	Thermolithobacterales	Thermolithobacteraceae			p_ Firmicutes;c_ Thermolithobacteria;o_ Thermolithobacterales;f_ Thermolithobacteraceae;g_;s_	113	15	16	13	11	0	25	20	21	0	52	142	130	30	25	82	0	10	18	12	15	13	42	32
Gemmatimonadetes	Gemmatimonadetes	Gemmatimonadales	Gemmatimonadaceae			p_ Gemmatimonadetes;c_ Gemmatimonadetes;o_ Gemmatimonadales;f_ Gemmatimonadaceae;g_;s_	254	103	263	136	88	79	239	56	263	34	347	624	432	141	298	323	80	166	233	67	17	116	528	429
Nitrospinae	Nitrospinia	Nitrospinales	Nitrospinaceae			p_ Nitrospinae;c_ Nitrospinia;o_ Nitrospinales;f_ Nitrospinaceae;g_;s_	17	0	0	0	0	11	13	0	0	0	0	27	14	0	11	0	0	0	11	0	0	12	39	10
Nitrospirae	Nitrospira	Nitrospirales	Nitrospiraceae			p_ Nitrospirae;c_ Nitrospira;o_ Nitrospirales;f_ Nitrospiraceae;g_;s_	33	23	0	32	0	13	12	16	23	0	0	71	24	31	0	0	0	10	12	10	0	18	25	11
Nitrospirae	Nitrospira	Nitrospirales	Nitrospiraceae	Nitrospira		p_ Nitrospirae;c_ Nitrospira;o_ Nitrospirales;f_ Nitrospiraceae;g_ Nitrospira;s_	25	31	13	0	0	14	0	40	0	13	34	85	52	0	23	15	0	0	10	17	0	10	39	13
Planctomycetes	Planctomycetia	Planctomycetales	Planctomycetaceae			p_ Planctomycetes;c_ Planctomycetia;o_ Planctomycetales;f_ Planctomycetaceae;g_;s_	603	464	190	148	209	237	314	527	340	171	371	489	1391	0	282	388	131	119	515	419	72	327	579	417
Proteobacteria	Alphaproteobacteria	Caulobacterales	Caulobacteraceae			p_ Proteobacteria;c_ Alphaproteobacteria;o_ Caulobacterales;f_ Caulobacteraceae;g_;s_	0	0	22	0	10	0	0	35	11	0	13	45	14	0	15	14	0	0	0	0	0	0	14	10
Proteobacteria	Alphaproteobacteria	Caulobacterales	Caulobacteraceae	Brevundimonas		p_ Proteobacteria;c_ Alphaproteobacteria;o_ Caulobacterales;f_ Caulobacteraceae;g_ Brevundimonas;s_	12	0	0	0	13	0	0	52	0	0	0	0	27	0	16	0	0	0	0	0	0	0	0	0
Proteobacteria	Alphaproteobacteria	Caulobacterales	Caulobacteraceae	Phenylobacterium		p_ Proteobacteria;c_ Alphaproteobacteria;o_ Caulobacterales;f_ Caulobacteraceae;g_ Phenylobacterium;s_	21	13	17	0	11	0	16	14	13	0	25	0	29	14	27	12	11	27	23	0	0	11	21	0
Proteobacteria	Alphaproteobacteria	Caulobacterales	Caulobacteraceae	Woodsholea		p_ Proteobacteria;c_ Alphaproteobacteria;o_ Caulobacterales;f_ Caulobacteraceae;g_ Woodsholea;s_	10	17	11	18	10	19	0	0	32	10	21	38	22	0	17	23	0	17	10	0	19	0	36	24
Proteobacteria	Alphaproteobacteria	Rhizobiales	Bartonellaceae			p_ Proteobacteria;c_ Alphaproteobacteria;o_ Rhizobiales;f_ Bartonellaceae;g_;s_	0	0	0	11	0	0	0	0	0	0	0	0	20	11	0	11	0	0	13	0	14	0	0	13
Proteobacteria	Alphaproteobacteria	Rhizobiales	Beijerinckiaceae			p_ Proteobacteria;c_ Alphaproteobacteria;o_ Rhizobiales;f_ Beijerinckiaceae;g_;s_	0	0	0	0	0	0	0	0	0	0	13	10	0	0	0	0	0	0	0	0	0	0	0	0
Proteobacteria	Alphaproteobacteria	Rhizobiales	Beijerinckiaceae	Chelatococcus	asaccharovorans	p_ Proteobacteria;c_ Alphaproteobacteria;o_ Rhizobiales;f_ Beijerinckiaceae;g_ Chelatococcus;s_ asaccharovorans	0	0	0	0	0	0	0	0	0	0	0	0	14	15	0	10	0	0	0	0	0	0	0	0
Proteobacteria	Alphaproteobacteria	Rhizobiales	Beijerinckiaceae	Chelatococcus		p_ Proteobacteria;c_ Alphaproteobacteria;o_ Rhizobiales;f_ Beijerinckiaceae;g_ Chelatococcus;s_	0	0	0	0	0	0	0	0	0	0	0	0	0	0	0	0	0	0	0	0	0	10	0	0
Proteobacteria	Alphaproteobacteria	Rhizobiales	Bradyrhizobiaceae			p_ Proteobacteria;c_ Alphaproteobacteria;o_ Rhizobiales;f_ Bradyrhizobiaceae;g_;s_	12	0	0	0	0	12	0	12	12	0	13	10	55	0	0	0	0	0	0	0	0	0	24	10
Proteobacteria	Alphaproteobacteria	Rhizobiales	Bradyrhizobiaceae	Bosea		p_ Proteobacteria;c_ Alphaproteobacteria;o_ Rhizobiales;f_ Bradyrhizobiaceae;g_ Bosea;s_	0	0	15	0	0	0	0	0	0	0	0	0	20	15	0	12	0	0	0	0	0	0	0	0
Proteobacteria	Alphaproteobacteria	Rhizobiales	Bradyrhizobiaceae	Bradyrhizobium	canariense	p_ Proteobacteria;c_ Alphaproteobacteria;o_ Rhizobiales;f_ Bradyrhizobiaceae;g_ Bradyrhizobium;s_ canariense	0	0	12	0	0	0	11	0	0	10	0	0	0	0	0	0	0	0	0	0	0	0	0	0
Proteobacteria	Alphaproteobacteria	Rhizobiales	Bradyrhizobiaceae	Bradyrhizobium		p_ Proteobacteria;c_ Alphaproteobacteria;o_ Rhizobiales;f_ Bradyrhizobiaceae;g_ Bradyrhizobium;s_	0	13	0	0	0	24	0	12	0	0	11	12	34	26	0	43	0	0	11	11	0	13	13	22
Proteobacteria	Alphaproteobacteria	Rhizobiales	Hyphomicrobiaceae			p_ Proteobacteria;c_ Alphaproteobacteria;o_ Rhizobiales;f_ Hyphomicrobiaceae;g_;s_	0	0	15	0	0	0	0	0	28	0	0	55	21	0	19	23	0	11	0	0	0	0	26	16
Proteobacteria	Alphaproteobacteria	Rhizobiales	Hyphomicrobiaceae	Pedomicrobium		p_ Proteobacteria;c_ Alphaproteobacteria;o_ Rhizobiales;f_ Hyphomicrobiaceae;g_ Pedomicrobium;s_	0	0	0	0	0	0	0	0	0	0	0	0	0	0	0	0	0	0	0	0	0	0	0	13
Proteobacteria	Alphaproteobacteria	Rhizobiales	Hyphomicrobiaceae	Rhodoplanes		p_ Proteobacteria;c_ Alphaproteobacteria;o_ Rhizobiales;f_ Hyphomicrobiaceae;g_ Rhodoplanes;s_	0	0	0	0	0	0	0	0	0	0	0	0	0	11	0	0	0	0	0	0	0	0	0	0
Proteobacteria	Alphaproteobacteria	Rhizobiales	Methylobacteriaceae			p_ Proteobacteria;c_ Alphaproteobacteria;o_ Rhizobiales;f_ Methylobacteriaceae;g_;s_	0	0	31	0	0	0	0	0	0	0	0	0	57	21	0	10	0	0	11	0	0	0	13	0
Proteobacteria	Alphaproteobacteria	Rhizobiales	Methylobacteriaceae	Microvirga		p_ Proteobacteria;c_ Alphaproteobacteria;o_ Rhizobiales;f_ Methylobacteriaceae;g_ Microvirga;s_	0	0	0	0	0	0	0	0	0	0	0	0	14	12	0	10	0	0	0	0	0	0	0	0
Proteobacteria	Alphaproteobacteria	Rhizobiales	Methylobacteriaceae	Microvirga	aerilata	p_ Proteobacteria;c_ Alphaproteobacteria;o_ Rhizobiales;f_ Methylobacteriaceae;g_ Microvirga;s_ aerilata	47	11	0	13	0	21	0	25	0	12	11	31	24	23	0	43	0	11	10	10	14	26	12	0
Proteobacteria	Alphaproteobacteria	Rhizobiales	Methylobacteriaceae	Microvirga	aerophila	p_ Proteobacteria;c_ Alphaproteobacteria;o_ Rhizobiales;f_ Methylobacteriaceae;g_ Microvirga;s_ aerophila	22	10	0	0	0	0	0	22	0	0	0	25	0	13	0	0	0	0	35	0	0	11	20	0
Proteobacteria	Alphaproteobacteria	Rhizobiales	Methylobacteriaceae	Microvirga	flocculans	p_ Proteobacteria;c_ Alphaproteobacteria;o_ Rhizobiales;f_ Methylobacteriaceae;g_ Microvirga;s_ flocculans	17	0	0	12	0	0	0	0	0	0	0	0	19	13	0	15	0	0	10	17	0	12	0	14
Proteobacteria	Alphaproteobacteria	Rhizobiales	Methylobacteriaceae	Microvirga	lupini	p_ Proteobacteria;c_ Alphaproteobacteria;o_ Rhizobiales;f_ Methylobacteriaceae;g_ Microvirga;s_ lupini	10	0	0	0	0	0	0	0	0	0	0	0	0	0	0	0	0	0	0	0	0	0	0	0
Proteobacteria	Alphaproteobacteria	Rhizobiales	Methylocystaceae			p_ Proteobacteria;c_ Alphaproteobacteria;o_ Rhizobiales;f_ Methylocystaceae;g_;s_	14	0	0	0	10	0	0	0	0	0	0	26	13	0	12	0	0	0	10	0	0	0	18	0
Proteobacteria	Alphaproteobacteria	Rhizobiales	Phyllobacteriaceae			p_ Proteobacteria;c_ Alphaproteobacteria;o_ Rhizobiales;f_ Phyllobacteriaceae;g_;s_	0	0	0	0	0	0	0	0	0	0	0	11	0	11	0	0	0	0	0	0	0	0	0	0
Proteobacteria	Alphaproteobacteria	Rhizobiales	Phyllobacteriaceae	Mesorhizobium		p_ Proteobacteria;c_ Alphaproteobacteria;o_ Rhizobiales;f_ Phyllobacteriaceae;g_ Mesorhizobium;s_	0	0	22	0	0	0	0	0	0	0	14	10	0	15	0	11	0	0	0	0	0	0	15	0
Proteobacteria	Alphaproteobacteria	Rhizobiales	Phyllobacteriaceae	Mesorhizobium	camelthorni	p_ Proteobacteria;c_ Alphaproteobacteria;o_ Rhizobiales;f_ Phyllobacteriaceae;g_ Mesorhizobium;s_ camelthorni	0	0	0	0	0	0	0	0	0	0	0	0	13	0	0	0	0	0	0	0	0	0	0	0
Proteobacteria	Alphaproteobacteria	Rhizobiales	Phyllobacteriaceae	Thermovum		p_ Proteobacteria;c_ Alphaproteobacteria;o_ Rhizobiales;f_ Phyllobacteriaceae;g_ Thermovum;s_	0	0	0	0	0	0	0	0	0	0	0	0	12	14	0	0	0	0	0	0	0	0	0	0
Proteobacteria	Alphaproteobacteria	Rhizobiales	Rhizobiaceae			p_ Proteobacteria;c_ Alphaproteobacteria;o_ Rhizobiales;f_ Rhizobiaceae;g_;s_	0	0	0	0	0	0	0	0	0	0	11	10	13	0	0	18	0	0	10	0	0	10	0	0
Proteobacteria	Alphaproteobacteria	Rhizobiales	Rhizobiaceae			p_ Proteobacteria;c_ Alphaproteobacteria;o_ Rhizobiales;f_ Rhizobiaceae;g_;s_	10	0	0	0	0	0	0	0	0	0	16	11	0	0	0	0	0	0	0	0	0	12	20	0
Proteobacteria	Alphaproteobacteria	Rhizobiales	Rhizobiaceae	Rhizobium		p_ Proteobacteria;c_ Alphaproteobacteria;o_ Rhizobiales;f_ Rhizobiaceae;g_ Rhizobium;s_	0	0	0	0	0	0	0	0	0	0	0	0	0	0	0	0	0	0	0	0	0	0	0	15
Proteobacteria	Alphaproteobacteria	Rhizobiales	unclassified Rhizobiales			p_ Proteobacteria;c_ Alphaproteobacteria;o_ Rhizobiales;f_ unclassified Rhizobiales;g_;s_	0	0	0	0	0	0	10	0	0	0	0	0	0	14	0	0	0	0	0	0	0	0	11	0
Proteobacteria	Alphaproteobacteria	Rhizobiales	unclassified Rhizobiales	Bauldia	litoralis	p_ Proteobacteria;c_ Alphaproteobacteria;o_ Rhizobiales;f_ unclassified Rhizobiales;g_ Bauldia;s_ litoralis	21	34	17	0	0	16	0	25	13	0	0	12	19	20	0	14	0	10	0	14	0	29	30	13
Proteobacteria	Alphaproteobacteria	Rhizobiales	unclassified Rhizobiales	Vasilyevaea	enhydra	p_ Proteobacteria;c_ Alphaproteobacteria;o_ Rhizobiales;f_ unclassified Rhizobiales;g_ Vasilyevaea;s_ enhydra	0	16	0	0	0	0	0	13	0	0	0	0	0	0	0	0	0	0	0	0	0	16	0	0
Proteobacteria	Alphaproteobacteria	Rhodobacterales	Hyphomonadaceae			p_ Proteobacteria;c_ Alphaproteobacteria;o_ Rhodobacterales;f_ Hyphomonadaceae;g_;s_	0	0	14	0	0	0	13	0	12	0	0	23	11	0	26	0	0	0	0	0	0	11	63	15
Proteobacteria	Alphaproteobacteria	Rhodobacterales	Rhodobacteraceae			p_ Proteobacteria;c_ Alphaproteobacteria;o_ Rhodobacterales;f_ Rhodobacteraceae;g_;s_	20	0	0	0	0	0	0	0	0	0	10	13	0	15	0	0	0	0	0	0	0	0	0	0
Proteobacteria	Alphaproteobacteria	Rhodobacterales	Rhodobacteraceae	Rhodovulum		p_ Proteobacteria;c_ Alphaproteobacteria;o_ Rhodobacterales;f_ Rhodobacteraceae;g_ Rhodovulum;s_	0	0	0	0	0	0	0	0	0	0	10	0	0	0	0	0	0	0	10	0	0	0	12	0
Proteobacteria	Alphaproteobacteria	Rhodospirillales	Acetobacteraceae			p_ Proteobacteria;c_ Alphaproteobacteria;o_ Rhodospirillales;f_ Acetobacteraceae;g_;s_	177	189	100	141	117	149	116	0	156	93	241	183	360	205	174	227	79	103	240	96	113	126	398	150
Proteobacteria	Alphaproteobacteria	Rhodospirillales	Acetobacteraceae	Craurococcus		p_ Proteobacteria;c_ Alphaproteobacteria;o_ Rhodospirillales;f_ Acetobacteraceae;g_ Craurococcus;s_	25	10	11	12	10	12	17	16	0	0	19	20	25	13	10	0	0	0	16	0	0	13	23	0
Proteobacteria	Alphaproteobacteria	Rhodospirillales	Rhodospirillaceae			p_ Proteobacteria;c_ Alphaproteobacteria;o_ Rhodospirillales;f_ Rhodospirillaceae;g_;s_	167	138	92	112	53	107	86	149	51	73	170	246	342	137	137	179	42	38	179	88	49	99	221	169
Proteobacteria	Alphaproteobacteria	Rhodospirillales	Rhodospirillaceae	Dongia		p_ Proteobacteria;c_ Alphaproteobacteria;o_ Rhodospirillales;f_ Rhodospirillaceae;g_ Dongia;s_	14	0	11	0	0	0	11	17	0	0	0	29	44	12	14	16	10	0	12	0	0	0	14	14
Proteobacteria	Alphaproteobacteria	Rhodospirillales	Rhodospirillaceae	Dongia	mobilis	p_ Proteobacteria;c_ Alphaproteobacteria;o_ Rhodospirillales;f_ Rhodospirillaceae;g_ Dongia;s_ mobilis	0	0	0	0	0	0	0	0	0	0	0	0	0	0	0	0	0	0	0	0	0	0	11	0
Proteobacteria	Alphaproteobacteria	Rhodospirillales	Rhodospirillaceae	Rhodospirillales	bacterium	p_ Proteobacteria;c_ Alphaproteobacteria;o_ Rhodospirillales;f_ Rhodospirillaceae;g_ Rhodospirillales;s_ bacterium	0	0	0	0	0	0	0	14	0	11	0	0	30	15	20	0	0	0	0	0	0	23	14	0
Proteobacteria	Alphaproteobacteria	Rhodospirillales	Rhodospirillaceae	Skermanella		p_ Proteobacteria;c_ Alphaproteobacteria;o_ Rhodospirillales;f_ Rhodospirillaceae;g_ Skermanella;s_	26	0	0	0	0	0	0	0	0	0	0	0	19	15	0	0	0	0	11	0	0	0	0	13
Proteobacteria	Alphaproteobacteria	Rhodospirillales	Rhodospirillaceae	Skermanella	aerolata	p_ Proteobacteria;c_ Alphaproteobacteria;o_ Rhodospirillales;f_ Rhodospirillaceae;g_ Skermanella;s_ aerolata	177	155	114	144	75	118	84	132	81	127	117	121	206	148	166	138	91	109	134	145	71	155	164	128
Proteobacteria	Alphaproteobacteria	Rhodospirillales	Rhodospirillaceae	Skermanella	stibiiresistens	p_ Proteobacteria;c_ Alphaproteobacteria;o_ Rhodospirillales;f_ Rhodospirillaceae;g_ Skermanella;s_ stibiiresistens	10	13	0	24	10	0	0	0	0	0	0	15	23	0	20	10	0	0	17	0	0	0	14	22
Proteobacteria	Alphaproteobacteria	Rhodospirillales	unclassified Rhodospirillales			p_ Proteobacteria;c_ Alphaproteobacteria;o_ Rhodospirillales;f_ unclassified Rhodospirillales;g_;s_	0	0	0	0	0	0	0	0	0	0	0	0	13	0	0	0	0	0	0	0	0	0	0	0
Proteobacteria	Alphaproteobacteria	Rickettsiales	Anaplasmataceae			p_ Proteobacteria;c_ Alphaproteobacteria;o_ Rickettsiales;f_ Anaplasmataceae;g_;s_	0	0	32	0	0	0	0	0	0	0	0	0	0	0	0	0	0	0	0	0	0	0	14	0
Proteobacteria	Alphaproteobacteria	Sphingomonadales	Erythrobacteraceae			p_ Proteobacteria;c_ Alphaproteobacteria;o_ Sphingomonadales;f_ Erythrobacteraceae;g_;s_	26	0	15	0	0	0	37	13	23	0	0	20	39	12	0	0	0	0	0	0	0	0	26	0
Proteobacteria	Alphaproteobacteria	Sphingomonadales	Erythrobacteraceae	Altererythrobacter		p_ Proteobacteria;c_ Alphaproteobacteria;o_ Sphingomonadales;f_ Erythrobacteraceae;g_ Altererythrobacter;s_	0	0	0	0	0	0	10	0	0	0	0	0	26	0	11	11	0	0	11	0	0	0	0	0
Proteobacteria	Alphaproteobacteria	Sphingomonadales	Sphingomonadaceae			p_ Proteobacteria;c_ Alphaproteobacteria;o_ Sphingomonadales;f_ Sphingomonadaceae;g_;s_	248	54	247	39	146	80	174	108	219	156	271	121	372	128	298	71	126	144	305	76	112	124	336	0
Proteobacteria	Alphaproteobacteria	Sphingomonadales	Sphingomonadaceae	Kaistobacter		p_ Proteobacteria;c_ Alphaproteobacteria;o_ Sphingomonadales;f_ Sphingomonadaceae;g_ Kaistobacter;s_	0	0	11	0	0	0	0	0	0	0	12	0	16	12	28	10	0	0	0	0	0	0	26	0
Proteobacteria	Alphaproteobacteria	Sphingomonadales	Sphingomonadaceae	Sphingomonas		p_ Proteobacteria;c_ Alphaproteobacteria;o_ Sphingomonadales;f_ Sphingomonadaceae;g_ Sphingomonas;s_	16	0	11	14	0	0	46	13	22	0	31	11	12	0	14	14	0	0	75	0	0	12	54	56
Proteobacteria	Alphaproteobacteria	Sphingomonadales	Sphingomonadaceae	Sphingomonas		p_ Proteobacteria;c_ Alphaproteobacteria;o_ Sphingomonadales;f_ Sphingomonadaceae;g_ Sphingomonas;s_	56	0	47	0	0	0	0	0	39	0	32	14	77	15	79	0	24	0	0	0	0	0	85	0
Proteobacteria	Alphaproteobacteria	Sphingomonadales	Sphingomonadaceae	Sphingomonas	hankookensis	p_ Proteobacteria;c_ Alphaproteobacteria;o_ Sphingomonadales;f_ Sphingomonadaceae;g_ Sphingomonas;s_ hankookensis	0	0	0	0	0	0	0	0	0	0	0	0	0	0	0	0	0	0	0	0	0	0	11	0
Proteobacteria	Alphaproteobacteria	Sphingomonadales	Sphingomonadaceae	Sphingomonas	jaspsi	p_ Proteobacteria;c_ Alphaproteobacteria;o_ Sphingomonadales;f_ Sphingomonadaceae;g_ Sphingomonas;s_ jaspsi	0	0	0	0	0	0	0	0	11	0	0	0	15	0	0	0	0	0	0	0	0	0	0	0
Proteobacteria	Alphaproteobacteria	Sphingomonadales	Sphingomonadaceae	Sphingomonas	sediminicola	p_ Proteobacteria;c_ Alphaproteobacteria;o_ Sphingomonadales;f_ Sphingomonadaceae;g_ Sphingomonas;s_ sediminicola	92	0	109	0	39	13	82	0	127	0	79	29	94	22	87	35	11	0	82	0	0	10	42	0
Proteobacteria	Alphaproteobacteria	Sphingomonadales	Sphingomonadaceae	Sphingomonas		p_ Proteobacteria;c_ Alphaproteobacteria;o_ Sphingomonadales;f_ Sphingomonadaceae;g_ Sphingomonas;s_	178	24	138	0	52	13	116	0	188	0	182	30	186	36	190	90	34	0	99	10	0	10	175	0
Proteobacteria	Alphaproteobacteria	Sphingomonadales	Sphingomonadaceae	Sphingosinicella		p_ Proteobacteria;c_ Alphaproteobacteria;o_ Sphingomonadales;f_ Sphingomonadaceae;g_ Sphingosinicella;s_	39	0	22	0	0	0	11	0	49	0	20	12	73	0	24	0	0	0	11	0	23	0	36	0
Proteobacteria	Alphaproteobacteria	unclassified Alphaproteobacteria	Geminicoccus			p_ Proteobacteria;c_ Alphaproteobacteria;o_ unclassified Alphaproteobacteria;f_ Geminicoccus;g_;s_	304	306	330	369	313	319	291	207	269	232	346	338	448	249	279	265	219	168	401	144	110	456	522	214
Proteobacteria	Alphaproteobacteria	unclassified Alphaproteobacteria	Geminicoccus	Geminicoccus		p_ Proteobacteria;c_ Alphaproteobacteria;o_ unclassified Alphaproteobacteria;f_ Geminicoccus;g_ Geminicoccus;s_	20	45	33	18	15	20	25	24	12	10	14	51	13	15	15	24	17	0	24	0	0	29	33	15
Proteobacteria	Betaproteobacteria	Burkholderiales	Alcaligenaceae			p_ Proteobacteria;c_ Betaproteobacteria;o_ Burkholderiales;f_ Alcaligenaceae;g_;s_	0	0	13	0	0	0	0	0	0	0	0	0	0	0	0	0	0	0	0	0	0	0	0	0
Proteobacteria	Betaproteobacteria	Burkholderiales	Burkholderiaceae			p_ Proteobacteria;c_ Betaproteobacteria;o_ Burkholderiales;f_ Burkholderiaceae;g_;s_	31	36	20	44	33	0	53	0	45	10	14	205	41	25	34	36	0	10	35	13	0	11	34	27
Proteobacteria	Betaproteobacteria	Burkholderiales	Burkholderiaceae	Burkholderia		p_ Proteobacteria;c_ Betaproteobacteria;o_ Burkholderiales;f_ Burkholderiaceae;g_ Burkholderia;s_	0	0	0	0	0	0	0	0	0	0	0	328	0	0	0	0	0	0	0	0	0	0	0	0
Proteobacteria	Betaproteobacteria	Burkholderiales	Comamonadaceae			p_ Proteobacteria;c_ Betaproteobacteria;o_ Burkholderiales;f_ Comamonadaceae;g_;s_	93	32	69	24	23	38	27	25	53	21	63	107	160	40	77	23	35	37	86	0	0	73	196	107
Proteobacteria	Betaproteobacteria	Burkholderiales	Comamonadaceae	Curvibacter	fontanus	p_ Proteobacteria;c_ Betaproteobacteria;o_ Burkholderiales;f_ Comamonadaceae;g_ Curvibacter;s_ fontanus	0	0	0	0	0	0	0	0	0	0	10	0	0	0	0	0	0	0	0	0	0	0	0	0
Proteobacteria	Betaproteobacteria	Burkholderiales	Comamonadaceae	Methylibium		p_ Proteobacteria;c_ Betaproteobacteria;o_ Burkholderiales;f_ Comamonadaceae;g_ Methylibium;s_	0	0	0	0	0	0	0	0	0	0	0	0	0	0	0	0	0	0	0	0	0	0	0	29
Proteobacteria	Betaproteobacteria	Burkholderiales	Comamonadaceae	Ramlibacter		p_ Proteobacteria;c_ Betaproteobacteria;o_ Burkholderiales;f_ Comamonadaceae;g_ Ramlibacter;s_	45	0	0	14	0	0	27	13	35	10	28	15	27	14	26	14	11	0	14	0	18	13	32	12
Proteobacteria	Betaproteobacteria	Burkholderiales	Comamonadaceae	Schlegelella		p_ Proteobacteria;c_ Betaproteobacteria;o_ Burkholderiales;f_ Comamonadaceae;g_ Schlegelella;s_	0	0	0	0	0	0	0	0	0	19	10	0	0	0	0	0	0	0	0	0	0	0	0	0
Proteobacteria	Betaproteobacteria	Burkholderiales	Comamonadaceae	Variovorax		p_ Proteobacteria;c_ Betaproteobacteria;o_ Burkholderiales;f_ Comamonadaceae;g_ Variovorax;s_	0	0	0	0	0	0	0	0	0	0	0	0	0	0	0	0	0	0	0	0	0	0	0	15
Proteobacteria	Betaproteobacteria	Burkholderiales	Comamonadaceae	Variovorax	dokdonensis	p_ Proteobacteria;c_ Betaproteobacteria;o_ Burkholderiales;f_ Comamonadaceae;g_ Variovorax;s_ dokdonensis	18	0	16	0	0	0	0	0	10	0	19	16	12	13	10	0	0	0	10	0	0	0	0	0
Proteobacteria	Betaproteobacteria	Burkholderiales	Comamonadaceae	Variovorax	paradoxus	p_ Proteobacteria;c_ Betaproteobacteria;o_ Burkholderiales;f_ Comamonadaceae;g_ Variovorax;s_ paradoxus	0	0	0	0	0	0	0	0	0	0	0	0	0	0	0	0	0	0	0	0	0	0	0	11
Proteobacteria	Betaproteobacteria	Burkholderiales	Oxalobacteraceae			p_ Proteobacteria;c_ Betaproteobacteria;o_ Burkholderiales;f_ Oxalobacteraceae;g_;s_	28	51	33	0	13	16	60	20	45	27	41	86	67	28	13	17	12	12	58	12	17	29	41	21
Proteobacteria	Betaproteobacteria	Burkholderiales	Oxalobacteraceae			p_ Proteobacteria;c_ Betaproteobacteria;o_ Burkholderiales;f_ Oxalobacteraceae;g_;s_	49	15	32	13	30	23	10	104	31	0	48	36	72	30	64	15	0	19	20	13	43	41	0	16
Proteobacteria	Betaproteobacteria	Burkholderiales	Oxalobacteraceae	Herbaspirillum		p_ Proteobacteria;c_ Betaproteobacteria;o_ Burkholderiales;f_ Oxalobacteraceae;g_ Herbaspirillum;s_	12	10	0	14	25	26	14	31	10	0	23	27	0	14	0	11	0	0	0	0	0	0	11	15
Proteobacteria	Betaproteobacteria	Burkholderiales	Oxalobacteraceae	Massilia		p_ Proteobacteria;c_ Betaproteobacteria;o_ Burkholderiales;f_ Oxalobacteraceae;g_ Massilia;s_	0	0	0	0	0	14	0	24	0	0	0	0	0	15	0	0	0	0	0	0	0	0	0	0
Proteobacteria	Betaproteobacteria	Burkholderiales	Oxalobacteraceae	Massilia	albidiflava	p_ Proteobacteria;c_ Betaproteobacteria;o_ Burkholderiales;f_ Oxalobacteraceae;g_ Massilia;s_ albidiflava	0	0	13	0	0	0	0	0	0	0	0	0	0	0	0	0	0	0	0	0	0	0	0	0
Proteobacteria	Betaproteobacteria	Burkholderiales	Oxalobacteraceae	Massilia	flava	p_ Proteobacteria;c_ Betaproteobacteria;o_ Burkholderiales;f_ Oxalobacteraceae;g_ Massilia;s_ flava	0	0	0	0	0	0	0	12	0	0	0	0	0	0	0	0	0	0	0	0	0	0	0	0
Proteobacteria	Betaproteobacteria	Burkholderiales	Oxalobacteraceae	Massilia	namucuonensis	p_ Proteobacteria;c_ Betaproteobacteria;o_ Burkholderiales;f_ Oxalobacteraceae;g_ Massilia;s_ namucuonensis	12	0	11	0	0	12	0	0	0	0	12	0	0	0	24	0	0	0	0	0	0	0	0	0
Proteobacteria	Betaproteobacteria	Burkholderiales	unclassified Burkholderiales			p_ Proteobacteria;c_ Betaproteobacteria;o_ Burkholderiales;f_ unclassified Burkholderiales;g_;s_	32	41	32	11	0	22	31	38	27	18	0	58	25	15	0	12	0	0	10	0	0	0	0	23
Proteobacteria	Betaproteobacteria	Burkholderiales	unclassified Burkholderiales	Aquabacterium	limnoticum	p_ Proteobacteria;c_ Betaproteobacteria;o_ Burkholderiales;f_ unclassified Burkholderiales;g_ Aquabacterium;s_ limnoticum	0	0	0	0	0	0	0	0	0	0	0	0	0	0	0	0	0	0	0	0	0	0	0	21
Proteobacteria	Betaproteobacteria	Burkholderiales	unclassified Burkholderiales	Aquincola	tertiaricarbonis	p_ Proteobacteria;c_ Betaproteobacteria;o_ Burkholderiales;f_ unclassified Burkholderiales;g_ Aquincola;s_ tertiaricarbonis	0	0	0	0	0	0	0	0	10	0	15	0	15	12	10	0	0	11	0	11	0	0	0	0
Proteobacteria	Betaproteobacteria	Burkholderiales	unclassified Burkholderiales	Leptothrix	discophora	p_ Proteobacteria;c_ Betaproteobacteria;o_ Burkholderiales;f_ unclassified Burkholderiales;g_ Leptothrix;s_ discophora	0	0	0	0	0	0	0	0	0	0	0	0	0	0	0	0	0	0	0	0	0	0	0	32
Proteobacteria	Betaproteobacteria	Hydrogenophilales	Hydrogenophilaceae			p_ Proteobacteria;c_ Betaproteobacteria;o_ Hydrogenophilales;f_ Hydrogenophilaceae;g_;s_	70	49	54	36	16	31	71	53	89	24	89	123	145	55	57	46	16	36	83	35	32	73	87	64
Proteobacteria	Betaproteobacteria	Hydrogenophilales	Hydrogenophilaceae	Thiobacillus		p_ Proteobacteria;c_ Betaproteobacteria;o_ Hydrogenophilales;f_ Hydrogenophilaceae;g_ Thiobacillus;s_	10	0	0	0	0	0	0	0	0	0	0	0	16	13	0	0	0	0	0	13	0	0	11	0
Proteobacteria	Betaproteobacteria	Neisseriales	Neisseriaceae	Vogesella		p_ Proteobacteria;c_ Betaproteobacteria;o_ Neisseriales;f_ Neisseriaceae;g_ Vogesella;s_	0	0	0	0	0	0	0	0	0	0	0	21	0	0	0	0	0	0	0	0	0	0	0	0
Proteobacteria	Betaproteobacteria	Nitrosomonadales	Nitrosomonadaceae			p_ Proteobacteria;c_ Betaproteobacteria;o_ Nitrosomonadales;f_ Nitrosomonadaceae;g_;s_	175	147	231	107	89	42	152	81	190	98	192	361	117	60	94	162	14	11	70	31	19	43	79	50
Proteobacteria	Betaproteobacteria	Rhodocyclales	Rhodocyclaceae			p_ Proteobacteria;c_ Betaproteobacteria;o_ Rhodocyclales;f_ Rhodocyclaceae;g_;s_	54	69	172	38	56	36	86	138	83	22	42	212	95	57	48	105	0	0	47	22	14	22	73	32
Proteobacteria	Betaproteobacteria	Rhodocyclales	Rhodocyclaceae	Candidatus Dactylopiibacterium		p_ Proteobacteria;c_ Betaproteobacteria;o_ Rhodocyclales;f_ Rhodocyclaceae;g_ Candidatus Dactylopiibacterium;s_	283	309	277	150	167	144	414	170	265	219	248	557	185	113	88	133	24	80	127	60	36	73	132	96
Proteobacteria	Betaproteobacteria	Rhodocyclales	Rhodocyclaceae	Uliginosibacterium		p_ Proteobacteria;c_ Betaproteobacteria;o_ Rhodocyclales;f_ Rhodocyclaceae;g_ Uliginosibacterium;s_	0	14	19	0	0	10	10	12	27	0	0	0	23	11	0	20	0	0	14	0	21	11	15	0
Proteobacteria	Deltaproteobacteria	Bdellovibrionales	Bdellovibrionaceae			p_ Proteobacteria;c_ Deltaproteobacteria;o_ Bdellovibrionales;f_ Bdellovibrionaceae;g_;s_	0	0	20	0	0	0	0	0	0	0	0	0	0	15	0	0	0	0	0	0	0	0	0	0
Proteobacteria	Deltaproteobacteria	Bdellovibrionales	Bdellovibrionaceae	Bdellovibrio		p_ Proteobacteria;c_ Deltaproteobacteria;o_ Bdellovibrionales;f_ Bdellovibrionaceae;g_ Bdellovibrio;s_	0	0	126	0	0	0	0	0	0	0	0	0	0	0	0	0	0	0	0	0	0	0	0	0
Proteobacteria	Deltaproteobacteria	Desulfobacterales	Desulfobacteraceae			p_ Proteobacteria;c_ Deltaproteobacteria;o_ Desulfobacterales;f_ Desulfobacteraceae;g_;s_	0	0	0	0	0	0	0	0	0	0	0	10	0	0	0	0	0	0	0	0	0	0	0	0
Proteobacteria	Deltaproteobacteria	Desulfobacterales	Desulfobulbaceae			p_ Proteobacteria;c_ Deltaproteobacteria;o_ Desulfobacterales;f_ Desulfobulbaceae;g_;s_	0	0	0	0	0	0	0	0	0	0	0	0	12	11	0	0	0	0	10	0	0	0	12	0
Proteobacteria	Deltaproteobacteria	Desulfovibrionales	Desulfohalobiaceae			p_ Proteobacteria;c_ Deltaproteobacteria;o_ Desulfovibrionales;f_ Desulfohalobiaceae;g_;s_	0	0	13	0	0	0	0	0	0	0	0	15	0	0	0	0	0	0	0	0	0	0	11	0
Proteobacteria	Deltaproteobacteria	Desulfovibrionales	Desulfonatronumaceae			p_ Proteobacteria;c_ Deltaproteobacteria;o_ Desulfovibrionales;f_ Desulfonatronumaceae;g_;s_	0	0	0	0	0	0	11	0	0	0	0	12	15	0	11	17	0	0	0	0	0	12	0	0
Proteobacteria	Deltaproteobacteria	Desulfovibrionales	Desulfovibrionaceae			p_ Proteobacteria;c_ Deltaproteobacteria;o_ Desulfovibrionales;f_ Desulfovibrionaceae;g_;s_	113	35	123	52	21	20	77	60	85	24	85	172	230	20	150	100	10	103	132	37	18	101	213	141
Proteobacteria	Deltaproteobacteria	Desulfurellales	Desulfurellaceae			p_ Proteobacteria;c_ Deltaproteobacteria;o_ Desulfurellales;f_ Desulfurellaceae;g_;s_	35	26	81	42	57	44	14	26	93	40	97	127	61	85	110	49	47	85	30	0	31	42	140	64
Proteobacteria	Deltaproteobacteria	Desulfuromonadales	Desulfuromonadaceae			p_ Proteobacteria;c_ Deltaproteobacteria;o_ Desulfuromonadales;f_ Desulfuromonadaceae;g_;s_	34	21	24	0	0	0	16	0	15	0	34	59	40	51	28	20	0	14	15	0	0	0	31	21
Proteobacteria	Deltaproteobacteria	Desulfuromonadales	Geobacteraceae			p_ Proteobacteria;c_ Deltaproteobacteria;o_ Desulfuromonadales;f_ Geobacteraceae;g_;s_	148	40	141	20	86	74	98	21	204	13	227	252	318	127	267	143	62	53	155	30	94	57	357	60
Proteobacteria	Deltaproteobacteria	Desulfuromonadales	Pelobacteraceae			p_ Proteobacteria;c_ Deltaproteobacteria;o_ Desulfuromonadales;f_ Pelobacteraceae;g_;s_	12	0	0	0	0	0	0	0	0	0	0	16	25	0	11	0	0	10	0	0	0	0	25	0
Proteobacteria	Deltaproteobacteria	Myxococcales	Cystobacteraceae			p_ Proteobacteria;c_ Deltaproteobacteria;o_ Myxococcales;f_ Cystobacteraceae;g_;s_	29	0	11	12	21	13	10	23	25	71	50	56	35	20	47	20	10	11	16	0	19	11	42	64
Proteobacteria	Deltaproteobacteria	Myxococcales	Cystobacteraceae	Archangium	gephyra	p_ Proteobacteria;c_ Deltaproteobacteria;o_ Myxococcales;f_ Cystobacteraceae;g_ Archangium;s_ gephyra	0	0	0	0	0	0	0	0	0	11	12	0	22	11	12	10	0	0	0	0	0	0	0	0
Proteobacteria	Deltaproteobacteria	Myxococcales	Cystobacteraceae	Cystobacter		p_ Proteobacteria;c_ Deltaproteobacteria;o_ Myxococcales;f_ Cystobacteraceae;g_ Cystobacter;s_	0	0	0	0	0	16	0	13	0	11	20	0	19	15	27	16	0	10	10	0	0	0	0	63
Proteobacteria	Deltaproteobacteria	Myxococcales	Kofleriaceae			p_ Proteobacteria;c_ Deltaproteobacteria;o_ Myxococcales;f_ Kofleriaceae;g_;s_	0	0	0	0	0	0	10	0	0	0	0	0	11	11	0	0	0	0	0	0	0	0	0	0
Proteobacteria	Deltaproteobacteria	Myxococcales	Myxococcaceae			p_ Proteobacteria;c_ Deltaproteobacteria;o_ Myxococcales;f_ Myxococcaceae;g_;s_	11	0	0	0	0	0	0	13	0	0	0	14	18	11	0	0	0	0	0	0	0	0	11	28
Proteobacteria	Deltaproteobacteria	Myxococcales	Phaselicystidaceae			p_ Proteobacteria;c_ Deltaproteobacteria;o_ Myxococcales;f_ Phaselicystidaceae;g_;s_	0	15	0	0	0	0	0	0	0	0	0	30	0	0	0	0	0	0	0	0	0	0	0	0
Proteobacteria	Deltaproteobacteria	Myxococcales	Polyangiaceae			p_ Proteobacteria;c_ Deltaproteobacteria;o_ Myxococcales;f_ Polyangiaceae;g_;s_	0	0	0	0	0	0	0	0	0	0	0	0	15	0	0	0	0	0	0	0	0	0	11	0
Proteobacteria	Deltaproteobacteria	Myxococcales	Sandaracinaceae			p_ Proteobacteria;c_ Deltaproteobacteria;o_ Myxococcales;f_ Sandaracinaceae;g_;s_	0	0	0	0	0	0	0	0	0	0	0	0	12	16	0	0	0	0	0	0	0	0	0	0
Proteobacteria	Deltaproteobacteria	Syntrophobacterales	Syntrophaceae			p_ Proteobacteria;c_ Deltaproteobacteria;o_ Syntrophobacterales;f_ Syntrophaceae;g_;s_	23	0	26	11	24	0	0	0	0	0	34	35	38	33	26	11	0	10	0	10	0	0	40	0
Proteobacteria	Deltaproteobacteria	Syntrophobacterales	Syntrophobacteraceae			p_ Proteobacteria;c_ Deltaproteobacteria;o_ Syntrophobacterales;f_ Syntrophobacteraceae;g_;s_	26	11	16	0	29	0	10	0	63	0	39	60	53	0	66	24	13	27	14	0	33	0	105	43
Proteobacteria	Gammaproteobacteria	Acidithiobacillales	Acidithiobacillaceae			p_ Proteobacteria;c_ Gammaproteobacteria;o_ Acidithiobacillales;f_ Acidithiobacillaceae;g_;s_	42	16	12	0	20	0	40	12	24	10	40	56	13	0	0	0	13	12	29	0	0	12	18	29
Proteobacteria	Gammaproteobacteria	Alteromonadales	Alteromonadaceae			p_ Proteobacteria;c_ Gammaproteobacteria;o_ Alteromonadales;f_ Alteromonadaceae;g_;s_	0	0	0	0	0	0	0	0	0	0	0	0	12	0	0	0	0	0	0	0	0	0	0	0
Proteobacteria	Gammaproteobacteria	Chromatiales	Chromatiaceae			p_ Proteobacteria;c_ Gammaproteobacteria;o_ Chromatiales;f_ Chromatiaceae;g_;s_	10	0	36	0	11	0	38	12	26	0	41	88	37	11	31	18	0	11	39	0	0	0	65	30
Proteobacteria	Gammaproteobacteria	Chromatiales	Ectothiorhodospiraceae			p_ Proteobacteria;c_ Gammaproteobacteria;o_ Chromatiales;f_ Ectothiorhodospiraceae;g_;s_	31	13	54	20	14	11	47	0	11	0	31	72	55	0	13	75	0	14	0	0	0	42	55	17
Proteobacteria	Gammaproteobacteria	Enterobacteriales	Enterobacteriaceae			p_ Proteobacteria;c_ Gammaproteobacteria;o_ Enterobacteriales;f_ Enterobacteriaceae;g_;s_	0	10	0	0	14	0	0	0	0	0	0	0	0	0	12	0	0	0	0	0	14	0	0	0
Proteobacteria	Gammaproteobacteria	Enterobacteriales	Enterobacteriaceae	Pantoea		p_ Proteobacteria;c_ Gammaproteobacteria;o_ Enterobacteriales;f_ Enterobacteriaceae;g_ Pantoea;s_	0	0	0	0	0	0	0	14	0	0	0	0	0	13	0	0	0	0	0	0	0	0	0	0
Proteobacteria	Gammaproteobacteria	Methylococcales	Methylococcaceae			p_ Proteobacteria;c_ Gammaproteobacteria;o_ Methylococcales;f_ Methylococcaceae;g_;s_	0	16	12	0	0	0	13	0	0	11	24	46	0	14	0	23	0	0	11	10	0	0	0	16
Proteobacteria	Gammaproteobacteria	Oceanospirillales	Alcanivoracaceae			p_ Proteobacteria;c_ Gammaproteobacteria;o_ Oceanospirillales;f_ Alcanivoracaceae;g_;s_	0	0	0	0	0	0	0	0	0	0	10	19	0	11	0	12	0	0	0	0	0	0	18	0
Proteobacteria	Gammaproteobacteria	Oceanospirillales	Halomonadaceae			p_ Proteobacteria;c_ Gammaproteobacteria;o_ Oceanospirillales;f_ Halomonadaceae;g_;s_	10	23	38	12	41	25	12	0	47	0	64	62	30	34	47	23	0	36	11	0	35	23	68	34
Proteobacteria	Gammaproteobacteria	Oceanospirillales	Oceanospirillaceae			p_ Proteobacteria;c_ Gammaproteobacteria;o_ Oceanospirillales;f_ Oceanospirillaceae;g_;s_	0	10	0	13	0	0	0	26	0	0	0	0	15	23	0	13	0	0	0	25	0	0	0	0
Proteobacteria	Gammaproteobacteria	Pseudomonadales	Moraxellaceae			p_ Proteobacteria;c_ Gammaproteobacteria;o_ Pseudomonadales;f_ Moraxellaceae;g_;s_	42	31	48	33	22	28	10	15	41	21	41	99	42	14	45	26	19	24	21	0	17	41	42	80
Proteobacteria	Gammaproteobacteria	Pseudomonadales	Moraxellaceae	Enhydrobacter		p_ Proteobacteria;c_ Gammaproteobacteria;o_ Pseudomonadales;f_ Moraxellaceae;g_ Enhydrobacter;s_	11	0	0	0	0	0	0	0	0	0	0	0	0	15	0	0	0	0	0	0	0	0	0	10
Proteobacteria	Gammaproteobacteria	Pseudomonadales	Moraxellaceae	Enhydrobacter	aerosaccus	p_ Proteobacteria;c_ Gammaproteobacteria;o_ Pseudomonadales;f_ Moraxellaceae;g_ Enhydrobacter;s_ aerosaccus	0	0	13	0	0	0	0	0	0	0	0	10	0	0	0	0	0	0	10	0	0	0	12	0
Proteobacteria	Gammaproteobacteria	Pseudomonadales	Pseudomonadaceae	Azotobacter	chroococcum	p_ Proteobacteria;c_ Gammaproteobacteria;o_ Pseudomonadales;f_ Pseudomonadaceae;g_ Azotobacter;s_ chroococcum	0	15	0	0	0	0	0	0	0	36	0	0	0	0	0	0	0	0	0	0	0	0	0	0
Proteobacteria	Gammaproteobacteria	Pseudomonadales	Pseudomonadaceae			p_ Proteobacteria;c_ Gammaproteobacteria;o_ Pseudomonadales;f_ Pseudomonadaceae;g_;s_	0	0	0	0	0	0	0	0	15	0	0	60	29	11	14	0	0	0	0	12	16	10	23	29
Proteobacteria	Gammaproteobacteria	Pseudomonadales	Pseudomonadaceae	Cellvibrio		p_ Proteobacteria;c_ Gammaproteobacteria;o_ Pseudomonadales;f_ Pseudomonadaceae;g_ Cellvibrio;s_	29	0	110	0	0	0	0	21	141	0	234	51	72	0	69	0	62	323	10	0	0	16	0	0
Proteobacteria	Gammaproteobacteria	Pseudomonadales	Pseudomonadaceae	Cellvibrio	fibrivorans	p_ Proteobacteria;c_ Gammaproteobacteria;o_ Pseudomonadales;f_ Pseudomonadaceae;g_ Cellvibrio;s_ fibrivorans	0	0	12	0	0	0	0	0	0	0	35	0	0	0	0	0	0	38	0	0	0	0	0	0
Proteobacteria	Gammaproteobacteria	Pseudomonadales	Pseudomonadaceae	Cellvibrio	gandavensis	p_ Proteobacteria;c_ Gammaproteobacteria;o_ Pseudomonadales;f_ Pseudomonadaceae;g_ Cellvibrio;s_ gandavensis	0	0	0	0	22	0	0	43	0	0	0	0	0	0	0	0	0	0	0	0	0	0	0	0
Proteobacteria	Gammaproteobacteria	Pseudomonadales	Pseudomonadaceae	Cellvibrio	mixtus	p_ Proteobacteria;c_ Gammaproteobacteria;o_ Pseudomonadales;f_ Pseudomonadaceae;g_ Cellvibrio;s_ mixtus	0	0	0	0	0	0	0	0	0	0	0	0	0	0	0	0	0	17	0	0	0	0	0	0
Proteobacteria	Gammaproteobacteria	Pseudomonadales	Pseudomonadaceae	Pseudomonas		p_ Proteobacteria;c_ Gammaproteobacteria;o_ Pseudomonadales;f_ Pseudomonadaceae;g_ Pseudomonas;s_	0	0	0	31	89	0	0	78	0	0	12	0	16	19	0	0	0	0	0	0	0	0	0	0
Proteobacteria	Gammaproteobacteria	Pseudomonadales	Pseudomonadaceae	Rhizobacter	dauci	p_ Proteobacteria;c_ Gammaproteobacteria;o_ Pseudomonadales;f_ Pseudomonadaceae;g_ Rhizobacter;s_ dauci	27	0	0	0	0	0	0	0	0	0	0	0	0	0	0	0	0	0	0	0	0	0	0	0
Proteobacteria	Gammaproteobacteria	Pseudomonadales	Pseudomonadaceae	Rhizobacter	fulvus	p_ Proteobacteria;c_ Gammaproteobacteria;o_ Pseudomonadales;f_ Pseudomonadaceae;g_ Rhizobacter;s_ fulvus	30	0	0	14	12	0	0	0	0	0	19	13	34	17	10	20	0	12	10	0	13	0	13	18
Proteobacteria	Gammaproteobacteria	Thiotrichales	Thiotrichaceae			p_ Proteobacteria;c_ Gammaproteobacteria;o_ Thiotrichales;f_ Thiotrichaceae;g_;s_	22	0	0	11	0	12	0	0	0	0	0	65	79	43	22	22	0	12	15	12	0	37	34	41
Proteobacteria	Gammaproteobacteria	Xanthomonadales	Sinobacteraceae			p_ Proteobacteria;c_ Gammaproteobacteria;o_ Xanthomonadales;f_ Sinobacteraceae;g_;s_	100	55	77	62	38	28	49	25	39	25	89	113	191	31	65	0	39	57	60	12	14	38	109	90
Proteobacteria	Gammaproteobacteria	Xanthomonadales	Sinobacteraceae	Hydrocarboniphaga		p_ Proteobacteria;c_ Gammaproteobacteria;o_ Xanthomonadales;f_ Sinobacteraceae;g_ Hydrocarboniphaga;s_	0	0	0	0	0	0	10	0	0	0	0	0	0	0	0	83	0	0	0	0	0	0	0	0
Proteobacteria	Gammaproteobacteria	Xanthomonadales	Sinobacteraceae	Povalibacter		p_ Proteobacteria;c_ Gammaproteobacteria;o_ Xanthomonadales;f_ Sinobacteraceae;g_ Povalibacter;s_	0	11	13	11	11	0	12	0	10	0	10	12	15	16	10	24	0	0	0	0	0	0	29	10
Proteobacteria	Gammaproteobacteria	Xanthomonadales	Sinobacteraceae	Povalibacter	uvarum	p_ Proteobacteria;c_ Gammaproteobacteria;o_ Xanthomonadales;f_ Sinobacteraceae;g_ Povalibacter;s_ uvarum	108	43	53	62	42	46	46	30	46	31	92	160	84	51	68	85	25	24	60	18	20	48	76	61
Proteobacteria	Gammaproteobacteria	Xanthomonadales	Sinobacteraceae	Steroidobacter		p_ Proteobacteria;c_ Gammaproteobacteria;o_ Xanthomonadales;f_ Sinobacteraceae;g_ Steroidobacter;s_	0	12	0	0	0	0	0	0	0	0	10	23	0	11	0	0	0	0	0	0	0	13	13	0
Proteobacteria	Gammaproteobacteria	Xanthomonadales	Sinobacteraceae	Steroidobacter	agariperforans	p_ Proteobacteria;c_ Gammaproteobacteria;o_ Xanthomonadales;f_ Sinobacteraceae;g_ Steroidobacter;s_ agariperforans	12	0	0	0	0	0	0	0	0	0	0	0	33	11	0	11	0	11	0	12	15	0	17	0
Proteobacteria	Gammaproteobacteria	Xanthomonadales	Sinobacteraceae	Steroidobacter	denitrificans	p_ Proteobacteria;c_ Gammaproteobacteria;o_ Xanthomonadales;f_ Sinobacteraceae;g_ Steroidobacter;s_ denitrificans	0	0	0	0	0	0	0	0	0	0	0	26	0	0	0	0	0	0	0	0	0	0	14	0
Proteobacteria	Gammaproteobacteria	Xanthomonadales	Xanthomonadaceae			p_ Proteobacteria;c_ Gammaproteobacteria;o_ Xanthomonadales;f_ Xanthomonadaceae;g_;s_	612	0	492	306	449	416	580	342	537	347	0	1074	573	312	250	300	159	296	313	224	0	208	343	338
Proteobacteria	Gammaproteobacteria	Xanthomonadales	Xanthomonadaceae			p_ Proteobacteria;c_ Gammaproteobacteria;o_ Xanthomonadales;f_ Xanthomonadaceae;g_;s_	0	524	12	0	0	0	0	0	46	0	558	44	0	0	11	11	0	48	17	0	125	0	11	15
Proteobacteria	Gammaproteobacteria	Xanthomonadales	Xanthomonadaceae	Arenimonas		p_ Proteobacteria;c_ Gammaproteobacteria;o_ Xanthomonadales;f_ Xanthomonadaceae;g_ Arenimonas;s_	39	22	21	0	31	0	0	13	32	0	42	48	40	0	83	84	0	40	20	0	15	0	38	14
Proteobacteria	Gammaproteobacteria	Xanthomonadales	Xanthomonadaceae	Arenimonas	donghaensis	p_ Proteobacteria;c_ Gammaproteobacteria;o_ Xanthomonadales;f_ Xanthomonadaceae;g_ Arenimonas;s_ donghaensis	0	0	0	0	0	0	0	0	0	0	0	0	0	0	0	10	0	0	0	0	0	0	0	0
Proteobacteria	Gammaproteobacteria	Xanthomonadales	Xanthomonadaceae	Dokdonella	ginsengisoli	p_ Proteobacteria;c_ Gammaproteobacteria;o_ Xanthomonadales;f_ Xanthomonadaceae;g_ Dokdonella;s_ ginsengisoli	0	0	0	0	0	0	0	0	0	0	0	0	0	0	0	0	0	0	0	0	0	0	13	0
Proteobacteria	Gammaproteobacteria	Xanthomonadales	Xanthomonadaceae	Lysobacter		p_ Proteobacteria;c_ Gammaproteobacteria;o_ Xanthomonadales;f_ Xanthomonadaceae;g_ Lysobacter;s_	0	0	0	0	0	0	0	0	30	0	25	96	11	0	0	12	45	31	0	0	0	0	12	0
Proteobacteria	Gammaproteobacteria	Xanthomonadales	Xanthomonadaceae	Lysobacter	brunescens	p_ Proteobacteria;c_ Gammaproteobacteria;o_ Xanthomonadales;f_ Xanthomonadaceae;g_ Lysobacter;s_ brunescens	0	0	0	0	0	0	0	0	23	0	0	0	0	15	0	0	0	22	0	0	0	0	0	0
Proteobacteria	Gammaproteobacteria	Xanthomonadales	Xanthomonadaceae	Lysobacter	antibioticus	p_ Proteobacteria;c_ Gammaproteobacteria;o_ Xanthomonadales;f_ Xanthomonadaceae;g_ Lysobacter;s_ antibioticus	0	0	0	0	0	0	0	0	0	0	0	11	0	0	0	0	0	0	0	0	0	0	0	0
Proteobacteria	Gammaproteobacteria	Xanthomonadales	Xanthomonadaceae	Lysobacter	dokdonensis	p_ Proteobacteria;c_ Gammaproteobacteria;o_ Xanthomonadales;f_ Xanthomonadaceae;g_ Lysobacter;s_ dokdonensis	20	0	11	0	0	0	0	0	11	0	10	0	44	0	61	0	10	0	0	0	0	43	13	0
Proteobacteria	Gammaproteobacteria	Xanthomonadales	Xanthomonadaceae	Lysobacter	koreensis	p_ Proteobacteria;c_ Gammaproteobacteria;o_ Xanthomonadales;f_ Xanthomonadaceae;g_ Lysobacter;s_ koreensis	0	0	12	0	0	0	27	0	0	0	0	0	0	0	0	0	0	0	0	0	0	0	0	0
Proteobacteria	Gammaproteobacteria	Xanthomonadales	Xanthomonadaceae	Lysobacter	niabensis	p_ Proteobacteria;c_ Gammaproteobacteria;o_ Xanthomonadales;f_ Xanthomonadaceae;g_ Lysobacter;s_ niabensis	37	0	46	0	44	10	34	13	24	0	57	134	37	15	10	17	41	43	13	0	0	0	41	15
Proteobacteria	Gammaproteobacteria	Xanthomonadales	Xanthomonadaceae	Lysobacter	oryzae	p_ Proteobacteria;c_ Gammaproteobacteria;o_ Xanthomonadales;f_ Xanthomonadaceae;g_ Lysobacter;s_ oryzae	10	0	0	0	0	0	0	0	0	0	0	0	12	0	15	37	0	0	0	0	0	0	0	0
Proteobacteria	Gammaproteobacteria	Xanthomonadales	Xanthomonadaceae	Lysobacter	panaciterrae	p_ Proteobacteria;c_ Gammaproteobacteria;o_ Xanthomonadales;f_ Xanthomonadaceae;g_ Lysobacter;s_ panaciterrae	0	0	0	0	0	0	0	0	0	0	0	11	0	0	0	0	0	0	0	0	0	0	0	0
Proteobacteria	Gammaproteobacteria	Xanthomonadales	Xanthomonadaceae	Pseudomonas	hibiscicola	p_ Proteobacteria;c_ Gammaproteobacteria;o_ Xanthomonadales;f_ Xanthomonadaceae;g_ Pseudomonas;s_ hibiscicola	0	0	0	0	24	0	0	0	0	0	0	0	0	0	0	0	0	0	0	0	0	0	0	0
Proteobacteria	Gammaproteobacteria	Xanthomonadales	Xanthomonadaceae	Pseudoxanthomonas		p_ Proteobacteria;c_ Gammaproteobacteria;o_ Xanthomonadales;f_ Xanthomonadaceae;g_ Pseudoxanthomonas;s_	89	122	156	21	87	76	146	60	109	73	85	207	58	42	32	42	33	19	20	15	15	33	70	71
Proteobacteria	Gammaproteobacteria	Xanthomonadales	Xanthomonadaceae	Pseudoxanthomonas	japonensis	p_ Proteobacteria;c_ Gammaproteobacteria;o_ Xanthomonadales;f_ Xanthomonadaceae;g_ Pseudoxanthomonas;s_ japonensis	0	0	0	0	0	0	0	0	0	0	11	0	0	15	0	0	0	0	0	0	0	0	0	0
Proteobacteria	Gammaproteobacteria	Xanthomonadales	Xanthomonadaceae	Stenotrophomonas		p_ Proteobacteria;c_ Gammaproteobacteria;o_ Xanthomonadales;f_ Xanthomonadaceae;g_ Stenotrophomonas;s_	0	0	0	0	0	0	0	0	0	0	0	0	15	0	0	0	0	0	0	0	0	0	0	0
Proteobacteria	Gammaproteobacteria	Xanthomonadales	Xanthomonadaceae	Thermomonas		p_ Proteobacteria;c_ Gammaproteobacteria;o_ Xanthomonadales;f_ Xanthomonadaceae;g_ Thermomonas;s_	10	0	12	0	19	0	0	0	25	0	33	13	29	14	35	18	0	21	28	0	14	0	16	0
Proteobacteria	Gammaproteobacteria	Xanthomonadales	Xanthomonadaceae	Thermomonas	fusca	p_ Proteobacteria;c_ Gammaproteobacteria;o_ Xanthomonadales;f_ Xanthomonadaceae;g_ Thermomonas;s_ fusca	0	0	12	0	0	0	0	0	0	0	0	0	0	0	0	0	0	0	0	0	0	0	0	10
Proteobacteria	Gammaproteobacteria	unclassified Gammaproteobacteria	Thiohalorhabdus			p_ Proteobacteria;c_ Gammaproteobacteria;o_ unclassified Gammaproteobacteria;f_ Thiohalorhabdus;g_;s_	0	0	0	0	0	0	0	0	0	0	16	10	35	12	0	0	0	0	0	0	0	0	0	0
Proteobacteria	Gammaproteobacteria	unclassified Gammaproteobacteria	unclassified Gammaproteobacteria	Simiduia	areninigrae	p_ Proteobacteria;c_ Gammaproteobacteria;o_ unclassified Gammaproteobacteria;f_ unclassified Gammaproteobacteria;g_ Simiduia;s_ areninigrae	10	0	0	0	0	0	0	0	0	0	0	0	0	0	0	0	0	0	0	0	0	0	0	0
Spirochaetes	Spirochaetia	Spirochaetales	Spirochaetaceae			p_ Spirochaetes;c_ Spirochaetia;o_ Spirochaetales;f_ Spirochaetaceae;g_;s_	0	0	0	0	0	0	0	20	0	0	12	10	25	60	0	15	0	11	0	0	0	0	26	14
Synergistetes	Synergistia	Synergistales	Synergistaceae			p_ Synergistetes;c_ Synergistia;o_ Synergistales;f_ Synergistaceae;g_;s_	0	0	0	0	0	0	11	0	0	0	0	0	12	16	0	0	0	0	0	0	0	0	0	0
Verrucomicrobia	Opitutae	Opitutae	Opitutaceae	Opitutus	terrae	p_ Verrucomicrobia;c_ Opitutae;o_ Opitutae;f_ Opitutaceae;g_ Opitutus;s_ terrae	13	0	0	0	0	0	0	13	30	0	0	36	26	0	11	0	0	0	0	0	0	0	11	15
Verrucomicrobia	Opitutae	Opitutales	Opitutaceae			p_ Verrucomicrobia;c_ Opitutae;o_ Opitutales;f_ Opitutaceae;g_;s_	0	0	0	0	0	0	0	12	0	0	0	0	15	0	0	0	0	11	0	11	0	0	27	12
Verrucomicrobia	Opitutae	Opitutales	Opitutaceae	Opitutus		p_ Verrucomicrobia;c_ Opitutae;o_ Opitutales;f_ Opitutaceae;g_ Opitutus;s_	26	0	0	0	0	0	11	24	25	10	0	33	54	13	0	0	0	0	12	23	14	0	0	12
Verrucomicrobia	Verrucomicrobiae	Verrucomicrobiales	Verrucomicrobia subdivision 3			p_ Verrucomicrobia;c_ Verrucomicrobiae;o_ Verrucomicrobiales;f_ Verrucomicrobia subdivision 3;g_;s_	12	29	12	0	11	45	50	15	24	0	12	25	52	23	21	29	10	12	42	0	15	22	58	108
Verrucomicrobia	Verrucomicrobiae	Verrucomicrobiales	Verrucomicrobiaceae			p_ Verrucomicrobia;c_ Verrucomicrobiae;o_ Verrucomicrobiales;f_ Verrucomicrobiaceae;g_;s_	0	0	0	12	13	0	27	0	0	0	0	0	0	19	0	0	0	0	0	0	0	0	0	0
							13884	10665	12660	9171	7251	7954	10669	9752	10555	6252	14355	18470	23545	13466	10764	11690	5062	5862	13509	5838	3855	10012	18299	10903

## Sheet: Table S4
Table S4. The amplicon sequence variant (ASV) table of lentil root samples referring to fungal sequences is reported.
Kingdom	Phylum	Class	Order	Family	Genus	Species	Itaca_I_RG1	Eston_III_RG1	Itaca_III_RG2	Itaca_I_RG3	Elsa_I_RG2	Colfiorito_II_RG3	Colfiorito_IV_RG1	Itaca_IV_RG1	Elsa_III_RG1	Elsa_I_RG3	Eston_II_RG1	Elsa_III_RG2	Eston_IV_RG3	Elsa_II_RG3	Eston_IV_RG2	Itaca_IV_RG2	Itaca_III_RG3	Colfiorito_IV_RG3	Colfiorito_I_RG1	Colfiorito_II_RG2	Elsa_II_RG1	Eston_III_RG3	Eston_II_RG2	Colfiorito_I_RG2
Fungi	Ascomycota	Sordariomycetes	Hypocreales	Nectriaceae	Neocosmospora	Neocosmospora_falciformis	10747	14628	19182	24074	20343	24827	23282	15430	8996	29578	9954	24098	19064	13694	14338	3981	19119	14009	22308	20055	12278	15798	16818	13775
Fungi	Ascomycota	Sordariomycetes	Hypocreales	Nectriaceae	Fusarium	Fusarium_oxysporum	1278	1577	2222	1917	3126	1679	1302	513	653	1648	210	1000	1890	5134	4512	2227	1258	2764	2972	492	3273	2428	3970	1579
Fungi	Ascomycota	Sordariomycetes	Sordariales	Chaetomiaceae	Chaetomium		0	3725	453	0	1272	446	0	386	0	1959	0	3575	3510	887	21	3489	1763	933	149	432	104	0	3047	9917
Fungi	Ascomycota	Sordariomycetes	Hypocreales	Nectriaceae	Fusarium		1107	2297	1853	732	1832	1744	74	144	1535	2096	641	593	2728	1675	1970	1758	1806	315	1679	2215	1067	1084	1194	1721
Fungi	Ascomycota	Sordariomycetes	Hypocreales	Nectriaceae	Fusarium	Fusarium_lacertarum	1815	4911	1173	310	389	439	806	568	330	1110	184	1316	2797	566	1309	1884	2156	3663	346	458	2124	647	313	1488
Fungi							0	0	0	0	0	66	0	0	6532	0	28	3	1933	7	14149	128	0	0	413	31	0	0	399	0
Fungi	Basidiomycota	Agaricomycetes	Cantharellales	Ceratobasidiaceae	Thanatephorus	Thanatephorus_cucumeris	3633	0	0	12	0	0	0	34	10150	0	7108	10	3	15	0	0	7	0	0	0	74	213	0	0
Fungi	Ascomycota	Sordariomycetes	Hypocreales	Nectriaceae	Fusarium		509	144	418	118	3277	709	0	92	549	1690	193	278	1549	67	1083	105	699	0	168	1828	159	150	470	153
Fungi	Mucoromycota	Mucoromycetes	Mucorales	Rhizopodaceae	Rhizopus	Rhizopus_arrhizus	16	73	372	211	1704	688	41	51	11	128	10	366	881	656	46	132	3251	47	12	1241	989	0	139	77
Fungi	Ascomycota	Dothideomycetes	Pleosporales	Pleosporaceae	Alternaria		215	203	3	27	0	7	73	2867	275	0	1193	44	65	452	0	183	31	1128	120	2616	105	55	29	316
Fungi	Basidiomycota	Agaricomycetes	Cantharellales	Ceratobasidiaceae	Ceratobasidium		0	20	0	0	0	0	6496	0	0	0	0	0	0	0	0	2494	0	41	0	0	616	0	0	153
Fungi	Ascomycota	Sordariomycetes	Sordariales	Chaetomiaceae	Chaetomium		0	37	659	381	1976	86	102	56	0	69	0	131	79	547	44	330	839	3208	0	64	159	0	520	91
Fungi	Ascomycota	Sordariomycetes	Glomerellales	Plectosphaerellaceae	Plectosphaerella	Plectosphaerella_cucumerina	36	691	8	20	6	347	84	4722	117	392	122	104	91	628	40	60	157	384	196	9	711	24	36	24
Fungi	Basidiomycota	Agaricomycetes	Cantharellales	Ceratobasidiaceae	Thanatephorus	Thanatephorus_cucumeris	0	0	0	0	0	0	0	0	170	0	7332	0	0	0	0	0	0	0	0	0	56	252	0	0
Fungi	Ascomycota	Sordariomycetes	Hypocreales	Nectriaceae	Fusarium	Fusarium_croci	0	59	158	50	1848	87	0	358	270	0	0	800	909	167	801	333	572	0	0	784	87	164	45	35
Fungi	Basidiomycota	Agaricomycetes	Cantharellales	Ceratobasidiaceae	Thanatephorus	Thanatephorus_cucumeris	1538	0	0	0	0	0	0	0	1256	0	0	0	0	0	0	0	0	0	0	0	592	4082	0	0
Fungi	Ascomycota	Sordariomycetes	Hypocreales	Nectriaceae	Fusarium	Fusarium_oxysporum	569	329	144	0	189	72	0	155	265	334	0	154	155	0	683	1393	379	326	701	809	0	104	397	145
Fungi	Basidiomycota	Agaricomycetes	Cantharellales	Ceratobasidiaceae			0	0	0	0	0	0	0	0	0	0	0	0	0	0	0	0	0	6494	0	0	0	0	0	0
Fungi	Ascomycota	Sordariomycetes	Hypocreales	Nectriaceae	Fusarium		90	39	471	1180	713	94	261	18	0	221	0	51	96	131	1113	114	813	175	93	132	185	56	192	67
Fungi	Basidiomycota	Agaricomycetes	Cantharellales	Ceratobasidiaceae			0	0	0	0	0	0	6291	0	0	0	0	0	0	0	0	0	0	0	0	0	0	0	0	0
Fungi	unidentified	unidentified	unidentified	unidentified	unidentified	unidentified	116	276	4	1594	110	70	599	91	414	352	66	500	267	141	74	183	24	143	121	0	357	75	75	70
Fungi	Basidiomycota	Agaricomycetes	Cantharellales	Ceratobasidiaceae			0	0	0	0	0	0	0	0	0	0	0	0	0	5330	0	0	0	0	0	0	0	0	0	0
Fungi	Ascomycota	Pezizomycetes	Pezizales	Ascobolaceae	Ascobolus	unidentified	59	40	118	70	989	98	388	0	0	492	0	75	54	115	0	23	2002	49	19	0	492	4	53	0
Fungi	Basidiomycota	Agaricomycetes	Cantharellales	Ceratobasidiaceae	Thanatephorus	Thanatephorus_cucumeris	0	0	0	0	0	0	0	10	4877	14	0	0	0	0	0	0	0	0	0	0	0	0	0	0
Fungi	Ascomycota	Sordariomycetes	Hypocreales	Stachybotryaceae	Stachybotrys	Stachybotrys_chartarum	3	133	54	651	130	6	49	182	33	42	120	232	157	498	18	484	184	159	15	39	949	0	43	88
Fungi	Ascomycota	Dothideomycetes	Botryosphaeriales	Botryosphaeriaceae	Macrophomina	Macrophomina_phaseolina	38	19	450	89	25	5	0	0	0	0	0	563	0	83	0	65	6	255	0	0	20	0	0	2498
Fungi	Ascomycota	Sordariomycetes	Sordariales	Chaetomiaceae	Chaetomium		0	0	42	163	158	0	484	0	19	0	31	94	140	95	0	254	277	254	0	0	922	0	174	841
Fungi	Ascomycota	Dothideomycetes	Capnodiales				29	118	9	286	8	4	19	437	157	44	339	143	20	108	11	537	0	104	270	550	303	50	26	47
Fungi	Ascomycota	Sordariomycetes	Hypocreales	Nectriaceae	Fusarium		88	0	348	353	452	94	212	0	63	168	24	0	67	0	517	50	611	99	99	120	51	0	198	0
Fungi	Ascomycota	Sordariomycetes	Branch06	unidentified	unidentified	unidentified	752	1950	6	0	0	0	0	18	0	0	0	0	0	0	0	0	0	0	0	0	0	0	733	0
Fungi							36	374	68	1243	4	15	82	16	57	51	5	287	0	150	16	22	16	88	6	3	470	110	13	142
Fungi	Basidiomycota	Agaricomycetes	Cantharellales	Ceratobasidiaceae			0	0	3207	0	0	7	0	0	0	0	0	0	0	0	0	0	0	0	0	48	0	0	0	0
Fungi	Ascomycota	Sordariomycetes	Hypocreales	Nectriaceae	Fusarium	Fusarium_croci	78	0	0	0	0	0	0	0	0	282	700	0	0	0	0	0	0	2069	0	0	0	0	0	0
Fungi	Basidiomycota	Agaricomycetes	Cantharellales	Ceratobasidiaceae			0	0	0	0	0	0	0	0	0	0	0	0	0	0	0	2233	0	654	0	0	0	0	0	0
Fungi	Ascomycota	Sordariomycetes	Hypocreales	Nectriaceae	Fusarium		0	0	0	0	0	0	0	0	0	0	0	0	0	0	0	2635	0	0	0	0	0	0	203	0
Fungi	Ascomycota	Sordariomycetes	Hypocreales	Nectriaceae	Neocosmospora	Neocosmospora_falciformis	0	0	0	2048	0	0	0	0	0	0	0	0	0	0	0	0	0	0	0	0	0	0	782	0
Fungi	Ascomycota	Sordariomycetes	Hypocreales	Nectriaceae	Gibberella		42	242	58	150	46	18	49	52	65	56	30	407	32	244	220	179	46	103	49	44	570	29	38	54
Fungi	unidentified	unidentified	unidentified	unidentified	unidentified	unidentified	22	139	0	1117	55	13	138	39	179	233	24	191	88	113	16	44	8	8	81	9	214	16	19	21
Fungi	Mucoromycota	Mucoromycetes	Mucorales	Mucoraceae	Actinomucor	Actinomucor_elegans	0	21	0	13	0	1985	11	10	0	6	0	16	0	36	0	10	35	0	0	534	16	10	0	3
Fungi	Ascomycota	Sordariomycetes	Hypocreales	Nectriaceae	Neocosmospora	Neocosmospora_falciformis	280	0	26	13	196	157	71	160	41	106	0	0	135	0	0	0	136	0	400	89	112	525	172	0
Fungi	unidentified	unidentified	unidentified	unidentified	unidentified	unidentified	0	755	0	408	0	0	0	0	0	0	0	0	0	1093	0	44	0	0	0	0	195	0	37	36
Fungi	Basidiomycota	Agaricomycetes	Cantharellales	Ceratobasidiaceae	Ceratobasidium		0	0	2465	0	0	0	0	0	0	0	0	0	0	0	0	0	0	0	0	40	0	0	0	0
Fungi	Ascomycota	Sordariomycetes	Hypocreales	Nectriaceae			7	53	6	930	3	0	22	23	16	0	25	85	0	221	0	620	7	13	31	0	329	44	33	22
Fungi	unidentified	unidentified	unidentified	unidentified	unidentified	unidentified	86	197	0	402	108	0	138	25	443	85	19	445	0	33	0	174	0	49	24	0	162	43	0	0
Fungi	Ascomycota	Sordariomycetes	Hypocreales	Nectriaceae	Fusarium	Fusarium_nematophilum	0	11	0	0	0	7	0	0	0	0	0	0	14	0	0	1764	0	0	0	208	0	0	315	0
Fungi	unidentified	unidentified	unidentified	unidentified	unidentified	unidentified	34	212	0	331	62	0	210	0	356	0	0	775	0	74	0	71	0	54	27	0	0	0	0	57
Fungi	unidentified	unidentified	unidentified	unidentified	unidentified	unidentified	0	675	0	435	0	0	0	0	0	0	0	0	0	0	0	0	0	0	0	0	977	0	0	145
Fungi	Ascomycota	Sordariomycetes	Sordariales	Chaetomiaceae	Chaetomium	Chaetomium_elatum	0	42	0	96	0	0	0	0	0	0	0	38	0	91	0	141	867	0	0	0	118	0	456	362
Fungi	Ascomycota	Sordariomycetes	Glomerellales	Plectosphaerellaceae	Gibellulopsis		35	182	48	208	41	58	52	127	43	0	25	438	22	149	0	88	19	34	29	0	462	36	0	63
Fungi	Ascomycota	Sordariomycetes	Sordariales	Chaetomiaceae	Chaetomium	Chaetomium_truncatulum	0	0	12	30	68	0	0	0	0	133	0	182	46	68	0	15	736	0	8	391	121	0	113	60
Fungi	Ascomycota	Dothideomycetes	Pleosporales	Cucurbitariaceae	Pyrenochaetopsis	Pyrenochaetopsis_leptospora	41	49	0	23	22	0	18	19	18	17	31	32	26	1274	0	39	14	9	41	0	107	10	9	81
Fungi	unidentified	unidentified	unidentified	unidentified	unidentified	unidentified	10	0	11	1087	0	0	0	52	0	0	0	0	0	0	0	615	0	0	0	0	0	0	0	0
Fungi	Ascomycota	Sordariomycetes	Branch06	unidentified	unidentified	unidentified	0	0	0	0	0	0	0	0	724	0	0	0	0	0	0	0	0	0	549	0	0	0	0	490
Fungi	Ascomycota	Sordariomycetes	Hypocreales	Bionectriaceae	Clonostachys		5	10	119	237	6	8	0	5	5	5	0	143	7	253	0	665	12	14	72	10	171	4	6	5
Fungi	unidentified	unidentified	unidentified	unidentified	unidentified	unidentified	0	337	0	441	0	0	0	0	0	0	0	109	0	330	0	267	0	15	0	0	185	0	0	27
Fungi							20	39	0	155	15	46	10	89	116	74	256	51	0	79	35	264	0	37	0	0	80	128	123	12
Fungi	Ascomycota	Sordariomycetes	Sordariales	Chaetomiaceae	Botryotrichum	Botryotrichum_spirotrichum	0	52	12	56	46	76	18	35	0	0	8	669	21	44	85	18	30	0	0	12	360	6	8	0
Fungi	Ascomycota	Sordariomycetes	Hypocreales	Nectriaceae			35	39	19	22	17	30	0	0	191	75	408	43	0	15	49	109	7	19	0	246	37	38	80	0
Fungi	Ascomycota	Eurotiomycetes	Eurotiales	Aspergillaceae	Aspergillus	Aspergillus_neoniger	0	0	0	50	37	0	0	0	0	0	0	0	0	36	0	0	17	0	0	1255	84	0	0	0
Fungi	Ascomycota	Dothideomycetes	Capnodiales	Mycosphaerellaceae	Mycosphaerella	Mycosphaerella_tassiana	0	0	0	0	0	0	0	679	83	0	71	0	0	27	0	169	0	0	0	245	63	83	0	56
Fungi							0	50	0	0	14	0	0	0	0	0	0	0	0	1358	0	0	0	0	0	0	5	0	0	0
Fungi	unidentified	unidentified	unidentified	unidentified	unidentified	unidentified	30	28	0	61	0	60	0	46	103	44	186	0	0	77	48	277	0	36	17	0	115	142	123	17
Fungi	Ascomycota	Dothideomycetes	Pleosporales	Pleosporaceae	Stemphylium	unidentified	0	0	0	0	0	0	0	164	73	0	73	0	6	3	0	0	0	42	0	738	67	171	64	0
Fungi	Basidiomycota	Agaricomycetes	Cantharellales	Ceratobasidiaceae	Ceratobasidium	Ceratobasidium_cornigerum	0	0	0	0	0	0	0	0	0	0	0	0	0	0	0	1276	0	0	0	0	0	0	0	120
Fungi	Ascomycota	Sordariomycetes	Sordariales	Chaetomiaceae	Humicola	Humicola_sardiniae	0	0	0	27	688	62	16	34	11	103	0	78	27	34	0	0	173	0	0	69	41	0	0	0
Fungi	Ascomycota	Pezizomycotina_cls_Incertae_sedis	Pezizomycotina_ord_Incertae_sedis	Pezizomycotina_fam_Incertae_sedis	Ciliophora	unidentified	0	191	37	255	22	24	0	8	4	56	5	142	3	6	0	4	0	57	7	0	495	0	4	21
Fungi	unidentified	unidentified	unidentified	unidentified	unidentified	unidentified	0	46	0	566	0	0	46	0	103	138	0	265	0	0	0	0	0	56	49	0	0	0	0	0
Fungi							12	0	0	44	14	24	20	54	94	93	279	64	13	79	25	206	0	9	13	0	60	80	73	6
Fungi							7	98	0	514	0	0	0	0	10	4	0	120	0	409	0	9	0	0	8	0	23	3	0	52
Fungi	Ascomycota	Sordariomycetes	Microascales	Microascaceae	Cephalotrichum	Cephalotrichum_asperulum	0	0	0	0	0	127	0	0	0	0	0	1012	0	2	0	0	64	0	0	0	11	0	0	0
Fungi	Basidiomycota	Tremellomycetes	Cystofilobasidiales	Cystofilobasidiaceae	Cystofilobasidium	Cystofilobasidium_macerans	0	187	0	387	40	12	0	18	0	81	0	71	13	63	0	65	51	0	0	0	225	0	0	0
Fungi	Mucoromycota	Mucoromycetes	Mucorales	Mucoraceae	Actinomucor	Actinomucor_elegans	0	28	0	18	0	828	0	0	0	0	0	15	0	0	10	0	57	0	0	237	0	0	0	0
Fungi	Ascomycota	Sordariomycetes	Glomerellales	Plectosphaerellaceae	Plectosphaerella	Plectosphaerella_cucumerina	0	824	0	0	0	0	0	368	0	0	0	0	0	0	0	0	0	0	0	0	0	0	0	0
Fungi	unidentified	unidentified	unidentified	unidentified	unidentified	unidentified	0	342	0	376	0	0	31	30	0	0	0	0	0	0	0	152	0	0	0	0	206	0	0	24
Fungi	Ascomycota	Eurotiomycetes	Eurotiales	Aspergillaceae	Aspergillus	Aspergillus_heterocaryoticus	0	118	5	118	38	3	11	22	10	16	13	99	0	139	0	35	21	14	4	0	473	0	0	11
Fungi	Ascomycota	Sordariomycetes	Hypocreales	Nectriaceae			29	0	0	0	0	51	0	20	243	40	356	0	0	0	0	53	0	0	0	171	0	64	119	0
Fungi	Ascomycota	Pezizomycotina_cls_Incertae_sedis	Pezizomycotina_ord_Incertae_sedis	Pezizomycotina_fam_Incertae_sedis	Ciliophora	unidentified	39	92	0	98	10	8	104	6	7	71	32	351	0	0	0	69	0	0	17	0	0	0	0	189
Fungi	Ascomycota	Sordariomycetes	Branch06	unidentified	unidentified	unidentified	6	0	0	0	0	0	0	0	0	0	0	0	0	0	0	0	0	0	0	0	180	907	0	0
Fungi	Ascomycota	Sordariomycetes	Hypocreales	Hypocreales_fam_Incertae_sedis	Acremonium	Acremonium_alternatum	46	194	0	44	0	0	14	309	0	15	0	136	13	41	0	120	7	0	0	0	98	0	7	40
Fungi	Ascomycota	Eurotiomycetes	Eurotiales	Aspergillaceae	Aspergillus		7	58	0	65	47	0	0	51	81	16	18	142	0	207	0	52	0	17	0	0	249	0	26	42
Fungi	Ascomycota	Sordariomycetes	Hypocreales	Nectriaceae	Fusarium	Fusarium_croci	285	0	0	0	0	0	0	0	0	0	0	0	0	0	0	0	0	0	775	0	0	0	0	0
Fungi							13	25	6	67	0	23	10	86	101	82	147	47	16	56	40	118	0	47	17	0	15	67	55	0
Fungi	Ascomycota	Pezizomycetes	Pezizales	Ascobolaceae			0	0	0	36	0	0	0	0	0	0	0	13	0	40	0	27	893	0	0	0	0	0	0	18
Fungi	Ascomycota	Dothideomycetes	Pleosporales	Cucurbitariaceae	Pyrenochaetopsis	Pyrenochaetopsis_leptospora	32	91	13	50	18	0	29	63	44	41	39	59	0	18	0	32	20	44	31	12	329	12	0	42
Fungi	Ascomycota	Sordariomycetes	Glomerellales	Plectosphaerellaceae	Gibellulopsis		0	46	0	47	27	0	35	63	0	0	0	518	0	40	0	0	0	0	0	0	211	0	0	0
Fungi	Ascomycota	Sordariomycetes	Hypocreales	Nectriaceae	Neocosmospora	Neocosmospora_falciformis	99	0	41	0	0	127	0	173	65	0	87	0	0	0	0	0	0	0	88	0	0	75	203	0
Fungi	unidentified	unidentified	unidentified	unidentified	unidentified	unidentified	23	411	0	91	0	0	26	66	0	0	23	0	0	155	0	42	0	16	14	0	65	21	4	0
Fungi	Ascomycota	Dothideomycetes	Pleosporales	Morosphaeriaceae	Acrocalymma	unidentified	0	15	5	42	96	40	8	19	43	325	0	0	19	13	0	39	227	10	0	7	17	0	0	12
Fungi	Ascomycota	Orbiliomycetes	Orbiliales	Orbiliaceae	unidentified	unidentified	0	0	12	35	3	20	20	0	93	0	0	9	0	61	10	14	0	6	0	0	5	0	52	583
Fungi	Ascomycota	Sordariomycetes	Hypocreales	Stachybotryaceae	Stachybotrys	Stachybotrys_chartarum	0	0	0	0	0	0	0	0	0	0	33	0	0	44	0	832	0	0	0	0	0	0	0	0
Fungi	unidentified	unidentified	unidentified	unidentified	unidentified	unidentified	0	0	0	0	0	0	0	0	0	0	0	0	0	0	0	0	0	0	0	0	0	0	40	837
Fungi	Ascomycota	Sordariomycetes	Xylariales	Diatrypaceae	Monosporascus	Monosporascus_ibericus	0	0	0	0	0	0	0	0	0	0	0	0	0	0	0	876	0	0	0	0	0	0	0	0
Fungi							8	12	0	64	14	23	0	66	72	54	231	23	0	14	12	63	0	11	10	0	45	63	76	5
Fungi	Ascomycota	Sordariomycetes	Glomerellales	Plectosphaerellaceae	Gibellulopsis	Gibellulopsis_piscis	49	227	0	5	0	0	0	378	33	0	69	0	7	0	0	0	0	0	52	8	0	32	0	0
Fungi	Basidiomycota	Agaricomycetes	Cantharellales	Ceratobasidiaceae	Ceratobasidium	Ceratobasidium_cornigerum	0	0	0	0	0	0	0	0	0	0	0	0	0	0	0	749	0	0	0	0	0	0	0	103
Fungi	Ascomycota	Sordariomycetes	Hypocreales	Nectriaceae	Neocosmospora	Neocosmospora_falciformis	129	0	0	0	117	25	0	29	0	0	0	0	34	0	0	0	58	0	178	0	0	278	0	0
Fungi	Ascomycota	Sordariomycetes	Hypocreales	Nectriaceae	Neocosmospora	Neocosmospora_falciformis	77	0	49	0	0	136	0	143	39	0	0	0	22	0	0	0	0	0	87	0	0	78	216	0
Fungi	Ascomycota	Sordariomycetes	Glomerellales	Plectosphaerellaceae	Plectosphaerella	Plectosphaerella_cucumerina	14	93	0	19	0	214	63	25	28	0	0	22	46	51	0	171	51	0	0	0	25	18	0	0
Fungi	Ascomycota	Dothideomycetes	Pleosporales	Didymellaceae			15	256	23	33	21	0	15	33	15	0	8	31	0	46	0	227	0	10	0	8	61	3	19	10
Fungi	Ascomycota	Sordariomycetes	Hypocreales	Nectriaceae	Fusarium	Fusarium_nematophilum	437	0	16	109	0	0	0	18	0	0	0	0	0	0	0	0	0	0	0	0	23	219	0	0
Fungi	Mortierellomycota	Mortierellomycetes	Mortierellales	Mortierellaceae	Mortierella	unidentified	0	805	0	0	0	0	0	0	0	5	0	0	0	0	0	0	0	0	0	0	0	0	0	0
Fungi	Ascomycota	Sordariomycetes	Branch06	unidentified	unidentified	unidentified	0	0	0	0	0	0	0	0	0	0	0	0	0	169	0	0	0	0	0	0	135	498	0	0
Fungi	Ascomycota	Leotiomycetes	Helotiales	Dermateaceae	Laetinaevia	unidentified	0	0	7	46	6	0	0	0	0	0	0	67	0	165	0	128	0	36	0	10	315	0	5	6
Fungi	Ascomycota	Sordariomycetes	Sordariales	Chaetomiaceae			0	0	0	0	0	0	0	0	0	0	0	790	0	0	0	0	0	0	0	0	0	0	0	0
Fungi	Ascomycota	Eurotiomycetes	Eurotiales	Aspergillaceae	Aspergillus		0	17	46	161	89	0	0	0	0	14	0	46	83	22	0	0	0	0	0	220	87	0	0	0
Fungi	Mortierellomycota	Mortierellomycetes	Mortierellales	Mortierellaceae	Mortierella		0	66	0	151	15	0	10	0	7	12	6	83	0	218	0	32	10	9	0	0	151	8	0	6
Fungi	Ascomycota	Sordariomycetes	Sordariales	Chaetomiaceae	Humicola	Humicola_sardiniae	0	45	21	0	205	0	0	0	0	0	0	105	0	0	14	28	0	13	0	340	0	0	0	0
Fungi	unidentified	unidentified	unidentified	unidentified	unidentified	unidentified	0	122	0	173	0	0	32	0	141	26	0	186	0	0	0	0	0	0	59	0	0	0	0	0
Fungi	unidentified	unidentified	unidentified	unidentified	unidentified	unidentified	0	77	0	0	0	0	0	0	178	46	0	327	0	0	0	60	0	0	0	0	0	29	0	0
Fungi							13	22	16	199	0	0	17	10	0	0	0	184	0	0	15	76	0	6	0	0	114	6	7	14
Fungi							0	0	0	0	13	17	16	0	66	80	215	25	0	18	24	103	0	0	6	0	25	0	61	0
Fungi	unidentified	unidentified	unidentified	unidentified	unidentified	unidentified	0	12	0	23	12	20	0	9	72	69	97	19	21	47	0	119	20	0	0	0	41	38	47	0
Fungi	Ascomycota	Sordariomycetes	Hypocreales	Nectriaceae	Neocosmospora	Neocosmospora_falciformis	91	0	0	0	95	0	0	0	0	18	0	0	21	0	0	0	15	0	159	0	18	248	0	0
Fungi	Basidiomycota	Agaricomycetes	Cantharellales	Ceratobasidiaceae	Ceratobasidium		0	0	0	0	0	0	0	0	0	0	0	0	0	0	0	0	0	653	0	0	0	0	0	0
Fungi	Ascomycota	Sordariomycetes	Sordariales	Chaetomiaceae	Chaetomium		0	46	0	55	0	0	0	0	0	0	0	0	49	303	0	0	0	0	0	0	0	0	193	0
Fungi	Ascomycota	Sordariomycetes	Hypocreales	Nectriaceae	Neocosmospora	Neocosmospora_falciformis	64	0	21	0	0	132	0	118	17	0	0	0	0	0	0	0	12	0	61	0	0	37	180	0
Fungi	Ascomycota	Sordariomycetes	Sordariales	Chaetomiaceae			0	0	0	28	526	0	0	0	0	0	0	0	0	37	0	0	38	0	0	0	9	0	0	0
Fungi							15	8	0	0	0	32	0	16	81	21	26	35	14	0	19	87	0	0	49	0	34	101	96	0
Fungi	Ascomycota	Eurotiomycetes	Onygenales	Onygenales_fam_Incertae_sedis	Chrysosporium	Chrysosporium_pilosum	0	46	0	63	11	0	6	22	7	9	0	72	23	92	0	16	40	15	10	0	173	0	9	0
Fungi	Ascomycota	Sordariomycetes	Sordariales	Lasiosphaeriaceae	Cercophora	unidentified	0	64	0	52	0	6	8	96	0	3	4	10	0	48	0	7	3	0	4	0	308	0	0	0
Fungi	Ascomycota	Leotiomycetes	Helotiales	Helotiaceae	Tetracladium		5	28	0	84	7	7	9	43	9	0	8	73	0	109	0	29	0	0	0	0	192	0	7	0
Fungi	Ascomycota	Sordariomycetes	Glomerellales	Plectosphaerellaceae	Gibellulopsis	Gibellulopsis_piscis	0	30	0	21	43	0	0	20	0	0	0	323	0	35	0	0	0	17	0	0	99	0	0	20
Fungi	Ascomycota	Dothideomycetes	Pleosporales	Pleosporaceae	Alternaria	Alternaria_metachromatica	0	25	0	52	0	0	11	240	52	0	45	10	0	0	0	0	0	0	104	60	0	0	0	0
Fungi							0	125	0	13	17	44	0	5	0	0	0	0	0	197	0	7	0	0	0	4	149	24	0	8
Fungi	unidentified	unidentified	unidentified	unidentified	unidentified	unidentified	0	130	0	118	0	0	0	0	0	0	0	0	0	213	0	39	0	0	0	0	90	0	0	0
Fungi	Ascomycota	Leotiomycetes	Helotiales	Helotiaceae	Tetracladium	unidentified	0	39	6	0	15	0	5	12	0	0	0	88	0	104	0	19	12	29	0	8	245	0	0	6
Fungi	Basidiomycota	Agaricomycetes	Agaricales	Psathyrellaceae	Coprinellus		0	0	0	0	0	0	0	0	0	0	0	0	0	0	0	0	0	0	0	0	584	0	0	0
Fungi							0	22	0	127	2	156	0	0	8	11	0	23	21	32	0	6	39	0	0	56	44	0	0	4
Fungi	Ascomycota						0	0	0	0	0	0	0	0	0	0	0	0	0	540	0	0	0	0	0	0	9	0	0	0
Fungi							0	96	0	144	0	6	0	45	16	8	0	22	0	38	0	29	49	0	0	3	80	0	5	0
Fungi							13	11	0	0	14	28	0	36	34	85	44	18	0	47	0	53	0	0	29	0	35	19	74	0
Fungi	Ascomycota	Eurotiomycetes	Eurotiales	Aspergillaceae	Penicillium	Penicillium_aurantiogriseum	0	35	0	101	0	0	0	10	0	0	10	80	10	78	0	38	16	0	0	8	119	0	10	23
Fungi	Ascomycota	Sordariomycetes	Hypocreales	Nectriaceae	Neocosmospora	Neocosmospora_falciformis	95	0	0	0	54	0	0	0	0	0	0	0	0	0	0	0	0	0	137	0	0	241	0	0
Fungi							0	30	0	0	5	12	0	0	37	125	79	0	0	0	25	97	0	26	9	0	43	19	18	0
Fungi	unidentified	unidentified	unidentified	unidentified	unidentified	unidentified	0	31	0	11	10	9	0	19	72	17	152	10	0	0	11	113	0	0	0	0	0	48	20	0
Fungi	Mortierellomycota	Mortierellomycetes	Mortierellales	Mortierellaceae	Mortierella		0	53	8	51	0	0	11	12	5	0	0	39	0	40	0	10	30	11	0	23	229	0	0	0
Fungi	Ascomycota	Sordariomycetes	Sordariales	Lasiosphaeriaceae	Cladorrhinum	Cladorrhinum_flexuosum	0	4	86	26	0	0	33	0	0	0	0	0	0	2	0	12	177	180	0	0	0	0	0	0
Fungi	Ascomycota	Leotiomycetes	Helotiales	Helotiaceae	Tetracladium	Tetracladium_furcatum	0	4	0	41	59	0	0	0	4	7	0	37	0	59	0	119	19	0	0	18	31	0	53	46
Fungi	Ascomycota	Sordariomycetes	Sordariales				0	107	0	0	0	0	0	0	0	0	0	0	0	360	0	15	0	0	0	0	0	9	0	0
Fungi	Ascomycota	Sordariomycetes	Microascales	Microascaceae	Cephalotrichum	Cephalotrichum_dendrocephalum	14	0	0	0	438	0	0	0	0	20	0	0	0	0	0	0	15	0	0	0	0	0	0	0
Fungi	Basidiomycota	Agaricomycetes	Agaricales	Psathyrellaceae	Coprinellus		0	0	0	0	0	0	0	0	0	0	0	0	0	0	0	0	0	0	0	0	468	0	0	0
Fungi	Ascomycota	Dothideomycetes	Pleosporales	Pleosporaceae	Alternaria	Alternaria_metachromatica	0	0	0	0	7	0	0	277	0	0	0	0	31	0	0	0	0	44	0	0	47	0	0	57
Fungi							0	37	8	0	0	0	179	0	0	0	4	0	0	0	0	0	0	0	230	0	0	0	0	0
Fungi	Ascomycota	Eurotiomycetes	Onygenales	Onygenales_fam_Incertae_sedis	Chrysosporium	Chrysosporium_lobatum	17	28	0	47	16	0	0	0	0	0	28	20	7	36	0	51	29	9	21	0	101	0	0	47
Fungi							0	26	0	0	5	42	0	12	76	25	35	7	7	0	9	63	0	0	26	0	0	54	60	0
Fungi	Ascomycota	Sordariomycetes	Hypocreales	Nectriaceae	Fusarium	Fusarium_delphinoides	0	8	66	0	281	24	0	0	0	0	0	6	0	0	40	0	0	0	0	0	0	14	0	2
Fungi	Ascomycota	Sordariomycetes	Hypocreales	Hypocreales_fam_Incertae_sedis	Acremonium	Acremonium_polychromum	0	0	3	79	31	0	0	0	0	0	0	29	0	196	0	0	0	0	0	6	90	0	0	7
Fungi	Ascomycota	Dothideomycetes	Pleosporales	Morosphaeriaceae	unidentified	unidentified	0	0	0	0	326	6	0	0	64	0	38	0	0	0	0	0	0	0	0	0	0	0	0	0
Fungi	Ascomycota	Sordariomycetes	Sordariales				0	6	0	23	16	0	27	2	0	0	0	0	0	8	0	0	0	0	0	0	62	0	0	285
Fungi	Ascomycota	Sordariomycetes	Hypocreales	Nectriaceae	Fusarium	Fusarium_delphinoides	12	0	0	5	0	0	0	0	0	0	0	0	4	3	0	0	0	0	0	395	0	0	0	0
Fungi	Ascomycota	Sordariomycetes	Hypocreales	Hypocreales_fam_Incertae_sedis	Acremonium	Acremonium_alternatum	0	63	14	0	0	0	0	137	6	0	14	88	0	0	0	57	0	13	6	7	0	6	0	0
Fungi	Ascomycota						0	0	0	0	14	0	0	0	0	0	0	0	0	0	34	67	0	0	0	0	0	0	20	274
Fungi	Ascomycota	Sordariomycetes	Sordariales				0	384	0	6	0	0	0	9	0	0	0	0	0	0	0	5	0	0	0	0	0	0	0	0
Fungi	Ascomycota	Eurotiomycetes	Eurotiales	Aspergillaceae	Aspergillus		0	35	0	40	0	0	30	22	0	0	18	87	0	0	0	0	0	0	12	0	157	0	0	0
Fungi	unidentified	unidentified	unidentified	unidentified	unidentified	unidentified	0	0	0	213	0	0	64	0	0	31	0	0	0	0	0	0	0	54	0	0	25	14	0	0
Fungi	Ascomycota	Eurotiomycetes	Chaetothyriales				0	0	5	64	34	5	25	12	6	9	7	40	14	29	0	11	11	12	3	0	66	4	16	26
Fungi	Ascomycota	Leotiomycetes	Helotiales	Helotiaceae	Tetracladium	unidentified	0	8	6	22	8	0	7	0	0	0	0	78	6	68	0	29	0	0	0	0	153	0	0	10
Fungi	Basidiomycota	Agaricomycetes	Cantharellales	Ceratobasidiaceae			0	0	0	0	0	0	0	0	0	0	0	0	0	0	0	392	0	0	0	0	0	0	0	0
Fungi	Basidiomycota	Tremellomycetes	Filobasidiales	Piskurozymaceae	Solicoccozyma	Solicoccozyma_aeria	0	38	4	25	22	3	8	19	0	0	0	63	0	71	6	22	5	7	4	6	65	0	0	21
Fungi	Ascomycota	Sordariomycetes	Hypocreales	Stachybotryaceae	Albifimbria	Albifimbria_verrucaria	0	0	0	0	0	0	0	0	0	52	0	0	0	0	0	0	0	0	0	0	117	217	0	0
Fungi	Basidiomycota	Tremellomycetes	Cystofilobasidiales	Cystofilobasidiaceae	Cystofilobasidium	Cystofilobasidium_macerans	0	108	0	110	0	0	43	0	0	0	0	0	0	40	0	0	0	0	0	0	84	0	0	0
Fungi							0	0	5	48	0	5	0	0	0	28	0	38	0	0	0	12	0	18	0	0	230	0	0	0
Fungi	unidentified	unidentified	unidentified	unidentified	unidentified	unidentified	0	55	0	0	0	0	32	17	0	35	59	27	0	82	0	56	0	17	0	0	0	0	0	0
Fungi	Ascomycota	Sordariomycetes	Branch06	unidentified	unidentified	unidentified	277	0	0	0	0	0	0	0	0	0	0	0	0	0	0	0	0	0	102	0	0	0	0	0
Fungi	Ascomycota	Sordariomycetes	Sordariales	Chaetomiaceae	Chaetomium	Chaetomium_longiciliata	0	0	0	0	0	0	0	0	0	295	0	0	0	0	52	0	30	0	0	0	0	0	0	0
Fungi	Ascomycota						0	0	0	0	0	0	0	0	0	0	0	0	0	339	0	0	0	0	0	36	0	0	0	0
Fungi	Ascomycota	Sordariomycetes	Hypocreales	Nectriaceae	Cylindrocarpon	unidentified	0	19	0	36	0	0	0	0	33	6	5	0	0	9	0	7	0	8	12	38	86	114	0	0
Fungi	Ascomycota	Pezizomycetes	Pezizales	Ascobolaceae			0	0	0	0	0	373	0	0	0	0	0	0	0	0	0	0	0	0	0	0	0	0	0	0
Fungi	Basidiomycota	Agaricomycetes	Cantharellales	Ceratobasidiaceae	Ceratobasidium		0	0	0	0	0	0	0	0	0	0	0	0	0	0	0	0	0	0	0	0	368	0	0	0
Fungi	Ascomycota	Sordariomycetes	Hypocreales	Nectriaceae	Fusarium	Fusarium_oxysporum	0	0	0	0	0	0	0	0	0	0	0	0	0	0	0	0	0	367	0	0	0	0	0	0
Fungi	Basidiomycota	Agaricomycetes	Cantharellales	Ceratobasidiaceae	Waitea	unidentified	0	0	0	0	0	0	0	0	0	0	0	0	0	0	0	0	0	357	0	0	0	0	0	0
Fungi	Ascomycota	Sordariomycetes	Hypocreales	Nectriaceae	Neocosmospora	Neocosmospora_falciformis	41	0	0	0	0	0	0	62	17	0	0	0	0	0	0	0	0	0	41	0	0	30	164	0
Fungi	unidentified	unidentified	unidentified	unidentified	unidentified	unidentified	0	120	0	76	0	0	0	0	0	0	0	0	0	31	0	35	0	0	0	0	71	0	0	20
Fungi							0	0	0	0	0	0	0	0	0	0	0	0	0	352	0	0	0	0	0	0	0	0	0	0
Fungi	unidentified	unidentified	unidentified	unidentified	unidentified	unidentified	0	0	0	0	0	0	27	17	0	0	0	46	0	50	0	15	0	0	0	0	23	0	17	153
Fungi	Ascomycota	Sordariomycetes	Xylariales	Bartaliniaceae			4	19	3	17	9	0	6	17	0	0	0	17	0	84	0	92	11	30	0	0	22	0	7	9
Fungi	Ascomycota	Sordariomycetes	Hypocreales	Nectriaceae			0	0	0	0	0	0	0	0	0	0	0	0	0	0	46	0	0	0	0	112	0	186	0	0
Fungi	Ascomycota	Sordariomycetes	Hypocreales	Nectriaceae	Fusarium	Fusarium_oxysporum	0	36	54	0	134	0	0	0	0	0	0	0	0	0	0	0	0	0	0	0	108	0	0	0
Fungi	unidentified	unidentified	unidentified	unidentified	unidentified	unidentified	0	0	0	0	0	0	0	0	0	0	0	34	0	262	0	0	0	4	0	0	0	0	0	24
Fungi	Ascomycota	Dothideomycetes	Venturiales	Sympoventuriaceae	Ochroconis	Ochroconis_tshawytschae	0	0	7	60	11	0	0	6	0	11	0	41	9	67	0	10	9	5	0	5	73	0	0	9
Fungi	Ascomycota	Orbiliomycetes	Orbiliales	unidentified	unidentified	unidentified	0	0	3	99	0	0	0	0	26	59	0	48	0	12	0	14	0	0	0	0	57	0	0	3
Fungi	Ascomycota	Pezizomycotina_cls_Incertae_sedis	Pezizomycotina_ord_Incertae_sedis	Pezizomycotina_fam_Incertae_sedis	Ciliophora	unidentified	3	15	0	24	0	0	0	0	0	14	0	56	0	5	0	22	0	0	0	0	170	0	0	9
Fungi							0	0	0	48	0	16	0	18	25	43	0	17	0	35	14	77	0	15	0	0	0	10	0	0
Fungi	Chytridiomycota	Rhizophydiomycetes	Rhizophydiales	Rhizophydiaceae	unidentified	unidentified	0	11	3	21	37	0	0	10	0	5	7	22	10	16	0	27	52	0	0	30	40	0	0	18
Fungi	Ascomycota	Dothideomycetes	Pleosporales	Cucurbitariaceae	Pyrenochaetopsis	Pyrenochaetopsis_leptospora	19	0	9	0	0	0	0	0	0	0	0	0	17	216	0	0	0	0	0	7	0	0	0	33
Fungi	Basidiomycota	Agaricomycetes	Cantharellales	Cantharellales_fam_Incertae_sedis	Minimedusa	Minimedusa_polyspora	0	0	0	0	0	0	0	8	0	0	0	58	0	3	0	0	14	0	4	0	196	0	0	17
Fungi	Basidiomycota	Tremellomycetes	Cystofilobasidiales	Cystofilobasidiaceae	Cystofilobasidium	Cystofilobasidium_macerans	0	31	0	180	0	0	0	0	0	0	0	0	0	40	0	44	0	0	0	0	0	0	0	0
Fungi	Ascomycota	Dothideomycetes	Pleosporales	Pleosporaceae	Stemphylium	unidentified	0	0	0	0	0	0	0	105	0	0	140	0	0	0	0	0	0	0	0	0	0	0	0	49
Fungi	Ascomycota	Sordariomycetes	Branch06	unidentified	unidentified	unidentified	0	0	0	17	0	0	0	0	0	0	0	6	0	257	0	13	0	0	0	0	0	0	0	0
Fungi	Ascomycota	Sordariomycetes	Sordariales	Chaetomiaceae			0	0	0	0	0	0	0	0	0	0	0	0	0	173	0	0	0	0	18	93	0	0	0	0
Fungi	unidentified	unidentified	unidentified	unidentified	unidentified	unidentified	0	161	0	0	0	0	0	0	0	19	0	0	0	0	0	0	0	12	0	0	0	0	0	90
Fungi	unidentified	unidentified	unidentified	unidentified	unidentified	unidentified	0	0	0	78	0	0	0	0	27	0	51	0	0	0	0	123	0	0	0	0	0	0	0	0
Fungi	unidentified	unidentified	unidentified	unidentified	unidentified	unidentified	0	0	0	0	0	0	0	0	0	0	0	0	0	0	0	0	0	0	0	0	0	0	0	271
Fungi	unidentified	unidentified	unidentified	unidentified	unidentified	unidentified	0	0	0	67	0	0	0	0	0	29	0	0	0	0	0	0	0	0	85	0	88	0	0	0
Fungi	Basidiomycota	Tremellomycetes	Tremellales	Bulleribasidiaceae	Vishniacozyma	Vishniacozyma_carnescens	7	0	0	12	0	0	32	148	0	0	26	7	0	0	2	0	0	0	11	0	0	5	4	12
Fungi	Ascomycota	Sordariomycetes	Sordariales	Lasiosphaeriaceae	Schizothecium		0	0	0	0	0	0	0	0	0	0	0	0	0	0	0	0	0	0	0	0	264	0	0	0
Fungi							0	10	0	0	0	23	0	21	39	0	27	0	0	29	0	16	0	0	0	0	40	35	19	0
Fungi							0	3	0	0	0	0	0	42	33	13	45	23	0	29	10	13	0	0	0	0	10	16	18	0
Fungi	Ascomycota	Sordariomycetes	Glomerellales	Plectosphaerellaceae	Plectosphaerella	Plectosphaerella_cucumerina	0	52	0	0	0	0	0	0	0	0	17	0	0	0	0	0	0	18	0	0	121	0	0	42
Fungi	unidentified	unidentified	unidentified	unidentified	unidentified	unidentified	0	0	0	0	0	0	0	0	0	0	0	0	0	150	0	0	0	0	0	0	99	0	0	0
Fungi	Ascomycota	Eurotiomycetes	Eurotiales	Aspergillaceae	Aspergillus		0	5	0	131	0	0	0	0	0	16	0	26	0	0	0	17	0	0	0	0	42	0	11	0
Fungi	unidentified	unidentified	unidentified	unidentified	unidentified	unidentified	5	33	0	0	15	0	11	18	3	0	5	50	3	31	0	9	3	0	0	3	29	4	8	17
Fungi	Ascomycota	Eurotiomycetes	Onygenales	Onygenales_fam_Incertae_sedis	Chrysosporium	Chrysosporium_lobatum	0	41	0	32	0	0	23	0	0	0	23	57	0	24	0	0	0	0	6	0	27	0	14	0
Fungi							0	0	0	0	0	247	0	0	0	0	0	0	0	0	0	0	0	0	0	0	0	0	0	0
Fungi	unidentified	unidentified	unidentified	unidentified	unidentified	unidentified	0	0	0	0	0	0	44	0	0	0	34	0	34	39	0	7	0	0	0	0	0	21	0	66
Fungi	Ascomycota	Sordariomycetes	Sordariales	Chaetomiaceae	Dichotomopilus	Dichotomopilus_erectus	0	0	0	81	58	0	0	8	0	0	0	39	0	0	0	0	0	0	0	0	44	0	0	9
Fungi	Ascomycota	Sordariomycetes	Hypocreales	Hypocreaceae	Monocillium	Monocillium_mucidum	0	32	0	84	10	0	15	0	0	0	0	0	17	42	5	19	9	0	0	0	0	5	0	0
Fungi	Ascomycota	Leotiomycetes	Helotiales	Helotiaceae	Tetracladium	Tetracladium_marchalianum	0	7	0	40	8	0	0	0	0	10	0	18	0	29	0	0	0	9	0	0	105	0	0	12
Fungi							0	6	0	11	0	19	10	0	23	27	33	12	0	14	0	47	0	0	0	0	0	16	20	0
Fungi	unidentified	unidentified	unidentified	unidentified	unidentified	unidentified	0	0	0	9	0	18	0	0	0	14	88	10	0	10	0	0	0	0	0	0	32	22	21	13
Fungi	unidentified	unidentified	unidentified	unidentified	unidentified	unidentified	0	0	2	0	0	0	0	0	0	0	0	26	0	208	0	0	0	0	0	0	0	0	0	0
Fungi	unidentified	unidentified	unidentified	unidentified	unidentified	unidentified	0	108	0	0	0	0	0	0	42	0	0	85	0	0	0	0	0	0	0	0	0	0	0	0
Fungi							0	184	0	0	23	0	0	0	0	0	0	0	0	0	0	27	0	0	0	0	0	0	0	0
Fungi	Ascomycota	Eurotiomycetes	Eurotiales	Aspergillaceae	Aspergillus	Aspergillus_pseudodeflectus	0	0	0	0	53	0	0	0	0	0	0	0	0	0	0	0	28	0	0	139	0	0	12	0
Fungi	unidentified	unidentified	unidentified	unidentified	unidentified	unidentified	0	43	0	0	0	0	0	85	0	0	0	11	0	7	0	0	0	0	0	0	67	0	0	11
Fungi	Ascomycota	Dothideomycetes	Pleosporales	Phaeosphaeriaceae	Paraphoma	Paraphoma_chlamydocopiosa	0	0	0	0	0	10	0	0	0	8	0	27	12	0	12	0	0	25	0	0	40	0	87	0
Fungi	Chytridiomycota	Rhizophydiomycetes	Rhizophydiales	Rhizophydiaceae	unidentified	unidentified	0	36	0	78	12	0	0	0	0	0	0	25	0	15	0	0	30	0	0	0	23	0	0	0
Fungi	Ascomycota	Sordariomycetes	Hypocreales	Hypocreales_fam_Incertae_sedis	Sarocladium	Sarocladium_subulatum	0	0	0	0	0	0	0	0	0	0	0	0	0	218	0	0	0	0	0	0	0	0	0	0
Fungi	Ascomycota	Eurotiomycetes	Onygenales	unidentified	unidentified	unidentified	0	40	5	5	0	0	54	20	5	2	0	25	0	10	0	14	2	0	0	0	28	0	7	0
Fungi	Ascomycota	Dothideomycetes	Dothideales	Aureobasidiaceae	Aureobasidium	Aureobasidium_pullulans	0	0	0	3	0	0	2	11	6	0	2	0	0	4	0	0	0	0	0	110	12	67	0	0
Fungi	Basidiomycota	Agaricomycetes	Cantharellales	Ceratobasidiaceae	Waitea	unidentified	0	0	0	10	0	0	0	0	0	0	0	0	0	0	0	0	0	206	0	0	0	0	0	0
Fungi	Ascomycota	Dothideomycetes	Pleosporales	Cucurbitariaceae	Pyrenochaetopsis	Pyrenochaetopsis_leptospora	31	0	0	0	0	4	0	24	47	0	0	0	9	0	0	21	0	21	0	0	56	0	0	0
Fungi	Ascomycota	Sordariomycetes	Xylariales	Coniocessiaceae	Coniocessia	Coniocessia_maxima	0	0	0	0	0	0	0	0	0	0	0	0	0	0	0	184	0	0	0	0	29	0	0	0
Fungi							0	17	0	0	0	0	0	6	24	0	30	16	12	0	9	49	0	0	9	0	18	15	0	4
Fungi	unidentified	unidentified	unidentified	unidentified	unidentified	unidentified	0	0	0	0	0	0	0	0	0	0	0	81	0	125	0	0	0	0	0	0	0	0	0	0
Fungi							0	8	0	0	0	0	0	26	34	10	40	0	4	9	5	19	0	0	7	0	17	6	18	0
Fungi	Ascomycota	Eurotiomycetes	Chaetothyriales	Herpotrichiellaceae	Phialophora	Phialophora_geniculata	2	0	0	29	21	0	0	17	23	0	0	26	0	40	0	7	0	0	0	6	30	0	0	0
Fungi	Ascomycota	Orbiliomycetes	Orbiliales	Orbiliaceae			0	6	0	0	0	0	0	0	171	20	0	0	0	0	0	0	0	0	0	0	0	0	0	0
Fungi	Ascomycota	Sordariomycetes	Sordariales	Lasiosphaeriaceae	Schizothecium	Schizothecium_curvisporum	0	8	0	14	0	0	0	0	0	9	0	0	0	13	0	0	0	0	0	0	147	0	5	0
Fungi	unidentified	unidentified	unidentified	unidentified	unidentified	unidentified	0	84	0	89	0	0	0	0	0	0	0	0	0	0	0	0	0	0	0	0	20	0	0	0
Fungi	Ascomycota	Sordariomycetes	Hypocreales	Nectriaceae	Fusarium		0	0	0	0	0	0	0	0	0	105	0	0	0	0	0	0	0	0	31	0	36	20	0	0
Fungi	Ascomycota						0	0	0	0	0	0	0	0	0	0	0	17	0	70	0	0	0	0	0	0	0	0	36	69
Fungi	Ascomycota	Sordariomycetes	Sordariales	Lasiosphaeriaceae	Schizothecium	Schizothecium_fimbriatum	0	0	0	0	0	0	0	0	0	0	0	0	0	190	0	0	0	0	0	0	0	0	0	0
Fungi							0	0	0	47	0	0	0	45	49	17	0	17	14	0	0	0	0	0	0	0	0	0	0	0
Fungi							0	0	0	0	0	0	0	34	36	0	37	8	0	38	0	15	0	6	0	0	4	10	0	0
Fungi							0	0	0	0	0	0	0	16	20	14	69	11	0	0	0	44	0	0	0	0	0	14	0	0
Fungi	unidentified	unidentified	unidentified	unidentified	unidentified	unidentified	0	0	0	0	0	0	0	0	0	0	0	103	0	85	0	0	0	0	0	0	0	0	0	0
Fungi	Ascomycota						0	182	0	0	0	0	0	0	0	0	0	0	0	0	0	0	0	0	0	0	0	0	0	0
Fungi	Basidiomycota	Agaricomycetes	Agaricales	Psathyrellaceae	Psathyrella	Psathyrella_panaeoloides	0	166	0	0	0	0	0	0	0	0	0	0	0	0	0	0	0	0	0	0	5	10	0	0
Fungi							0	0	0	0	0	0	0	0	33	30	47	17	0	15	0	36	0	0	0	0	0	0	0	0
Fungi	Ascomycota	Pezizomycotina_cls_Incertae_sedis	Pezizomycotina_ord_Incertae_sedis	Pezizomycotina_fam_Incertae_sedis	Ciliophora	unidentified	0	29	0	16	0	0	5	0	23	0	0	6	0	6	0	42	0	0	0	0	17	6	6	18
Fungi							20	0	0	0	0	0	0	0	9	4	0	0	0	15	0	68	0	0	14	0	0	25	17	0
Fungi							0	13	0	0	0	9	0	7	16	22	13	0	0	22	10	0	0	0	7	0	18	18	16	0
Fungi							0	22	0	12	0	25	0	0	0	3	0	24	13	9	0	22	6	3	0	9	16	0	2	4
Fungi	Ascomycota	Sordariomycetes	Sordariales	Lasiosphaeriaceae	Cladorrhinum	Cladorrhinum_flexuosum	0	8	0	24	100	0	0	0	0	0	0	0	0	0	0	37	0	0	0	0	0	0	0	0
Fungi							0	0	0	31	0	0	0	41	0	0	46	0	0	0	0	26	0	11	0	0	0	0	0	12
Fungi	Ascomycota	Pezizomycotina_cls_Incertae_sedis	Pezizomycotina_ord_Incertae_sedis	Pezizomycotina_fam_Incertae_sedis	Ciliophora	unidentified	0	16	0	18	0	9	6	5	19	0	2	0	0	17	0	27	0	11	0	0	25	0	0	10
Fungi							0	28	0	28	0	8	0	0	0	0	58	0	0	0	9	0	0	0	0	0	5	27	0	0
Fungi							7	88	0	30	0	0	0	0	0	13	0	0	0	0	0	18	0	0	0	0	0	5	0	0
Fungi	Basidiomycota	Tremellomycetes	Cystofilobasidiales	Cystofilobasidiaceae	Cystofilobasidium	Cystofilobasidium_macerans	15	0	0	81	0	0	0	0	7	52	0	0	0	0	0	0	0	0	0	0	0	5	0	0
Fungi	unidentified	unidentified	unidentified	unidentified	unidentified	unidentified	0	0	0	0	0	0	0	0	0	0	41	0	0	90	0	29	0	0	0	0	0	0	0	0
Fungi	Ascomycota	Eurotiomycetes	Chaetothyriales	Herpotrichiellaceae			0	0	0	0	0	0	0	0	0	0	0	0	0	0	0	160	0	0	0	0	0	0	0	0
Fungi							0	148	0	0	0	0	0	0	0	0	0	0	0	0	0	0	0	0	0	0	0	0	0	10
Fungi							0	0	0	0	0	0	0	18	29	15	36	12	0	16	0	32	0	0	0	0	0	0	0	0
Fungi	unidentified	unidentified	unidentified	unidentified	unidentified	unidentified	0	61	0	42	0	0	0	0	0	0	0	0	0	0	0	16	0	0	0	0	36	0	0	0
Fungi	Ascomycota	Dothideomycetes	Pleosporales	Sporormiaceae	Preussia	unidentified	0	0	0	6	38	0	0	0	24	0	0	0	0	0	0	0	71	0	0	0	15	0	0	0
Fungi							16	29	0	17	0	6	0	11	4	0	0	0	0	22	0	0	17	0	0	0	31	0	0	0
Fungi	Ascomycota	Sordariomycetes	Branch06	unidentified	unidentified	unidentified	0	153	0	0	0	0	0	0	0	0	0	0	0	0	0	0	0	0	0	0	0	0	0	0
Fungi	Ascomycota	Eurotiomycetes	Eurotiales	Aspergillaceae	Aspergillus	Aspergillus_nidulans	0	0	153	0	0	0	0	0	0	0	0	0	0	0	0	0	0	0	0	0	0	0	0	0
Fungi	Ascomycota	Dothideomycetes	Pleosporales	Cucurbitariaceae	Pyrenochaeta	Pyrenochaeta_inflorescentiae	0	139	0	0	0	0	2	0	0	0	0	0	0	0	0	0	0	0	0	0	10	0	0	0
Fungi							0	0	0	0	0	0	0	12	75	0	14	0	0	0	7	17	0	0	0	0	0	0	23	0
Fungi							0	0	0	0	0	0	0	138	0	0	0	0	0	0	0	0	0	8	0	0	0	0	0	0
Fungi	Mucoromycota	Mucoromycetes	Mucorales	Mucoraceae	Mucor	Mucor_circinelloides	0	0	0	0	0	0	0	0	0	0	0	0	12	0	0	132	0	0	2	0	0	0	0	0
Fungi	unidentified	unidentified	unidentified	unidentified	unidentified	unidentified	0	0	0	0	0	0	0	0	0	0	57	0	0	0	0	0	0	0	0	86	0	0	0	0
Fungi							0	12	0	0	0	0	0	17	41	0	42	0	0	0	0	19	0	0	0	0	0	9	0	0
Fungi	Ascomycota	Eurotiomycetes	Eurotiales	Trichocomaceae	Talaromyces	Talaromyces_wortmannii	0	5	0	36	0	0	0	3	0	5	0	30	0	15	0	9	0	0	0	0	23	0	9	0
Fungi	unidentified	unidentified	unidentified	unidentified	unidentified	unidentified	0	0	0	0	0	0	32	65	37	0	0	0	0	0	0	0	0	0	0	0	0	0	0	0
Fungi							0	0	0	0	0	0	0	6	21	18	32	6	0	17	0	0	0	7	0	0	6	10	11	0
Fungi	Ascomycota	Eurotiomycetes	Eurotiales	Aspergillaceae	Penicillium	Penicillium_aurantiogriseum	0	0	0	0	0	0	0	0	0	0	0	0	0	134	0	0	0	0	0	0	0	0	0	0
Fungi							0	23	0	0	0	0	0	0	0	44	31	0	0	0	0	17	0	0	0	0	0	17	0	0
Fungi	Rozellomycota	Rozellomycotina_cls_Incertae_sedis	GS05	unidentified	unidentified	unidentified	0	0	0	0	13	0	0	0	0	0	0	103	0	0	0	4	0	0	0	2	0	0	3	6
Fungi	Mortierellomycota	Mortierellomycetes	Mortierellales	Mortierellaceae	Mortierella		0	30	0	0	13	0	0	0	0	0	0	21	0	41	0	0	0	0	0	0	14	0	0	11
Fungi							0	0	0	26	0	0	0	0	0	0	0	17	0	34	0	16	0	0	0	0	36	0	0	0
Fungi	unidentified	unidentified	unidentified	unidentified	unidentified	unidentified	0	0	3	0	10	0	0	6	0	5	5	22	0	0	0	15	0	4	0	0	24	0	11	20
Fungi							0	0	0	0	0	0	0	0	0	0	0	124	0	0	0	0	0	0	0	0	0	0	0	0
Fungi	Ascomycota	Sordariomycetes	Sordariales	Lasiosphaeriaceae	Schizothecium	Schizothecium_inaequale	0	0	0	65	0	0	0	0	0	0	0	0	0	26	0	0	10	0	22	0	0	0	0	0
Fungi	unidentified	unidentified	unidentified	unidentified	unidentified	unidentified	0	0	0	0	0	0	11	0	0	0	0	0	0	0	0	0	0	0	0	0	0	0	19	93
Fungi	unidentified	unidentified	unidentified	unidentified	unidentified	unidentified	0	0	0	0	0	0	0	14	0	0	0	21	0	0	0	0	0	0	0	11	8	0	0	69
Fungi	Ascomycota	Sordariomycetes	Sordariales	Chaetomiaceae	Chaetomium		0	0	0	0	0	0	0	0	0	0	0	0	0	0	0	0	123	0	0	0	0	0	0	0
Fungi	Mortierellomycota	Mortierellomycetes	Mortierellales	Mortierellaceae	Mortierella		0	0	0	0	0	0	0	0	0	0	0	0	0	62	0	0	0	0	0	0	60	0	0	0
Fungi	unidentified	unidentified	unidentified	unidentified	unidentified	unidentified	0	0	0	0	0	0	0	0	0	0	0	60	0	61	0	0	0	0	0	0	0	0	0	0
Fungi	Ascomycota	Dothideomycetes	Pleosporales	Phaeosphaeriaceae	Paraphoma	Paraphoma_chlamydocopiosa	0	0	0	0	7	0	0	0	18	0	0	0	0	0	0	39	14	0	0	0	36	0	0	6
Fungi	unidentified	unidentified	unidentified	unidentified	unidentified	unidentified	0	0	0	0	0	0	0	0	0	0	0	0	0	73	0	0	0	0	47	0	0	0	0	0
Fungi	Ascomycota	Sordariomycetes	Xylariales	Coniocessiaceae	Coniocessia	Coniocessia_maxima	0	0	0	55	0	0	0	0	0	0	0	0	0	38	0	0	0	0	0	0	18	0	0	8
Fungi	unidentified	unidentified	unidentified	unidentified	unidentified	unidentified	0	0	0	0	0	0	0	0	0	0	0	0	0	0	0	0	0	0	0	0	119	0	0	0
Fungi	Ascomycota	Sordariomycetes	Hypocreales	Nectriaceae	Gibberella	Gibberella_baccata	0	110	0	8	0	0	0	0	0	0	0	0	0	0	0	0	0	0	0	0	0	0	0	0
Fungi	Ascomycota	Sordariomycetes	Xylariales	Microdochiaceae	Microdochium	Microdochium_colombiense	0	36	0	4	0	0	8	18	4	2	0	5	3	7	0	0	0	0	0	0	26	0	0	5
Fungi	Ascomycota	Pezizomycetes	Pezizales	Pyronemataceae	Scutellinia	unidentified	0	0	0	0	0	0	0	0	0	0	0	118	0	0	0	0	0	0	0	0	0	0	0	0
Fungi	Ascomycota	Sordariomycetes	Hypocreales	Nectriaceae	Neocosmospora	Neocosmospora_falciformis	0	55	0	0	0	0	0	0	0	0	0	62	0	0	0	0	0	0	0	0	0	0	0	0
Fungi	unidentified	unidentified	unidentified	unidentified	unidentified	unidentified	0	52	0	36	0	0	0	0	0	0	0	0	0	0	0	0	0	0	0	0	29	0	0	0
Fungi	Mortierellomycota	Mortierellomycetes	Mortierellales	Mortierellaceae	Mortierella		12	35	6	30	0	0	0	8	0	0	0	0	6	0	0	19	0	0	0	0	0	0	0	0
Fungi	Ascomycota	Eurotiomycetes	Onygenales	Onygenales_fam_Incertae_sedis	Chrysosporium	Chrysosporium_lobatum	0	0	0	34	0	0	0	18	0	0	0	0	0	33	8	0	0	0	0	0	23	0	0	0
Fungi	Ascomycota	Leotiomycetes	Helotiales	Helotiaceae	Articulospora	Articulospora_proliferata	0	0	0	30	0	0	0	0	0	0	0	84	0	0	0	0	0	0	0	0	0	0	0	0
Fungi	Ascomycota	Dothideomycetes	Pleosporales				0	0	5	10	10	20	0	0	0	19	0	19	0	0	0	0	10	4	0	0	16	0	0	0
Fungi	Ascomycota	Orbiliomycetes	Orbiliales	Orbiliaceae			0	0	0	0	0	0	100	0	0	0	0	0	0	0	0	0	13	0	0	0	0	0	0	0
Fungi	unidentified	unidentified	unidentified	unidentified	unidentified	unidentified	0	0	0	0	0	0	0	0	0	0	0	0	32	81	0	0	0	0	0	0	0	0	0	0
Fungi	Ascomycota	Pezizomycetes	Pezizales				0	50	0	0	0	0	0	0	0	0	0	4	0	41	0	6	0	0	0	0	11	0	0	0
Fungi	unidentified	unidentified	unidentified	unidentified	unidentified	unidentified	5	0	0	0	0	0	6	0	48	0	0	0	14	23	0	0	0	0	12	0	0	0	0	0
Fungi	Ascomycota	Eurotiomycetes	Eurotiales	Aspergillaceae	Aspergillus	Aspergillus_crustosus	3	0	0	0	0	0	0	0	0	7	0	14	0	38	0	0	0	0	0	0	46	0	0	0
Fungi	Ascomycota	Sordariomycetes	Xylariales	Diatrypaceae	Monosporascus	Monosporascus_ibericus	0	108	0	0	0	0	0	0	0	0	0	0	0	0	0	0	0	0	0	0	0	0	0	0
Fungi	Ascomycota	Sordariomycetes	Hypocreales	Nectriaceae	Fusicolla	Fusicolla_septimanifiniscientiae	0	6	0	5	0	0	0	16	0	5	0	8	0	36	0	10	0	0	0	0	19	2	0	0
Fungi							0	0	0	44	0	0	0	0	0	0	0	0	0	0	0	0	0	0	0	0	7	22	34	0
Fungi							0	5	0	0	7	0	8	9	0	0	5	15	0	10	0	6	0	5	0	4	21	0	0	10
Fungi							0	0	0	0	0	0	0	0	0	0	0	0	0	105	0	0	0	0	0	0	0	0	0	0
Fungi	Rozellomycota	unidentified	unidentified	unidentified	unidentified	unidentified	13	0	0	0	0	0	0	0	0	0	27	0	0	0	0	0	0	4	7	0	30	23	0	0
Fungi	unidentified	unidentified	unidentified	unidentified	unidentified	unidentified	0	0	0	0	0	0	0	0	0	0	0	0	0	0	0	0	0	0	0	0	104	0	0	0
Fungi	Ascomycota	Pezizomycetes	Pezizales	Pezizaceae	unidentified	unidentified	0	0	0	0	0	0	0	0	0	0	0	0	0	0	0	0	0	0	0	0	0	0	104	0
Fungi	Ascomycota	Eurotiomycetes	Chaetothyriales	unidentified	unidentified	unidentified	0	0	0	0	0	0	0	0	0	0	0	0	0	0	0	0	0	0	0	0	0	0	0	102
Fungi							0	14	0	0	0	0	0	8	0	21	0	0	0	13	5	27	0	0	0	0	0	13	0	0
Fungi	Ascomycota	Sordariomycetes	Sordariales	Lasiosphaeriaceae	Schizothecium		0	0	0	101	0	0	0	0	0	0	0	0	0	0	0	0	0	0	0	0	0	0	0	0
Fungi	Chytridiomycota						0	0	0	27	11	0	0	0	0	6	0	15	0	19	0	18	0	0	0	0	0	5	0	0
Fungi	Ascomycota	Sordariomycetes	Hypocreales	Nectriaceae	Fusicolla	Fusicolla_aquaeductuum	0	0	0	0	0	0	0	0	0	0	0	0	0	0	0	92	0	0	0	0	8	0	0	0
Fungi							0	0	0	0	0	0	0	0	13	0	0	15	0	9	0	41	0	0	0	0	10	11	0	0
Fungi	unidentified	unidentified	unidentified	unidentified	unidentified	unidentified	0	42	0	56	0	0	0	0	0	0	0	0	0	0	0	0	0	0	0	0	0	0	0	0
Fungi	Ascomycota	Sordariomycetes	Hypocreales	Nectriaceae	Fusarium	Fusarium_neocosmosporiellum	0	0	0	0	0	0	98	0	0	0	0	0	0	0	0	0	0	0	0	0	0	0	0	0
Fungi							0	0	0	0	0	0	31	0	0	0	0	0	0	0	0	0	0	0	0	0	55	0	12	0
Fungi	Ascomycota	Sordariomycetes	Hypocreales	Hypocreales_fam_Incertae_sedis	Acremonium	Acremonium_rutilum	0	79	0	0	0	0	0	0	0	0	0	0	0	0	0	0	0	0	0	0	18	0	0	0
Fungi	Mortierellomycota	Mortierellomycetes	Mortierellales	Mortierellaceae	Mortierella		0	26	0	0	0	0	0	9	0	0	0	22	0	40	0	0	0	0	0	0	0	0	0	0
Fungi	Ascomycota	Eurotiomycetes	Eurotiales	Trichocomaceae	Talaromyces		0	7	0	0	0	0	0	4	0	0	0	0	0	56	0	6	0	0	6	0	0	0	0	18
Fungi	unidentified	unidentified	unidentified	unidentified	unidentified	unidentified	0	0	0	0	0	0	0	40	36	0	0	0	0	0	0	18	0	0	0	0	0	0	0	0
Fungi	Mortierellomycota	Mortierellomycetes	Mortierellales	Mortierellaceae	Mortierella	Mortierella_globalpina	0	0	0	0	0	0	0	0	0	0	0	27	0	0	0	0	0	0	0	0	67	0	0	0
Fungi	unidentified	unidentified	unidentified	unidentified	unidentified	unidentified	0	9	0	0	0	0	0	0	0	0	0	30	0	12	0	6	4	2	0	0	19	0	0	11
Fungi	Basidiomycota	Microbotryomycetes	Leucosporidiales	Leucosporidiaceae	Leucosporidium		0	16	3	11	7	0	0	4	0	0	0	24	0	11	0	0	0	0	0	0	16	0	0	0
Fungi	unidentified	unidentified	unidentified	unidentified	unidentified	unidentified	0	19	0	0	0	0	6	0	0	0	0	0	0	0	0	0	0	0	0	0	66	0	0	0
Fungi							0	0	0	0	0	6	0	0	26	0	36	0	0	0	0	0	0	0	0	0	10	13	0	0
Fungi	Mortierellomycota	Mortierellomycetes	Mortierellales	Mortierellaceae	Mortierella	Mortierella_elongata	0	28	0	8	0	0	0	0	0	0	12	13	0	0	0	11	0	0	0	0	14	0	4	0
Fungi	Ascomycota	Dothideomycetes	Pleosporales	Periconiaceae	Periconia	Periconia_lateralis	0	5	0	10	0	0	0	0	0	0	0	4	0	19	0	0	4	0	0	0	37	0	3	8
Fungi							0	0	0	0	0	0	0	0	0	0	0	17	0	0	0	0	0	0	0	0	0	0	0	73
Fungi							0	6	0	0	0	0	6	9	0	6	0	13	0	7	0	6	0	0	0	0	30	0	0	6
Fungi							0	0	0	0	0	0	0	59	30	0	0	0	0	0	0	0	0	0	0	0	0	0	0	0
Fungi							0	0	0	0	0	0	0	0	0	21	37	0	0	0	0	0	0	0	0	0	0	31	0	0
Fungi	Ascomycota	Sordariomycetes	Sordariales	Lasiosphaeriaceae	Podospora	Podospora_pyriformis	0	28	0	0	0	0	0	0	0	0	0	0	0	0	0	0	0	0	0	0	27	33	0	0
Fungi	Ascomycota	Dothideomycetes	Pleosporales	Phaeosphaeriaceae	Paraphoma		0	0	13	0	0	0	0	0	0	0	0	19	0	0	0	44	0	0	0	12	0	0	0	0
Fungi							0	0	0	18	10	0	0	0	0	0	0	5	0	41	0	4	0	0	0	0	10	0	0	0
Fungi	Mortierellomycota	Mortierellomycetes	Mortierellales	Mortierellaceae	Mortierella	Mortierella_elongata	0	0	0	0	0	0	0	0	0	0	0	0	0	0	0	0	0	0	0	0	0	0	0	88
Fungi	unidentified	unidentified	unidentified	unidentified	unidentified	unidentified	0	87	0	0	0	0	0	0	0	0	0	0	0	0	0	0	0	0	0	0	0	0	0	0
Fungi	Ascomycota	Eurotiomycetes	Eurotiales	Aspergillaceae	Penicillium	Penicillium_pimiteouiense	0	11	0	9	0	0	0	0	0	0	0	15	0	12	0	9	0	0	0	0	31	0	0	0
Fungi	Basidiomycota	Agaricomycetes	Agaricales	Psathyrellaceae	Coprinopsis	Coprinopsis_urticicola	86	0	0	0	0	0	0	0	0	0	0	0	0	0	0	0	0	0	0	0	0	0	0	0
Fungi							0	0	0	0	0	0	0	0	0	0	85	0	0	0	0	0	0	0	0	0	0	0	0	0
Fungi	Basidiomycota	Agaricomycetes	Agaricales	Psathyrellaceae	Coprinellus	Coprinellus_verrucispermus	0	0	0	0	0	0	0	0	0	0	0	0	0	28	0	54	0	0	0	0	0	0	0	3
Fungi	Basidiomycota	Tremellomycetes	Filobasidiales	Filobasidiaceae	Filobasidium	Filobasidium_globisporum	0	0	0	0	0	0	0	84	0	0	0	0	0	0	0	0	0	0	0	0	0	0	0	0
Fungi	unidentified	unidentified	unidentified	unidentified	unidentified	unidentified	0	0	0	0	0	0	0	0	0	57	0	27	0	0	0	0	0	0	0	0	0	0	0	0
Fungi							0	0	0	0	0	0	0	0	0	0	12	0	0	0	18	54	0	0	0	0	0	0	0	0
Fungi	Ascomycota	Sordariomycetes	Hypocreales	Nectriaceae	Neocosmospora	Neocosmospora_falciformis	10	0	5	0	0	0	0	19	10	0	0	0	0	0	0	0	0	0	9	0	0	0	30	0
Fungi	Ascomycota	Dothideomycetes	Pleosporales	unidentified	unidentified	unidentified	0	0	0	0	17	18	0	0	0	0	0	0	0	6	0	0	6	0	0	0	21	0	15	0
Fungi	Mortierellomycota	Mortierellomycetes	Mortierellales	Mortierellaceae	Mortierella	Mortierella_elongata	0	0	0	0	0	0	0	0	0	0	0	0	0	0	0	0	0	0	0	0	0	0	0	83
Fungi							0	78	0	0	0	0	0	0	0	0	0	0	0	0	0	0	0	0	4	0	0	0	0	0
Fungi	Glomeromycota	Glomeromycetes	Glomerales	Glomeraceae	Rhizoglomus	Rhizoglomus_silesianum	0	0	0	0	0	0	0	0	0	0	0	82	0	0	0	0	0	0	0	0	0	0	0	0
Fungi	unidentified	unidentified	unidentified	unidentified	unidentified	unidentified	0	16	0	21	0	0	0	0	0	0	0	0	0	0	0	0	0	0	0	0	44	0	0	0
Fungi							0	0	0	0	0	0	81	0	0	0	0	0	0	0	0	0	0	0	0	0	0	0	0	0
Fungi	Ascomycota	Eurotiomycetes	Eurotiales	Aspergillaceae	Aspergillus		0	0	0	0	0	0	0	0	0	0	0	0	0	0	0	0	0	81	0	0	0	0	0	0
Fungi							0	15	0	0	0	0	0	0	0	0	56	0	0	0	0	0	0	0	0	0	0	0	0	9
Fungi							0	0	0	0	0	0	0	0	31	22	0	0	0	0	0	0	0	8	0	0	0	0	19	0
Fungi							0	0	0	0	0	0	0	0	0	0	0	80	0	0	0	0	0	0	0	0	0	0	0	0
Fungi	Ascomycota	Eurotiomycetes	Onygenales	Onygenales_fam_Incertae_sedis	Chrysosporium	Chrysosporium_pilosum	0	0	8	0	0	0	0	0	0	0	0	0	0	0	0	0	0	0	0	0	71	0	0	0
Fungi	Glomeromycota	Glomeromycetes	Glomerales	Glomeraceae	Rhizophagus	unidentified	0	0	0	0	0	0	0	0	0	0	0	78	0	0	0	0	0	0	0	0	0	0	0	0
Fungi	unidentified	unidentified	unidentified	unidentified	unidentified	unidentified	0	0	0	0	0	0	0	0	0	0	0	51	0	0	0	27	0	0	0	0	0	0	0	0
Fungi	Ascomycota	Eurotiomycetes	Chaetothyriales	Herpotrichiellaceae	Minimelanolocus		0	0	0	12	0	0	0	0	0	0	0	4	0	0	0	61	0	0	0	0	0	0	0	0
Fungi	Ascomycota	Sordariomycetes	Sordariales	Chaetomiaceae			0	0	0	0	30	0	0	0	0	0	0	0	0	0	0	0	0	0	0	47	0	0	0	0
Fungi	Ascomycota	Sordariomycetes	Sordariales	Chaetomiaceae	Chaetomium		76	0	0	0	0	0	0	0	0	0	0	0	0	0	0	0	0	0	0	0	0	0	0	0
Fungi	Ascomycota	Pezizomycetes	Pezizales	Pezizaceae	Peziza	Peziza_pseudoviolacea	0	0	0	0	0	0	0	76	0	0	0	0	0	0	0	0	0	0	0	0	0	0	0	0
Fungi							0	0	0	0	0	0	0	0	0	0	0	0	8	15	0	27	8	0	0	0	18	0	0	0
Fungi	Ascomycota	Sordariomycetes	Sordariales				0	0	0	0	0	0	0	0	0	0	0	0	0	61	0	15	0	0	0	0	0	0	0	0
Fungi	Ascomycota	Pezizomycetes	Pezizales	Ascobolaceae	Ascobolus	unidentified	0	0	0	0	0	75	0	0	0	0	0	0	0	0	0	0	0	0	0	0	0	0	0	0
Fungi	unidentified	unidentified	unidentified	unidentified	unidentified	unidentified	0	10	0	0	0	0	0	0	0	0	0	0	0	0	0	0	0	0	0	0	0	3	0	61
Fungi	Ascomycota	Sordariomycetes	Sordariales	Chaetomiaceae	Humicola	Humicola_parvispora	0	0	0	19	3	0	0	0	0	0	0	14	0	18	0	0	0	0	0	0	10	0	6	4
Fungi	Ascomycota	Sordariomycetes	Hypocreales	Nectriaceae	Neocosmospora	Neocosmospora_falciformis	15	0	0	0	8	0	0	0	0	0	0	0	0	0	0	0	0	0	18	0	0	32	0	0
Fungi	Ascomycota	Sordariomycetes	Glomerellales	Plectosphaerellaceae	Chordomyces	Chordomyces_antarcticus	0	7	0	0	0	0	0	0	23	0	26	0	0	0	0	0	0	0	0	0	0	17	0	0
Fungi	unidentified	unidentified	unidentified	unidentified	unidentified	unidentified	0	0	0	0	0	0	0	0	73	0	0	0	0	0	0	0	0	0	0	0	0	0	0	0
Fungi	Ascomycota	Dothideomycetes	Pleosporales	Morosphaeriaceae	unidentified	unidentified	0	0	0	0	0	0	0	0	0	0	0	0	0	0	0	0	0	0	53	0	0	20	0	0
Fungi	Ascomycota	Pezizomycotina_cls_Incertae_sedis	Pezizomycotina_ord_Incertae_sedis	Pezizomycotina_fam_Incertae_sedis	Ciliophora	unidentified	0	0	5	23	0	0	0	0	0	0	0	44	0	0	0	0	0	0	0	0	0	0	0	0
Fungi	unidentified	unidentified	unidentified	unidentified	unidentified	unidentified	0	0	0	31	8	0	0	0	0	0	0	0	0	16	0	16	0	0	0	0	0	0	0	0
Fungi	Ascomycota	Dothideomycetes	Pleosporales	Pleosporaceae	Alternaria	Alternaria_metachromatica	0	0	0	0	0	0	0	0	0	0	0	0	0	0	0	71	0	0	0	0	0	0	0	0
Fungi	Ascomycota	Sordariomycetes	Hypocreales	Bionectriaceae	Valsonectria	Valsonectria_pulchella	0	0	0	33	3	0	0	0	0	0	0	0	0	0	0	0	0	0	0	0	34	0	0	0
Fungi	unidentified	unidentified	unidentified	unidentified	unidentified	unidentified	0	0	0	7	0	0	0	0	0	0	33	0	0	0	7	14	0	0	0	0	0	9	0	0
Fungi	Basidiomycota	Agaricomycetes	Cantharellales	Ceratobasidiaceae			0	0	0	0	0	0	0	0	0	0	0	0	0	0	0	70	0	0	0	0	0	0	0	0
Fungi	unidentified	unidentified	unidentified	unidentified	unidentified	unidentified	0	23	0	0	0	0	0	0	0	0	0	0	0	46	0	0	0	0	0	0	0	0	0	0
Fungi	Ascomycota	Sordariomycetes	Hypocreales	Nectriaceae	Cylindrocarpon	unidentified	0	0	0	0	2	0	0	5	0	0	0	0	0	0	0	0	0	0	0	52	0	0	10	0
Fungi	Chytridiomycota	unidentified	unidentified	unidentified	unidentified	unidentified	0	0	0	0	0	0	0	0	0	0	0	0	0	0	0	0	0	0	0	0	69	0	0	0
Fungi	Ascomycota	Sordariomycetes	Microascales	Microascaceae	Kernia	Kernia_columnaris	0	3	0	14	6	0	0	0	0	0	0	10	0	6	0	0	3	0	0	0	26	0	0	0
Fungi	Ascomycota	Dothideomycetes	Pleosporales				0	2	0	0	0	7	0	0	0	5	0	0	0	25	0	0	0	3	2	0	21	0	3	0
Fungi	Ascomycota	Sordariomycetes	Sordariales	Chaetomiaceae	Zopfiella	Zopfiella_erostrata	0	0	0	48	0	0	0	16	0	0	0	0	0	0	0	0	0	0	0	0	0	0	0	4
Fungi	Ascomycota	Sordariomycetes	Sordariales	Lasiosphaeriaceae	Apiosordaria	unidentified	0	3	0	0	0	0	0	47	3	0	0	10	0	0	0	4	0	0	0	0	0	0	0	0
Fungi	unidentified	unidentified	unidentified	unidentified	unidentified	unidentified	0	0	0	15	0	0	0	0	16	0	36	0	0	0	0	0	0	0	0	0	0	0	0	0
Fungi							0	0	0	0	0	0	0	0	0	0	0	0	0	0	0	0	0	43	0	0	24	0	0	0
Fungi	Ascomycota	Dothideomycetes	Pleosporales	Pleosporaceae	Stemphylium	unidentified	0	0	0	0	0	0	0	0	0	0	0	0	0	0	0	0	0	0	67	0	0	0	0	0
Fungi	Basidiomycota	Agaricomycetes	Auriculariales	unidentified	unidentified	unidentified	0	66	0	0	0	0	0	0	0	0	0	0	0	0	0	0	0	0	0	0	0	0	0	0
Fungi	Ascomycota	Pezizomycotina_cls_Incertae_sedis	Pezizomycotina_ord_Incertae_sedis	Pezizomycotina_fam_Incertae_sedis	Ciliophora	unidentified	0	56	0	0	0	0	0	0	0	0	0	0	0	0	0	0	0	10	0	0	0	0	0	0
Fungi	unidentified	unidentified	unidentified	unidentified	unidentified	unidentified	0	0	0	31	0	0	0	0	0	0	0	0	0	0	0	0	0	0	0	0	35	0	0	0
Fungi	Basidiomycota	Microbotryomycetes	Sporidiobolales	Sporidiobolaceae	Sporobolomyces	Sporobolomyces_roseus	0	0	0	0	0	0	0	37	0	0	0	0	0	19	0	10	0	0	0	0	0	0	0	0
Fungi	unidentified	unidentified	unidentified	unidentified	unidentified	unidentified	0	0	0	0	0	0	0	0	14	0	27	0	0	0	0	0	0	0	0	0	9	16	0	0
Fungi	Ascomycota	Sordariomycetes	Branch06	unidentified	unidentified	unidentified	65	0	0	0	0	0	0	0	0	0	0	0	0	0	0	0	0	0	0	0	0	0	0	0
Fungi	Basidiomycota	Tremellomycetes	Cystofilobasidiales	Cystofilobasidiaceae	Cystofilobasidium	Cystofilobasidium_macerans	0	0	17	37	11	0	0	0	0	0	0	0	0	0	0	0	0	0	0	0	0	0	0	0
Fungi	Ascomycota	Eurotiomycetes	Chaetothyriales	Herpotrichiellaceae	Phialophora	Phialophora_cyclaminis	0	0	0	29	0	0	0	0	0	0	0	5	0	15	0	0	0	0	0	16	0	0	0	0
Fungi	Ascomycota	Sordariomycetes	Sordariales	Lasiosphaeriaceae	Schizothecium	Schizothecium_inaequale	0	0	0	22	0	0	0	0	0	0	0	16	0	0	0	0	0	0	0	0	21	0	6	0
Fungi	Ascomycota	Sordariomycetes	Hypocreales	Nectriaceae	Fusarium		0	0	0	0	65	0	0	0	0	0	0	0	0	0	0	0	0	0	0	0	0	0	0	0
Fungi							0	0	0	0	0	0	0	0	0	13	0	0	0	0	0	24	0	0	0	0	12	16	0	0
Fungi	Basidiomycota	Tremellomycetes	Tremellales	Bulleribasidiaceae	Vishniacozyma	Vishniacozyma_heimaeyensis	0	12	2	16	0	0	0	0	0	0	0	7	0	7	0	0	0	0	0	0	20	0	0	0
Fungi							0	9	0	22	6	0	0	0	0	17	0	0	0	0	0	0	0	3	0	0	7	0	0	0
Fungi							0	0	0	36	0	0	0	0	0	0	0	28	0	0	0	0	0	0	0	0	0	0	0	0
Fungi	Ascomycota	Sordariomycetes	Hypocreales	Nectriaceae	Fusicolla	Fusicolla_aquaeductuum	0	0	0	0	4	0	0	0	7	0	0	0	0	0	0	52	0	0	0	0	0	0	0	0
Fungi	Ascomycota	Dothideomycetes	Pleosporales	Pleosporaceae	Alternaria	Alternaria_subcucurbitae	0	0	0	0	0	0	12	0	0	0	0	0	0	0	0	19	0	0	0	0	32	0	0	0
Fungi	Ascomycota	Sordariomycetes	Hypocreales	Hypocreaceae	Monocillium	Monocillium_mucidum	0	0	0	0	0	0	0	13	0	0	0	0	0	40	0	0	0	10	0	0	0	0	0	0
Fungi	Mucoromycota	Mucoromycetes	Mucorales	Mucoraceae	Mucor	Mucor_circinelloides	0	0	0	0	0	0	0	0	0	0	0	0	0	63	0	0	0	0	0	0	0	0	0	0
Fungi	Ascomycota	Sordariomycetes	Sordariales	Chaetomiaceae	Zopfiella	Zopfiella_erostrata	0	0	0	0	0	0	0	0	9	0	0	0	0	17	0	0	0	0	0	0	36	0	0	0
Fungi	Ascomycota	Pezizomycetes	Pezizales	Pyronemataceae	unidentified	unidentified	0	0	0	0	0	0	0	0	0	0	0	62	0	0	0	0	0	0	0	0	0	0	0	0
Fungi	Glomeromycota	Glomeromycetes	Glomerales	Glomeraceae	unidentified	unidentified	10	51	0	0	0	0	0	0	0	0	0	0	0	0	0	0	0	0	0	0	0	0	0	0
Fungi	Ascomycota	Pezizomycotina_cls_Incertae_sedis	Pezizomycotina_ord_Incertae_sedis	Pezizomycotina_fam_Incertae_sedis	Ciliophora	unidentified	0	61	0	0	0	0	0	0	0	0	0	0	0	0	0	0	0	0	0	0	0	0	0	0
Fungi							0	61	0	0	0	0	0	0	0	0	0	0	0	0	0	0	0	0	0	0	0	0	0	0
Fungi	Ascomycota	Dothideomycetes	Pleosporales				0	0	0	13	0	0	0	11	10	0	0	0	0	0	0	27	0	0	0	0	0	0	0	0
Fungi	unidentified	unidentified	unidentified	unidentified	unidentified	unidentified	0	0	0	0	0	0	0	0	0	0	0	52	0	0	0	9	0	0	0	0	0	0	0	0
Fungi	unidentified	unidentified	unidentified	unidentified	unidentified	unidentified	0	0	0	0	0	0	0	0	0	0	0	0	6	0	0	0	0	55	0	0	0	0	0	0
Fungi							0	0	0	0	0	0	0	0	0	0	0	0	0	0	0	0	0	0	0	0	0	0	0	61
Fungi	unidentified	unidentified	unidentified	unidentified	unidentified	unidentified	0	10	0	0	0	0	0	0	0	3	0	12	0	0	0	0	2	0	4	0	24	0	0	5
Fungi	Basidiomycota	Agaricomycetes	Agaricales	Psathyrellaceae	Coprinellus	Coprinellus_flocculosus	0	0	0	0	60	0	0	0	0	0	0	0	0	0	0	0	0	0	0	0	0	0	0	0
Fungi	unidentified	unidentified	unidentified	unidentified	unidentified	unidentified	0	0	0	0	0	0	0	11	12	0	37	0	0	0	0	0	0	0	0	0	0	0	0	0
Fungi	unidentified	unidentified	unidentified	unidentified	unidentified	unidentified	0	0	0	0	0	0	0	0	0	0	0	0	0	0	0	0	0	0	0	0	0	0	0	60
Fungi	Mortierellomycota	Mortierellomycetes	Mortierellales	Mortierellaceae	Mortierella		0	7	0	0	0	0	0	0	0	0	0	16	0	11	0	15	0	0	0	0	3	0	0	7
Fungi							0	0	0	0	9	0	0	0	0	0	0	16	0	12	0	6	0	0	0	0	16	0	0	0
Fungi	Ascomycota	Pezizomycotina_cls_Incertae_sedis	Pezizomycotina_ord_Incertae_sedis	Pezizomycotina_fam_Incertae_sedis	Ciliophora	unidentified	29	0	0	0	0	0	0	0	0	0	0	3	0	0	0	0	0	0	25	0	0	0	0	0
Fungi	Ascomycota	Sordariomycetes	Sordariales	Chaetomiaceae	Thielavia	Thielavia_basicola	0	0	0	15	0	0	0	0	0	0	0	0	0	12	0	0	0	0	0	0	30	0	0	0
Fungi	Basidiomycota	Agaricomycetes	Agaricales	Psathyrellaceae	Coprinellus	Coprinellus_flocculosus	0	0	0	0	57	0	0	0	0	0	0	0	0	0	0	0	0	0	0	0	0	0	0	0
Fungi	Ascomycota	Sordariomycetes	Hypocreales	Cordycipitaceae	Cordyceps	Cordyceps_bassiana	0	0	0	0	0	0	0	0	0	0	0	0	0	0	0	0	0	0	57	0	0	0	0	0
Fungi	Ascomycota	Pezizomycotina_cls_Incertae_sedis	Pezizomycotina_ord_Incertae_sedis	Pezizomycotina_fam_Incertae_sedis	Ciliophora	unidentified	0	25	0	13	0	0	4	0	0	0	0	0	0	9	0	0	0	0	0	5	0	0	0	0
Fungi	Basidiomycota	Agaricomycetes	Cantharellales	Ceratobasidiaceae			0	21	0	0	0	0	0	0	0	0	0	0	0	0	0	0	0	0	0	0	0	0	0	35
Fungi	Mortierellomycota	Mortierellomycetes	Mortierellales	Mortierellaceae	Mortierella		0	11	0	0	6	0	0	0	0	0	0	6	0	4	0	0	0	0	0	0	29	0	0	0
Fungi	Ascomycota	Eurotiomycetes	Eurotiales	Trichocomaceae	Talaromyces		0	0	0	0	0	0	0	0	0	0	0	0	0	0	0	0	0	56	0	0	0	0	0	0
Fungi	Chytridiomycota	unidentified	unidentified	unidentified	unidentified	unidentified	0	28	0	0	0	0	0	0	0	0	0	0	0	0	0	0	0	0	0	0	27	0	0	0
Fungi							0	0	2	18	0	0	5	0	0	0	0	0	0	0	0	0	0	0	0	0	0	0	3	26
Fungi	unidentified	unidentified	unidentified	unidentified	unidentified	unidentified	0	0	0	0	7	0	0	0	0	0	0	12	0	0	0	5	0	0	0	5	11	0	0	14
Fungi	Basidiomycota	Tremellomycetes	Filobasidiales	Filobasidiaceae	Filobasidium	Filobasidium_oeirense	0	0	0	0	0	0	8	27	3	0	0	0	0	0	0	0	0	0	0	0	0	4	0	12
Fungi	Ascomycota	Dothideomycetes	Pleosporales	Pleosporaceae	Alternaria		0	0	0	0	0	0	0	54	0	0	0	0	0	0	0	0	0	0	0	0	0	0	0	0
Fungi	Ascomycota	Dothideomycetes	Pleosporales	Didymellaceae			0	0	0	0	0	0	0	54	0	0	0	0	0	0	0	0	0	0	0	0	0	0	0	0
Fungi							0	0	0	0	0	0	0	0	0	0	0	25	0	0	0	22	0	0	0	0	0	0	7	0
Fungi							0	0	0	0	0	0	0	0	0	0	0	0	0	0	0	54	0	0	0	0	0	0	0	0
Fungi							0	29	0	0	0	0	0	5	8	0	0	0	0	0	0	0	11	0	0	0	0	0	0	0
Fungi	unidentified	unidentified	unidentified	unidentified	unidentified	unidentified	0	0	0	53	0	0	0	0	0	0	0	0	0	0	0	0	0	0	0	0	0	0	0	0
Fungi	Ascomycota	Sordariomycetes	Hypocreales	Hypocreales_fam_Incertae_sedis	Fusariella	unidentified	0	0	0	0	0	0	0	0	0	0	0	0	0	0	0	0	0	0	53	0	0	0	0	0
Fungi	unidentified	unidentified	unidentified	unidentified	unidentified	unidentified	0	0	0	0	0	0	0	0	0	0	0	0	0	0	0	0	0	0	0	0	0	0	0	53
Fungi	Basidiomycota	Tremellomycetes	Holtermanniales	Holtermanniales_fam_Incertae_sedis	Holtermanniella	Holtermanniella_takashimae	0	0	0	4	0	0	0	0	0	0	8	18	0	0	0	0	0	11	0	0	11	0	0	0
Fungi	Ascomycota	Pezizomycetes	Pezizales	Pezizaceae	Iodophanus	Iodophanus_testaceus	0	0	0	0	0	0	0	0	0	0	0	0	52	0	0	0	0	0	0	0	0	0	0	0
Fungi	Basidiomycota	Agaricomycetes	Agaricales	Psathyrellaceae	Coprinopsis	Coprinopsis_urticicola	51	0	0	0	0	0	0	0	0	0	0	0	0	0	0	0	0	0	0	0	0	0	0	0
Fungi	unidentified	unidentified	unidentified	unidentified	unidentified	unidentified	0	50	0	0	0	0	0	0	0	0	0	0	0	0	0	0	0	0	0	0	0	0	0	0
Fungi	Chytridiomycota	Rhizophydiomycetes	Rhizophydiales	Rhizophydiaceae	unidentified	unidentified	0	11	0	3	0	0	0	4	0	5	0	8	0	2	0	6	0	0	0	2	3	0	0	6
Fungi							0	6	0	0	0	0	0	0	0	0	0	0	0	0	0	0	0	0	0	33	11	0	0	0
Fungi	Ascomycota	Sordariomycetes	Hypocreales	Cordycipitaceae	Beauveria	unidentified	0	4	0	9	0	0	0	0	0	0	0	0	0	0	0	37	0	0	0	0	0	0	0	0
Fungi	Ascomycota	Sordariomycetes	Hypocreales	Cordycipitaceae			0	0	0	4	0	0	0	0	0	0	0	20	0	0	0	0	0	0	0	0	26	0	0	0
Fungi	unidentified	unidentified	unidentified	unidentified	unidentified	unidentified	0	0	0	0	0	0	0	0	0	16	0	11	0	0	0	14	0	0	0	0	0	0	9	0
Fungi							0	0	0	0	0	0	0	0	0	0	0	0	0	50	0	0	0	0	0	0	0	0	0	0
Fungi							0	0	0	0	0	49	0	0	0	0	0	0	0	0	0	0	0	0	0	0	0	0	0	0
Fungi	Chytridiomycota	Spizellomycetes	Spizellomycetales	unidentified	unidentified	unidentified	0	0	0	0	0	0	0	5	0	0	0	0	0	39	0	0	0	0	0	0	0	0	0	5
Fungi	Ascomycota						0	0	0	0	0	0	0	0	0	0	0	0	0	0	0	49	0	0	0	0	0	0	0	0
Fungi	Ascomycota	Dothideomycetes	Pleosporales	Lentitheciaceae	Darksidea	Darksidea_epsilon	0	0	0	0	0	0	0	0	0	0	0	0	0	0	0	0	0	0	0	0	49	0	0	0
Fungi	Basidiomycota	Agaricomycetes					0	0	0	0	0	0	0	0	0	0	0	0	0	0	0	0	0	0	0	0	31	0	0	18
Fungi	Chytridiomycota	Spizellomycetes	Spizellomycetales	Powellomycetaceae	Powellomyces	Powellomyces_hirtus	0	26	0	0	0	0	0	9	0	0	0	0	0	0	0	0	0	0	0	0	0	0	0	13
Fungi	unidentified	unidentified	unidentified	unidentified	unidentified	unidentified	0	0	0	0	0	0	9	0	0	0	0	33	0	0	0	6	0	0	0	0	0	0	0	0
Fungi							0	0	0	0	0	0	0	0	0	0	22	0	0	0	0	26	0	0	0	0	0	0	0	0
Fungi	Ascomycota	Dothideomycetes	Pleosporales	Phaeosphaeriaceae	Setophaeosphaeria	Setophaeosphaeria_sidae	30	9	0	0	0	0	0	0	0	0	0	0	0	0	0	8	0	0	0	0	0	0	0	0
Fungi	Ascomycota	Dothideomycetes	Pleosporales	Sporormiaceae	Preussia	unidentified	0	0	0	0	0	0	0	0	0	0	0	0	0	47	0	0	0	0	0	0	0	0	0	0
Fungi	Basidiomycota	Agaricomycetes	Cantharellales	Ceratobasidiaceae			0	0	0	0	0	0	0	0	0	0	0	0	0	0	0	47	0	0	0	0	0	0	0	0
Fungi							0	0	0	0	0	0	0	0	0	0	0	0	0	0	0	0	0	0	0	47	0	0	0	0
Fungi							0	0	0	11	0	0	0	0	0	0	0	8	0	13	0	5	0	0	0	0	6	0	3	0
Fungi	unidentified	unidentified	unidentified	unidentified	unidentified	unidentified	0	0	0	0	0	0	0	0	0	0	0	0	0	46	0	0	0	0	0	0	0	0	0	0
Fungi	Basidiomycota	Tremellomycetes	Tremellales	Rhynchogastremataceae	Papiliotrema	Papiliotrema_flavescens	0	0	0	0	0	0	0	0	0	0	0	0	0	0	0	15	0	11	0	0	0	0	15	5
Fungi	Basidiomycota	Agaricomycetes	Sebacinales	unidentified	unidentified	unidentified	0	22	0	0	0	0	11	0	0	0	0	0	0	0	0	0	0	0	0	0	0	0	0	12
Fungi	Chytridiomycota	Rhizophlyctidomycetes	Rhizophlyctidales	Rhizophlyctidaceae	Rhizophlyctis	Rhizophlyctis_rosea	0	0	0	9	0	0	0	0	0	0	0	0	15	0	7	3	0	0	0	0	11	0	0	0
Fungi	unidentified	unidentified	unidentified	unidentified	unidentified	unidentified	0	44	0	0	0	0	0	0	0	0	0	0	0	0	0	0	0	0	0	0	0	0	0	0
Fungi	Ascomycota	Pezizomycetes	Pezizales	Ascodesmidaceae	Cephaliophora	unidentified	0	6	0	0	8	0	0	3	0	0	0	11	0	0	0	10	0	3	0	0	0	0	0	3
Fungi							0	0	0	44	0	0	0	0	0	0	0	0	0	0	0	0	0	0	0	0	0	0	0	0
Fungi	Ascomycota	Sordariomycetes	Hypocreales	unidentified	unidentified	unidentified	0	0	0	21	0	0	0	7	0	0	0	0	0	6	0	0	0	0	0	0	10	0	0	0
Fungi	Basidiomycota	Tremellomycetes	Tremellales	Rhynchogastremataceae	Papiliotrema	Papiliotrema_frias	0	0	0	12	0	0	0	0	0	0	3	3	0	0	2	10	0	0	0	0	14	0	0	0
Fungi	Ascomycota	Eurotiomycetes	Eurotiales	Aspergillaceae	Penicillium		0	0	0	11	0	0	0	0	0	0	0	33	0	0	0	0	0	0	0	0	0	0	0	0
Fungi	Ascomycota	Leotiomycetes	Helotiales	Helotiales_fam_Incertae_sedis			0	0	0	6	0	0	0	0	0	0	0	0	0	38	0	0	0	0	0	0	0	0	0	0
Fungi	Ascomycota	Sordariomycetes	Hypocreales	Nectriaceae	Fusarium		0	0	0	0	0	5	0	0	0	0	0	0	16	0	7	0	0	0	0	0	16	0	0	0
Fungi	unidentified	unidentified	unidentified	unidentified	unidentified	unidentified	0	0	0	0	0	0	44	0	0	0	0	0	0	0	0	0	0	0	0	0	0	0	0	0
Fungi							0	0	0	0	0	0	0	10	0	7	7	0	0	0	0	0	0	0	0	0	0	0	20	0
Fungi	Ascomycota	Dothideomycetes	Pleosporales				0	0	0	0	0	0	0	0	44	0	0	0	0	0	0	0	0	0	0	0	0	0	0	0
Fungi							0	0	0	0	0	0	0	0	0	0	0	0	0	44	0	0	0	0	0	0	0	0	0	0
Fungi	Chytridiomycota	unidentified	unidentified	unidentified	unidentified	unidentified	0	0	0	0	0	0	0	0	0	0	0	0	0	0	24	0	0	0	0	0	0	0	0	20
Fungi	Mortierellomycota	Mortierellomycetes	Mortierellales	Mortierellaceae	Mortierella	Mortierella_globalpina	0	0	0	0	0	0	0	0	0	0	0	0	0	0	0	16	0	0	0	0	28	0	0	0
Fungi	unidentified	unidentified	unidentified	unidentified	unidentified	unidentified	0	0	0	0	0	0	0	0	0	0	0	0	0	0	0	0	0	0	0	0	44	0	0	0
Fungi	unidentified	unidentified	unidentified	unidentified	unidentified	unidentified	0	43	0	0	0	0	0	0	0	0	0	0	0	0	0	0	0	0	0	0	0	0	0	0
Fungi	unidentified	unidentified	unidentified	unidentified	unidentified	unidentified	0	12	0	16	0	0	9	0	0	0	0	0	0	0	0	0	0	0	0	0	6	0	0	0
Fungi	Ascomycota	Sordariomycetes	Sordariales	unidentified	unidentified	unidentified	0	0	0	4	0	0	3	0	0	8	0	0	0	0	0	0	0	0	0	0	28	0	0	0
Fungi	Basidiomycota	Tremellomycetes	Holtermanniales	Holtermanniales_fam_Incertae_sedis	Holtermanniella	Holtermanniella_takashimae	0	0	0	0	0	0	0	0	0	8	0	11	0	15	0	9	0	0	0	0	0	0	0	0
Fungi	Glomeromycota	Glomeromycetes	Glomerales	Glomeraceae	Rhizoglomus	Rhizoglomus_silesianum	0	0	0	0	0	0	0	0	0	0	0	28	0	0	0	15	0	0	0	0	0	0	0	0
Fungi							0	0	0	0	0	0	0	0	0	0	0	0	0	43	0	0	0	0	0	0	0	0	0	0
Fungi	unidentified	unidentified	unidentified	unidentified	unidentified	unidentified	0	21	0	0	6	0	0	0	0	0	0	15	0	0	0	0	0	0	0	0	0	0	0	0
Fungi	Mortierellomycota	Mortierellomycetes	Mortierellales	Mortierellaceae	Mortierella		0	0	0	24	0	0	0	0	0	0	0	0	0	0	0	8	0	0	0	0	0	0	0	10
Fungi							4	0	0	0	0	0	0	0	0	0	0	0	0	19	0	0	0	0	0	0	18	0	0	0
Fungi	Ascomycota	Eurotiomycetes	Onygenales	Arachnomycetaceae	Arachnomyces	unidentified	0	0	0	12	4	4	0	0	0	3	0	8	0	0	0	0	0	0	0	0	10	0	0	0
Fungi	Ascomycota	Orbiliomycetes	Orbiliales	Orbiliaceae	Arthrobotrys	Arthrobotrys_conoides	0	0	0	0	0	0	0	0	0	0	0	0	0	0	0	28	0	0	0	0	13	0	0	0
Fungi	Ascomycota	Pezizomycotina_cls_Incertae_sedis	Pezizomycotina_ord_Incertae_sedis	Pezizomycotina_fam_Incertae_sedis	Ciliophora	unidentified	0	31	0	0	0	0	0	0	0	0	0	0	0	0	0	0	0	0	0	0	9	0	0	0
Fungi	Ascomycota	Sordariomycetes	Hypocreales	Nectriaceae	Cylindrocarpon	unidentified	0	0	0	0	0	0	40	0	0	0	0	0	0	0	0	0	0	0	0	0	0	0	0	0
Fungi	Glomeromycota	Glomeromycetes	Glomerales	Glomeraceae	Rhizoglomus	Rhizoglomus_silesianum	0	0	0	0	0	0	0	0	0	0	0	33	0	0	0	7	0	0	0	0	0	0	0	0
Fungi	Basidiomycota	Agaricomycetes					0	0	0	0	0	0	0	0	0	0	0	0	0	0	0	0	0	0	0	6	34	0	0	0
Fungi	Ascomycota	Sordariomycetes	Sordariales				0	39	0	0	0	0	0	0	0	0	0	0	0	0	0	0	0	0	0	0	0	0	0	0
Fungi	Ascomycota	Sordariomycetes	Hypocreales	Clavicipitaceae			0	4	0	0	0	0	0	0	0	0	0	5	0	0	0	4	0	0	0	0	26	0	0	0
Fungi	unidentified	unidentified	unidentified	unidentified	unidentified	unidentified	0	0	0	30	0	0	9	0	0	0	0	0	0	0	0	0	0	0	0	0	0	0	0	0
Fungi	Ascomycota						0	0	0	25	0	0	0	3	0	0	0	0	0	0	0	0	0	0	0	0	4	0	0	7
Fungi	Basidiomycota	Agaricomycetes	unidentified	unidentified	unidentified	unidentified	0	0	0	7	0	0	0	0	0	0	0	0	3	0	0	0	0	0	0	0	29	0	0	0
Fungi	Ascomycota	Sordariomycetes	Hypocreales	Nectriaceae	Fusarium		0	0	0	0	0	11	0	0	12	0	0	0	0	0	0	0	16	0	0	0	0	0	0	0
Fungi	Ascomycota	Sordariomycetes	Glomerellales	Plectosphaerellaceae	Lectera	Lectera_longa	0	0	0	0	0	0	0	0	0	0	35	0	0	0	0	0	0	0	0	0	4	0	0	0
Fungi							0	0	0	0	0	0	0	0	0	0	8	0	0	0	0	24	0	0	0	0	0	0	7	0
Fungi							0	0	0	0	0	0	0	0	0	0	0	0	0	17	0	22	0	0	0	0	0	0	0	0
Fungi	Ascomycota	Sordariomycetes	Microascales	Microascaceae	Scedosporium	Scedosporium_boydii	0	0	0	0	0	0	0	0	0	0	0	0	0	0	39	0	0	0	0	0	0	0	0	0
Fungi							0	0	0	0	0	0	0	0	0	0	0	0	0	0	0	0	0	0	0	0	27	0	0	12
Fungi	unidentified	unidentified	unidentified	unidentified	unidentified	unidentified	0	0	0	0	0	0	0	0	0	0	0	0	0	0	0	0	0	0	0	0	0	0	0	39
Fungi	unidentified	unidentified	unidentified	unidentified	unidentified	unidentified	0	5	0	3	0	0	0	7	0	3	0	6	0	8	0	0	0	0	0	0	3	0	0	3
Fungi							0	0	0	12	0	0	0	0	0	0	0	4	0	4	0	0	0	0	0	0	18	0	0	0
Fungi	Ascomycota	Sordariomycetes	Sordariales	Lasiosphaeriaceae			0	0	0	10	0	7	0	16	0	2	0	0	0	0	0	0	0	0	0	0	3	0	0	0
Fungi	unidentified	unidentified	unidentified	unidentified	unidentified	unidentified	0	0	0	0	0	0	0	0	0	38	0	0	0	0	0	0	0	0	0	0	0	0	0	0
Fungi	Ascomycota	Eurotiomycetes	Onygenales	Onygenales_fam_Incertae_sedis	Chrysosporium	Chrysosporium_lobatum	0	0	0	0	0	0	0	0	0	0	0	38	0	0	0	0	0	0	0	0	0	0	0	0
Fungi							0	0	0	0	0	0	0	0	0	0	0	10	0	0	0	13	0	0	0	0	0	0	0	15
Fungi							0	0	0	0	0	0	0	0	0	0	0	0	0	0	0	0	0	0	0	0	38	0	0	0
Fungi	unidentified	unidentified	unidentified	unidentified	unidentified	unidentified	0	0	0	0	0	0	0	0	0	0	0	0	0	0	0	0	0	0	0	0	38	0	0	0
Fungi							0	37	0	0	0	0	0	0	0	0	0	0	0	0	0	0	0	0	0	0	0	0	0	0
Fungi							0	37	0	0	0	0	0	0	0	0	0	0	0	0	0	0	0	0	0	0	0	0	0	0
Fungi	unidentified	unidentified	unidentified	unidentified	unidentified	unidentified	0	0	0	9	0	0	3	0	0	0	0	0	0	9	0	0	0	0	0	0	16	0	0	0
Fungi							0	0	0	0	0	25	0	0	0	0	0	0	0	0	0	0	0	0	0	12	0	0	0	0
Fungi							0	0	0	0	0	0	0	0	0	0	19	0	0	0	0	18	0	0	0	0	0	0	0	0
Fungi	Ascomycota	Pezizomycotina_cls_Incertae_sedis	Pezizomycotina_ord_Incertae_sedis	Pezizomycotina_fam_Incertae_sedis	Ciliophora	unidentified	0	0	0	0	0	0	0	0	0	0	0	37	0	0	0	0	0	0	0	0	0	0	0	0
Fungi	Ascomycota	Pezizomycotina_cls_Incertae_sedis	Pezizomycotina_ord_Incertae_sedis	Pezizomycotina_fam_Incertae_sedis	Ciliophora	unidentified	0	0	0	0	0	0	0	0	0	0	0	0	0	0	0	0	0	0	0	0	0	0	0	37
Fungi	unidentified	unidentified	unidentified	unidentified	unidentified	unidentified	0	0	0	10	0	0	0	0	0	0	0	0	0	11	0	0	0	0	0	0	15	0	0	0
Fungi	Chytridiomycota	Spizellomycetes	Spizellomycetales	unidentified	unidentified	unidentified	0	0	0	3	0	0	0	0	0	0	0	0	0	0	0	0	0	0	0	12	15	0	0	6
Fungi	Ascomycota	Sordariomycetes	Hypocreales	Hypocreaceae	Trichoderma	Trichoderma_lixii	0	0	0	0	10	0	0	8	0	0	0	0	0	6	0	6	0	0	0	0	0	0	4	2
Fungi	unidentified	unidentified	unidentified	unidentified	unidentified	unidentified	0	0	0	0	0	0	0	0	0	0	0	36	0	0	0	0	0	0	0	0	0	0	0	0
Fungi	Ascomycota	Dothideomycetes	Pleosporales	Torulaceae	Torula	Torula_hollandica	0	0	0	0	0	0	0	0	0	0	0	0	0	0	0	36	0	0	0	0	0	0	0	0
Fungi	Ascomycota	Sordariomycetes	Glomerellales	Plectosphaerellaceae	Chordomyces	Chordomyces_antarcticus	35	0	0	0	0	0	0	0	0	0	0	0	0	0	0	0	0	0	0	0	0	0	0	0
Fungi							0	5	0	0	0	0	0	11	0	0	0	7	0	0	0	0	0	0	0	0	6	0	0	6
Fungi	Ascomycota	Leotiomycetes					0	0	0	0	6	0	3	0	0	0	0	5	0	0	0	11	0	0	0	0	10	0	0	0
Fungi	Ascomycota	Sordariomycetes	Hypocreales	Nectriaceae	Fusarium	Fusarium_polyphialidicum	0	0	0	0	0	35	0	0	0	0	0	0	0	0	0	0	0	0	0	0	0	0	0	0
Fungi	Glomeromycota	Glomeromycetes	Glomerales	Glomeraceae	Rhizoglomus	Rhizoglomus_silesianum	0	0	0	0	0	0	0	0	0	0	0	35	0	0	0	0	0	0	0	0	0	0	0	0
Fungi	unidentified	unidentified	unidentified	unidentified	unidentified	unidentified	0	0	0	0	0	0	0	0	0	0	0	35	0	0	0	0	0	0	0	0	0	0	0	0
Fungi	Ascomycota	Dothideomycetes	Pleosporales	Didymosphaeriaceae	Laburnicola	unidentified	0	0	0	0	0	0	0	0	0	0	0	0	0	9	0	0	26	0	0	0	0	0	0	0
Fungi	Ascomycota	Pezizomycotina_cls_Incertae_sedis	Pezizomycotina_ord_Incertae_sedis	Pezizomycotina_fam_Incertae_sedis	Ciliophora	unidentified	0	20	0	0	3	0	0	3	0	5	0	0	0	0	0	0	3	0	0	0	0	0	0	0
Fungi	Ascomycota	Dothideomycetes	Pleosporales	Sporormiaceae			0	6	0	0	0	0	0	0	0	0	0	0	0	28	0	0	0	0	0	0	0	0	0	0
Fungi	Basidiomycota	Agaricomycetes	Cantharellales	Ceratobasidiaceae			0	0	0	34	0	0	0	0	0	0	0	0	0	0	0	0	0	0	0	0	0	0	0	0
Fungi	Mortierellomycota	Mortierellomycetes	Mortierellales	Mortierellaceae	Mortierella	Mortierella_globalpina	0	0	0	0	34	0	0	0	0	0	0	0	0	0	0	0	0	0	0	0	0	0	0	0
Fungi	Basidiomycota	Tremellomycetes	Filobasidiales	Filobasidiaceae	Filobasidium	Filobasidium_oeirense	0	0	0	0	0	0	0	22	0	0	12	0	0	0	0	0	0	0	0	0	0	0	0	0
Fungi	Glomeromycota	Glomeromycetes	Glomerales	Glomeraceae	Rhizophagus		0	0	0	0	0	0	0	0	0	0	0	34	0	0	0	0	0	0	0	0	0	0	0	0
Fungi	Ascomycota	Pezizomycotina_cls_Incertae_sedis	Pezizomycotina_ord_Incertae_sedis	Pezizomycotina_fam_Incertae_sedis	Ciliophora	unidentified	0	0	0	0	0	0	0	0	0	0	0	0	0	0	0	0	0	0	0	0	0	0	0	34
Fungi	Ascomycota	Pezizomycotina_cls_Incertae_sedis	Pezizomycotina_ord_Incertae_sedis	Pezizomycotina_fam_Incertae_sedis	Ciliophora	unidentified	4	5	0	17	0	0	0	3	0	0	0	0	0	0	0	0	0	0	4	0	0	0	0	0
Fungi							3	7	0	8	0	0	0	0	0	0	0	5	0	10	0	0	0	0	0	0	0	0	0	0
Fungi	Ascomycota	Sordariomycetes	Sordariales	Lasiosphaeriaceae	Cercophora	Cercophora_coronata	0	33	0	0	0	0	0	0	0	0	0	0	0	0	0	0	0	0	0	0	0	0	0	0
Fungi	Mortierellomycota	Mortierellomycetes	Mortierellales	Mortierellaceae	Mortierella	Mortierella_globalpina	0	33	0	0	0	0	0	0	0	0	0	0	0	0	0	0	0	0	0	0	0	0	0	0
Fungi	Chytridiomycota	Spizellomycetes	Spizellomycetales	Spizellomycetaceae	Spizellomyces	Spizellomyces_dolichospermus	0	21	0	3	0	0	0	0	0	0	0	6	0	0	0	0	0	0	0	0	3	0	0	0
Fungi							0	0	0	18	0	0	0	0	0	0	0	0	0	6	0	6	0	0	0	0	0	0	0	3
Fungi	unidentified	unidentified	unidentified	unidentified	unidentified	unidentified	0	0	0	0	0	0	0	0	0	0	0	0	0	33	0	0	0	0	0	0	0	0	0	0
Fungi							0	0	0	0	0	0	0	0	0	0	0	0	0	0	0	33	0	0	0	0	0	0	0	0
Fungi	Basidiomycota	Agaricomycetes	Sebacinales	unidentified	unidentified	unidentified	0	0	0	0	0	0	0	0	0	0	0	0	0	0	0	0	0	0	33	0	0	0	0	0
Fungi							0	0	0	0	0	0	0	0	0	0	0	0	0	0	0	0	0	0	0	0	33	0	0	0
Fungi	Ascomycota	Pezizomycotina_cls_Incertae_sedis	Pezizomycotina_ord_Incertae_sedis	Pezizomycotina_fam_Incertae_sedis	Ciliophora	unidentified	0	20	0	0	0	0	0	0	0	0	0	0	0	0	0	6	0	0	6	0	0	0	0	0
Fungi	Ascomycota	Dothideomycetes	Pleosporales	Sporormiaceae	Preussia		0	0	0	0	0	0	0	0	0	12	0	0	0	0	0	0	0	0	0	0	20	0	0	0
Fungi							0	0	0	0	0	0	0	0	0	0	32	0	0	0	0	0	0	0	0	0	0	0	0	0
Fungi	Ascomycota	Sordariomycetes	Sordariales	Sordariaceae			0	0	0	0	0	0	0	0	0	0	0	0	0	32	0	0	0	0	0	0	0	0	0	0
Fungi							4	0	0	0	0	0	0	0	0	0	0	0	0	3	0	14	0	0	0	0	6	0	0	4
Fungi							0	6	0	0	0	13	0	0	0	0	0	0	0	0	0	0	0	0	0	9	3	0	0	0
Fungi	Basidiomycota	Agaricomycetes	unidentified	unidentified	unidentified	unidentified	0	0	0	23	0	0	0	0	0	0	0	0	0	8	0	0	0	0	0	0	0	0	0	0
Fungi	Basidiomycota	Agaricomycetes	Agaricales	Psathyrellaceae	Coprinellus	Coprinellus_flocculosus	0	0	0	0	31	0	0	0	0	0	0	0	0	0	0	0	0	0	0	0	0	0	0	0
Fungi							0	0	0	0	0	0	0	0	0	7	10	0	0	9	0	5	0	0	0	0	0	0	0	0
Fungi	Ascomycota	Sordariomycetes	Hypocreales	Hypocreales_fam_Incertae_sedis	Acremonium	Acremonium_furcatum	0	0	0	0	0	0	0	0	0	0	22	0	0	9	0	0	0	0	0	0	0	0	0	0
Fungi	Glomeromycota	Glomeromycetes	Glomerales	Glomeraceae	Funneliformis		0	0	0	0	0	0	0	0	0	0	0	28	0	0	0	0	0	0	0	0	0	0	0	3
Fungi	Basidiomycota	Agaricomycetes	Auriculariales	unidentified	unidentified	unidentified	0	30	0	0	0	0	0	0	0	0	0	0	0	0	0	0	0	0	0	0	0	0	0	0
Fungi	Ascomycota	Pezizomycetes	Pezizales	Pyronemataceae			0	3	0	0	0	0	0	0	0	0	3	0	0	0	0	8	2	0	0	4	2	0	0	8
Fungi	unidentified	unidentified	unidentified	unidentified	unidentified	unidentified	0	0	0	11	0	0	0	0	0	0	19	0	0	0	0	0	0	0	0	0	0	0	0	0
Fungi	Basidiomycota	Microbotryomycetes	Sporidiobolales	Sporidiobolaceae	Sporobolomyces	Sporobolomyces_roseus	0	0	0	6	0	0	0	0	0	0	0	0	0	0	0	0	0	5	3	0	9	0	0	7
Fungi	Chytridiomycota	Spizellomycetes	Spizellomycetales	Spizellomycetaceae	Spizellomyces		0	0	0	0	0	8	0	0	0	0	0	0	0	0	0	0	0	0	0	0	16	0	6	0
Fungi							0	0	0	0	0	0	0	0	12	9	0	0	0	0	0	0	0	0	0	0	0	0	9	0
Fungi	Chytridiomycota	unidentified	unidentified	unidentified	unidentified	unidentified	0	0	0	0	0	0	0	0	0	0	0	12	0	0	0	0	0	0	0	0	18	0	0	0
Fungi	Glomeromycota	Glomeromycetes	Glomerales	Glomeraceae	Funneliformis	Funneliformis_mosseae	0	0	0	0	0	0	0	0	0	0	0	0	0	13	0	17	0	0	0	0	0	0	0	0
Fungi	unidentified	unidentified	unidentified	unidentified	unidentified	unidentified	0	0	0	0	0	0	0	0	0	0	0	0	0	0	0	5	0	0	0	0	25	0	0	0
Fungi	Ascomycota	Orbiliomycetes	Orbiliales	Orbiliaceae	unidentified	unidentified	29	0	0	0	0	0	0	0	0	0	0	0	0	0	0	0	0	0	0	0	0	0	0	0
Fungi							0	29	0	0	0	0	0	0	0	0	0	0	0	0	0	0	0	0	0	0	0	0	0	0
Fungi							0	4	0	25	0	0	0	0	0	0	0	0	0	0	0	0	0	0	0	0	0	0	0	0
Fungi	Ascomycota	Dothideomycetes	Pleosporales				0	0	0	22	0	0	0	0	0	0	0	0	0	4	0	0	0	0	0	0	0	0	0	3
Fungi							0	0	0	16	0	0	0	0	0	0	13	0	0	0	0	0	0	0	0	0	0	0	0	0
Fungi	unidentified	unidentified	unidentified	unidentified	unidentified	unidentified	0	0	0	3	0	0	0	0	0	0	0	0	0	26	0	0	0	0	0	0	0	0	0	0
Fungi	unidentified	unidentified	unidentified	unidentified	unidentified	unidentified	0	0	0	0	0	0	0	0	0	0	0	29	0	0	0	0	0	0	0	0	0	0	0	0
Fungi	unidentified	unidentified	unidentified	unidentified	unidentified	unidentified	0	0	0	0	0	0	0	0	0	0	0	24	0	0	0	0	0	0	0	0	0	0	0	5
Fungi	Ascomycota	Sordariomycetes	Hypocreales	unidentified	unidentified	unidentified	0	0	0	0	0	0	0	0	0	0	0	0	0	4	0	0	0	0	0	0	25	0	0	0
Fungi	Ascomycota	Sordariomycetes	Hypocreales	Nectriaceae	Gibberella	Gibberella_baccata	0	0	0	0	0	0	0	0	0	0	0	0	0	0	0	29	0	0	0	0	0	0	0	0
Fungi	Mortierellomycota	Mortierellomycetes	Mortierellales	Mortierellaceae	Mortierella	unidentified	0	28	0	0	0	0	0	0	0	0	0	0	0	0	0	0	0	0	0	0	0	0	0	0
Fungi							0	3	0	2	0	0	3	0	0	0	0	8	0	3	0	0	2	0	0	0	3	0	0	4
Fungi	Chytridiomycota	Spizellomycetes	Spizellomycetales	Powellomycetaceae	Powellomyces	Powellomyces_hirtus	0	0	0	0	5	0	0	0	0	0	0	0	0	3	0	0	0	0	0	0	20	0	0	0
Fungi							0	0	0	0	0	0	0	0	0	0	28	0	0	0	0	0	0	0	0	0	0	0	0	0
Fungi	unidentified	unidentified	unidentified	unidentified	unidentified	unidentified	0	0	0	0	0	0	0	0	0	0	0	0	0	28	0	0	0	0	0	0	0	0	0	0
Fungi	Ascomycota	Sordariomycetes	Sordariales	Chaetomiaceae	Botryotrichum		0	0	0	0	0	0	0	0	0	0	0	0	0	0	0	0	0	0	0	0	28	0	0	0
Fungi	Ascomycota	Pezizomycotina_cls_Incertae_sedis	Pezizomycotina_ord_Incertae_sedis	Pezizomycotina_fam_Incertae_sedis	Ciliophora	unidentified	0	2	0	0	0	0	15	0	0	0	0	0	0	0	0	0	0	0	0	0	0	0	4	6
Fungi	Chytridiomycota	Spizellomycetes	Spizellomycetales	unidentified	unidentified	unidentified	0	0	0	23	0	0	0	0	0	0	0	0	0	0	0	0	0	0	0	0	0	0	4	0
Fungi							0	0	0	12	0	0	0	0	0	0	0	9	0	0	0	0	0	0	0	0	6	0	0	0
Fungi	Chytridiomycota	Spizellomycetes	Spizellomycetales	unidentified	unidentified	unidentified	0	0	0	12	4	0	0	0	0	0	0	0	0	0	0	4	0	0	0	0	7	0	0	0
Fungi	Chytridiomycota	Spizellomycetes	Spizellomycetales	unidentified	unidentified	unidentified	0	0	0	7	0	0	0	0	0	7	0	9	0	0	0	0	0	0	0	0	4	0	0	0
Fungi							0	0	0	0	0	0	0	0	17	0	0	10	0	0	0	0	0	0	0	0	0	0	0	0
Fungi							0	0	0	0	0	0	0	0	0	0	0	27	0	0	0	0	0	0	0	0	0	0	0	0
Fungi	Ascomycota	Pezizomycotina_cls_Incertae_sedis	Pezizomycotina_ord_Incertae_sedis	Pezizomycotina_fam_Incertae_sedis	Ciliophora	unidentified	0	0	0	0	0	0	0	0	0	0	0	10	0	0	0	8	0	0	0	0	9	0	0	0
Fungi							0	0	0	0	0	0	0	0	0	0	0	0	0	15	0	0	0	0	0	0	0	12	0	0
Fungi							0	0	0	0	0	0	0	0	0	0	0	0	0	7	0	0	7	13	0	0	0	0	0	0
Fungi	Chytridiomycota	unidentified	unidentified	unidentified	unidentified	unidentified	0	0	0	0	0	0	0	0	0	0	0	0	0	0	20	7	0	0	0	0	0	0	0	0
Fungi	Ascomycota	Eurotiomycetes	Eurotiales	Aspergillaceae	Aspergillus		0	0	0	0	0	0	0	0	0	0	0	0	0	0	0	27	0	0	0	0	0	0	0	0
Fungi	Basidiomycota	Agaricomycetes					17	0	0	0	0	0	0	0	0	0	0	0	0	0	0	0	0	0	9	0	0	0	0	0
Fungi	Ascomycota	Pezizomycetes	Pezizales	Pezizaceae	unidentified	unidentified	0	26	0	0	0	0	0	0	0	0	0	0	0	0	0	0	0	0	0	0	0	0	0	0
Fungi							0	26	0	0	0	0	0	0	0	0	0	0	0	0	0	0	0	0	0	0	0	0	0	0
Fungi	Ascomycota	Pezizomycotina_cls_Incertae_sedis	Pezizomycotina_ord_Incertae_sedis	Pezizomycotina_fam_Incertae_sedis	Ciliophora	unidentified	0	0	26	0	0	0	0	0	0	0	0	0	0	0	0	0	0	0	0	0	0	0	0	0
Fungi	unidentified	unidentified	unidentified	unidentified	unidentified	unidentified	0	0	0	26	0	0	0	0	0	0	0	0	0	0	0	0	0	0	0	0	0	0	0	0
Fungi	Ascomycota	Sordariomycetes	Microascales	Microascaceae	Kernia	Kernia_columnaris	0	0	0	0	0	0	2	9	0	0	0	8	0	0	0	0	0	0	0	0	7	0	0	0
Fungi	Ascomycota	Eurotiomycetes	Eurotiales	Aspergillaceae	Aspergillus	Aspergillus_flaschentraegeri	0	0	0	0	0	0	0	5	0	0	0	9	0	12	0	0	0	0	0	0	0	0	0	0
Fungi	unidentified	unidentified	unidentified	unidentified	unidentified	unidentified	0	0	0	0	0	0	0	0	26	0	0	0	0	0	0	0	0	0	0	0	0	0	0	0
Fungi	Ascomycota	Sordariomycetes	Hypocreales	Nectriaceae	Neocosmospora	Neocosmospora_falciformis	0	0	0	0	0	0	0	0	0	17	0	0	0	0	0	0	0	0	0	0	0	0	0	9
Fungi							0	0	0	0	0	0	0	0	0	0	0	26	0	0	0	0	0	0	0	0	0	0	0	0
Fungi	Mortierellomycota	Mortierellomycetes	Mortierellales	Mortierellaceae	Mortierella	Mortierella_globalpina	0	0	0	0	0	0	0	0	0	0	0	0	0	26	0	0	0	0	0	0	0	0	0	0
Fungi	Ascomycota	Sordariomycetes	Sordariales	Chaetomiaceae	Acrophialophora	unidentified	0	0	0	0	0	0	0	0	0	0	0	0	0	26	0	0	0	0	0	0	0	0	0	0
Fungi	unidentified	unidentified	unidentified	unidentified	unidentified	unidentified	0	0	0	0	0	0	0	0	0	0	0	0	0	15	0	0	0	0	0	0	0	0	0	11
Fungi	Chytridiomycota	unidentified	unidentified	unidentified	unidentified	unidentified	0	0	0	0	0	0	0	0	0	0	0	0	0	0	26	0	0	0	0	0	0	0	0	0
Fungi	unidentified	unidentified	unidentified	unidentified	unidentified	unidentified	0	0	0	0	0	0	0	0	0	0	0	0	0	0	0	26	0	0	0	0	0	0	0	0
Fungi	unidentified	unidentified	unidentified	unidentified	unidentified	unidentified	0	0	0	0	0	0	0	0	0	0	0	0	0	0	0	3	0	0	0	0	0	0	0	23
Fungi	Glomeromycota	Glomeromycetes	Glomerales	Glomeraceae	unidentified	unidentified	0	0	0	0	0	0	0	0	0	0	0	0	0	0	0	0	0	0	0	0	26	0	0	0
Fungi	Ascomycota	Dothideomycetes	Pleosporales	Morosphaeriaceae	unidentified	unidentified	0	0	0	0	0	0	0	0	0	0	0	0	0	0	0	0	0	0	0	0	0	0	0	26
Fungi	unidentified	unidentified	unidentified	unidentified	unidentified	unidentified	0	0	0	0	0	0	0	0	0	0	0	0	0	0	0	0	0	0	0	0	0	0	0	26
Fungi							0	25	0	0	0	0	0	0	0	0	0	0	0	0	0	0	0	0	0	0	0	0	0	0
Fungi	Basidiomycota	Tremellomycetes	Tremellales	Rhynchogastremataceae	Papiliotrema	Papiliotrema_terrestris	0	0	5	0	0	0	0	0	0	2	0	0	0	0	0	13	0	0	0	3	0	2	0	0
Fungi	Ascomycota	Orbiliomycetes	Orbiliales	Orbiliaceae			0	0	0	18	0	0	0	0	0	0	0	0	0	7	0	0	0	0	0	0	0	0	0	0
Fungi	Ascomycota	Sordariomycetes	Hypocreales	Nectriaceae	Neocosmospora	Neocosmospora_falciformis	0	0	0	6	9	0	0	0	0	0	0	0	5	0	0	0	0	0	0	5	0	0	0	0
Fungi							0	0	0	3	19	0	0	0	0	0	0	0	0	3	0	0	0	0	0	0	0	0	0	0
Fungi							0	0	0	0	0	25	0	0	0	0	0	0	0	0	0	0	0	0	0	0	0	0	0	0
Fungi	Ascomycota	Sordariomycetes	Branch06	unidentified	unidentified	unidentified	0	0	0	0	0	0	0	0	9	0	0	0	0	0	0	0	0	0	8	0	0	0	8	0
Fungi	Ascomycota	Dothideomycetes	Pleosporales	Didymellaceae	Boeremia	Boeremia_exigua	0	0	0	0	0	0	0	0	0	25	0	0	0	0	0	0	0	0	0	0	0	0	0	0
Fungi	Ascomycota	Sordariomycetes	Hypocreales	Bionectriaceae	Clonostachys	Clonostachys_rosea	0	0	0	0	0	0	0	0	0	0	0	7	0	0	0	9	0	0	0	0	0	0	4	5
Fungi	Ascomycota	Dothideomycetes	Pleosporales	Pleosporaceae	Alternaria		0	0	0	0	0	0	0	0	0	0	0	0	0	6	0	0	0	0	0	0	19	0	0	0
Fungi	Ascomycota	Dothideomycetes	Pleosporales	Didymellaceae			0	0	0	0	0	0	0	0	0	0	0	0	0	0	0	0	25	0	0	0	0	0	0	0
Fungi	Ascomycota	Sordariomycetes	Hypocreales	Hypocreaceae	Monocillium	Monocillium_mucidum	24	0	0	0	0	0	0	0	0	0	0	0	0	0	0	0	0	0	0	0	0	0	0	0
Fungi							4	5	0	1	0	0	0	0	7	0	0	0	0	7	0	0	0	0	0	0	0	0	0	0
Fungi	Ascomycota	Sordariomycetes	Sordariales	Lasiosphaeriaceae	Schizothecium	Schizothecium_fimbriatum	0	24	0	0	0	0	0	0	0	0	0	0	0	0	0	0	0	0	0	0	0	0	0	0
Fungi	unidentified	unidentified	unidentified	unidentified	unidentified	unidentified	0	0	10	0	0	0	0	0	0	0	0	0	0	0	0	0	0	0	0	14	0	0	0	0
Fungi	unidentified	unidentified	unidentified	unidentified	unidentified	unidentified	0	0	0	24	0	0	0	0	0	0	0	0	0	0	0	0	0	0	0	0	0	0	0	0
Fungi	Ascomycota	Pezizomycetes	Pezizales	Pyronemataceae	Paratricharina	unidentified	0	0	0	11	5	0	0	2	0	0	0	0	0	0	0	2	0	0	0	4	0	0	0	0
Fungi	Ascomycota	Pezizomycetes	Pezizales	Tuberaceae	Tuber	Tuber_borchii	0	0	0	9	0	0	0	0	0	0	0	3	0	6	0	0	0	0	0	0	6	0	0	0
Fungi	Basidiomycota	Tremellomycetes	Tremellales	Bulleribasidiaceae	Vishniacozyma	Vishniacozyma_heimaeyensis	0	0	0	7	0	0	0	0	0	0	0	0	0	0	0	9	0	0	0	0	8	0	0	0
Fungi	Ascomycota	Dothideomycetes	Pleosporales	Sporormiaceae	Preussia		0	0	0	0	24	0	0	0	0	0	0	0	0	0	0	0	0	0	0	0	0	0	0	0
Fungi	unidentified	unidentified	unidentified	unidentified	unidentified	unidentified	0	0	0	0	6	0	0	0	0	0	0	18	0	0	0	0	0	0	0	0	0	0	0	0
Fungi	Basidiomycota	Agaricomycetes	unidentified	unidentified	unidentified	unidentified	0	0	0	0	0	0	0	24	0	0	0	0	0	0	0	0	0	0	0	0	0	0	0	0
Fungi	Mortierellomycota	Mortierellomycetes	Mortierellales	Mortierellaceae	Mortierella	Mortierella_capitata	0	0	0	0	0	0	0	0	0	15	0	0	0	0	0	0	4	0	0	0	5	0	0	0
Fungi	Ascomycota	Dothideomycetes	Pleosporales	Phaeosphaeriaceae	Ophiosphaerella	unidentified	0	0	0	0	0	0	0	0	0	7	0	5	0	0	0	0	0	0	0	0	6	0	0	6
Fungi	Chytridiomycota	Rhizophydiomycetes	Rhizophydiales	Alphamycetaceae	Betamyces	unidentified	0	0	0	0	0	0	0	0	0	0	0	11	0	0	0	5	0	0	0	0	8	0	0	0
Fungi	Chytridiomycota	Rhizophydiomycetes	Rhizophydiales	unidentified	unidentified	unidentified	0	0	0	0	0	0	0	0	0	0	0	5	0	13	0	0	0	0	0	0	6	0	0	0
Fungi	unidentified	unidentified	unidentified	unidentified	unidentified	unidentified	0	0	0	0	0	0	0	0	0	0	0	0	0	12	0	0	0	0	0	0	5	0	0	7
Fungi	Ascomycota	Sordariomycetes	Hypocreales	Nectriaceae	Gibberella	Gibberella_baccata	0	0	0	0	0	0	0	0	0	0	0	0	0	11	0	0	0	0	0	0	0	0	13	0
Fungi	Ascomycota	Eurotiomycetes	Chaetothyriales	Herpotrichiellaceae	Phialophora	Phialophora_cyclaminis	0	0	0	0	0	0	0	0	0	0	0	0	0	0	0	0	0	0	0	0	24	0	0	0
Fungi							0	0	0	0	0	0	0	0	0	0	0	0	0	0	0	0	0	0	0	0	3	12	9	0
Fungi							18	0	0	0	0	0	0	0	0	0	0	5	0	0	0	0	0	0	0	0	0	0	0	0
Fungi							0	23	0	0	0	0	0	0	0	0	0	0	0	0	0	0	0	0	0	0	0	0	0	0
Fungi	Ascomycota	Leotiomycetes	Thelebolales	Pseudeurotiaceae	Pseudeurotium	Pseudeurotium_hygrophilum	0	5	0	0	3	0	0	0	0	0	0	0	0	8	0	7	0	0	0	0	0	0	0	0
Fungi							0	0	0	0	0	0	23	0	0	0	0	0	0	0	0	0	0	0	0	0	0	0	0	0
Fungi	unidentified	unidentified	unidentified	unidentified	unidentified	unidentified	0	0	0	0	0	0	0	0	0	0	0	23	0	0	0	0	0	0	0	0	0	0	0	0
Fungi	Ascomycota	Leotiomycetes	Helotiales	Helotiales_fam_Incertae_sedis	Xylogone	unidentified	0	0	0	0	0	0	0	0	0	0	0	23	0	0	0	0	0	0	0	0	0	0	0	0
Fungi	Glomeromycota	Glomeromycetes	Glomerales	Glomeraceae	unidentified	unidentified	0	0	0	0	0	0	0	0	0	0	0	23	0	0	0	0	0	0	0	0	0	0	0	0
Fungi	Glomeromycota	Glomeromycetes	Glomerales	Glomeraceae	unidentified	unidentified	0	0	0	0	0	0	0	0	0	0	0	0	0	23	0	0	0	0	0	0	0	0	0	0
Fungi	unidentified	unidentified	unidentified	unidentified	unidentified	unidentified	0	0	0	0	0	0	0	0	0	0	0	0	0	0	0	23	0	0	0	0	0	0	0	0
Fungi	Ascomycota	Sordariomycetes	Hypocreales	Nectriaceae	Fusarium	Fusarium_algeriense	0	0	0	0	0	0	0	0	0	0	0	0	0	0	0	0	0	0	23	0	0	0	0	0
Fungi	unidentified	unidentified	unidentified	unidentified	unidentified	unidentified	0	0	0	0	0	0	0	0	0	0	0	0	0	0	0	0	0	0	0	0	23	0	0	0
Fungi							0	0	0	0	0	0	0	0	0	0	0	0	0	0	0	0	0	0	0	0	0	0	23	0
Fungi	Ascomycota	Dothideomycetes	Pleosporales	Torulaceae	Torula	Torula_hollandica	0	22	0	0	0	0	0	0	0	0	0	0	0	0	0	0	0	0	0	0	0	0	0	0
Fungi							0	0	0	11	0	0	0	0	0	0	0	0	0	0	0	11	0	0	0	0	0	0	0	0
Fungi	unidentified	unidentified	unidentified	unidentified	unidentified	unidentified	0	0	0	7	0	0	0	0	0	0	15	0	0	0	0	0	0	0	0	0	0	0	0	0
Fungi							0	0	0	0	0	4	0	0	0	0	18	0	0	0	0	0	0	0	0	0	0	0	0	0
Fungi	unidentified	unidentified	unidentified	unidentified	unidentified	unidentified	0	0	0	0	0	0	0	0	0	0	11	0	0	0	0	0	0	0	0	0	0	0	0	11
Fungi							0	0	0	0	0	0	0	0	0	0	0	16	0	0	0	0	0	0	0	0	0	0	0	6
Fungi	Chytridiomycota	unidentified	unidentified	unidentified	unidentified	unidentified	0	0	0	0	0	0	0	0	0	0	0	0	0	22	0	0	0	0	0	0	0	0	0	0
Fungi	Ascomycota	Sordariomycetes	Hypocreales	Nectriaceae	Neocosmospora	Neocosmospora_falciformis	0	0	0	0	0	0	0	0	0	0	0	0	0	22	0	0	0	0	0	0	0	0	0	0
Fungi							0	0	0	0	0	0	0	0	0	0	0	0	0	18	0	4	0	0	0	0	0	0	0	0
Fungi	Ascomycota	Pezizomycotina_cls_Incertae_sedis	Pezizomycotina_ord_Incertae_sedis	Pezizomycotina_fam_Incertae_sedis	Ciliophora	unidentified	0	0	0	0	0	0	0	0	0	0	0	0	0	4	0	0	0	0	0	0	0	0	0	18
Fungi							0	0	0	0	0	0	0	0	0	0	0	0	0	0	0	22	0	0	0	0	0	0	0	0
Fungi	Mortierellomycota	Mortierellomycetes	Mortierellales	Mortierellaceae	Mortierella	Mortierella_capitata	0	0	0	0	0	0	0	0	0	0	0	0	0	0	0	0	0	0	0	22	0	0	0	0
Fungi	Ascomycota	Eurotiomycetes	Eurotiales	Aspergillaceae	Aspergillus		0	0	0	0	0	0	0	0	0	0	0	0	0	0	0	0	0	0	0	0	22	0	0	0
Fungi							0	0	0	0	0	0	0	0	0	0	0	0	0	0	0	0	0	0	0	0	22	0	0	0
Fungi							0	0	0	0	0	0	0	0	0	0	0	0	0	0	0	0	0	0	0	0	22	0	0	0
Fungi	Ascomycota	Dothideomycetes	Pleosporales	Pleosporaceae	Alternaria	Alternaria_chlamydosporigena	0	21	0	0	0	0	0	0	0	0	0	0	0	0	0	0	0	0	0	0	0	0	0	0
Fungi							0	0	0	21	0	0	0	0	0	0	0	0	0	0	0	0	0	0	0	0	0	0	0	0
Fungi	Ascomycota	Leotiomycetes					0	0	0	2	0	0	0	0	0	0	0	0	0	19	0	0	0	0	0	0	0	0	0	0
Fungi	Ascomycota	Eurotiomycetes	Eurotiales	Trichocomaceae	Talaromyces	Talaromyces_funiculosus	0	0	0	0	3	0	0	0	0	0	0	18	0	0	0	0	0	0	0	0	0	0	0	0
Fungi	Ascomycota	Sordariomycetes	Sordariales	Chaetomiaceae	Chaetomium		0	0	0	0	0	0	0	21	0	0	0	0	0	0	0	0	0	0	0	0	0	0	0	0
Fungi	Ascomycota	Dothideomycetes	Pleosporales	Torulaceae	Torula	Torula_hollandica	0	0	0	0	0	0	0	12	0	0	0	0	0	0	0	0	0	0	0	0	0	9	0	0
Fungi	unidentified	unidentified	unidentified	unidentified	unidentified	unidentified	0	0	0	0	0	0	0	9	0	0	0	12	0	0	0	0	0	0	0	0	0	0	0	0
Fungi	Chytridiomycota	Spizellomycetes	Spizellomycetales	Spizellomycetaceae	Spizellomyces		0	0	0	0	0	0	0	0	0	0	0	18	0	0	0	0	0	0	0	0	0	0	0	3
Fungi	Ascomycota	Sordariomycetes	Microascales	Microascaceae			0	0	0	0	0	0	0	0	0	0	0	0	7	0	0	0	0	0	0	0	14	0	0	0
Fungi							0	0	0	0	0	0	0	0	0	0	0	0	0	21	0	0	0	0	0	0	0	0	0	0
Fungi	Ascomycota						0	0	0	0	0	0	0	0	0	0	0	0	0	21	0	0	0	0	0	0	0	0	0	0
Fungi							0	0	0	0	0	0	0	0	0	0	0	0	0	10	0	11	0	0	0	0	0	0	0	0
Fungi	Basidiomycota	Ustilaginomycetes	Ustilaginales	Ustilaginaceae	Anthracocystis	unidentified	0	0	0	0	0	0	0	0	0	0	0	0	0	0	0	21	0	0	0	0	0	0	0	0
Fungi	unidentified	unidentified	unidentified	unidentified	unidentified	unidentified	0	0	0	0	0	0	0	0	0	0	0	0	0	0	0	0	0	0	0	0	21	0	0	0
Fungi	Ascomycota	Sordariomycetes	Microascales	Microascales_fam_Incertae_sedis	Cephalotrichiella	Cephalotrichiella_penicillata	0	0	0	0	0	0	0	0	0	0	0	0	0	0	0	0	0	0	0	0	21	0	0	0
Fungi	Ascomycota	Pezizomycotina_cls_Incertae_sedis	Pezizomycotina_ord_Incertae_sedis	Pezizomycotina_fam_Incertae_sedis	Ciliophora	unidentified	0	0	0	0	0	0	0	0	0	0	0	0	0	0	0	0	0	0	0	0	21	0	0	0
Fungi	unidentified	unidentified	unidentified	unidentified	unidentified	unidentified	0	0	0	0	0	0	0	0	0	0	0	0	0	0	0	0	0	0	0	0	0	0	0	21
Fungi	unidentified	unidentified	unidentified	unidentified	unidentified	unidentified	0	0	0	0	0	0	0	0	0	0	0	0	0	0	0	0	0	0	0	0	0	0	0	21
Fungi	Ascomycota	Eurotiomycetes	Chaetothyriales				0	0	0	0	0	0	0	0	0	0	0	0	0	0	0	0	0	0	0	0	0	0	0	21
Fungi	Ascomycota	Sordariomycetes	Hypocreales	Nectriaceae	Cylindrocarpon	unidentified	20	0	0	0	0	0	0	0	0	0	0	0	0	0	0	0	0	0	0	0	0	0	0	0
Fungi							0	20	0	0	0	0	0	0	0	0	0	0	0	0	0	0	0	0	0	0	0	0	0	0
Fungi	Ascomycota	Sordariomycetes	Glomerellales	Plectosphaerellaceae	Acrostalagmus	Acrostalagmus_luteoalbus	0	5	0	0	0	0	0	0	0	0	3	0	0	4	0	0	0	0	0	0	8	0	0	0
Fungi	unidentified	unidentified	unidentified	unidentified	unidentified	unidentified	0	0	0	20	0	0	0	0	0	0	0	0	0	0	0	0	0	0	0	0	0	0	0	0
Fungi	unidentified	unidentified	unidentified	unidentified	unidentified	unidentified	0	0	0	20	0	0	0	0	0	0	0	0	0	0	0	0	0	0	0	0	0	0	0	0
Fungi	Ascomycota	Dothideomycetes	Pleosporales	unidentified	unidentified	unidentified	0	0	0	20	0	0	0	0	0	0	0	0	0	0	0	0	0	0	0	0	0	0	0	0
Fungi	Ascomycota	Eurotiomycetes	Onygenales	unidentified	unidentified	unidentified	0	0	0	14	0	0	0	0	0	0	0	0	0	6	0	0	0	0	0	0	0	0	0	0
Fungi	Ascomycota	Laboulbeniomycetes	Pyxidiophorales	Pyxidiophoraceae	Pyxidiophora	Pyxidiophora_arvernensis	0	0	0	0	12	0	0	0	8	0	0	0	0	0	0	0	0	0	0	0	0	0	0	0
Fungi							0	0	0	0	0	0	0	20	0	0	0	0	0	0	0	0	0	0	0	0	0	0	0	0
Fungi							0	0	0	0	0	0	0	0	20	0	0	0	0	0	0	0	0	0	0	0	0	0	0	0
Fungi	Basidiomycota	Agaricomycetes	Sebacinales	unidentified	unidentified	unidentified	0	0	0	0	0	0	0	0	20	0	0	0	0	0	0	0	0	0	0	0	0	0	0	0
Fungi	Ascomycota						0	0	0	0	0	0	0	0	20	0	0	0	0	0	0	0	0	0	0	0	0	0	0	0
Fungi	Ascomycota	Sordariomycetes	Glomerellales	Plectosphaerellaceae	Gibellulopsis	Gibellulopsis_piscis	0	0	0	0	0	0	0	0	0	0	0	0	0	0	20	0	0	0	0	0	0	0	0	0
Fungi	Chytridiomycota	Rhizophlyctidomycetes	Rhizophlyctidales	Rhizophlyctidaceae	Rhizophlyctis	Rhizophlyctis_rosea	0	0	0	0	0	0	0	0	0	0	0	0	0	0	0	0	20	0	0	0	0	0	0	0
Fungi	Ascomycota	Sordariomycetes	Sordariales	Lasiosphaeriaceae			0	0	0	0	0	0	0	0	0	0	0	0	0	0	0	0	0	0	0	0	20	0	0	0
Fungi							0	19	0	0	0	0	0	0	0	0	0	0	0	0	0	0	0	0	0	0	0	0	0	0
Fungi	Ascomycota	Sordariomycetes	Sordariales	Lasiosphaeriaceae	Podospora		0	13	0	0	0	0	0	0	6	0	0	0	0	0	0	0	0	0	0	0	0	0	0	0
Fungi	Chytridiomycota	unidentified	unidentified	unidentified	unidentified	unidentified	0	5	0	2	0	0	0	0	0	0	0	6	0	6	0	0	0	0	0	0	0	0	0	0
Fungi	unidentified	unidentified	unidentified	unidentified	unidentified	unidentified	0	4	0	0	0	0	0	0	0	0	0	0	0	3	0	0	0	0	0	0	12	0	0	0
Fungi							0	0	0	7	0	0	0	0	0	0	0	0	0	12	0	0	0	0	0	0	0	0	0	0
Fungi							0	0	0	0	0	16	0	0	0	0	0	0	0	0	0	0	0	0	0	0	3	0	0	0
Fungi	Mortierellomycota	Mortierellomycetes	Mortierellales	Mortierellaceae	Mortierella		0	0	0	0	0	8	0	0	0	0	0	0	0	0	0	0	0	0	0	0	0	11	0	0
Fungi	Chytridiomycota	Spizellomycetes	Spizellomycetales	unidentified	unidentified	unidentified	0	0	0	0	0	0	3	0	0	0	0	3	0	13	0	0	0	0	0	0	0	0	0	0
Fungi	Ascomycota	Dothideomycetes	Pleosporales	Sporormiaceae	Preussia		0	0	0	0	0	0	0	12	0	0	0	0	0	0	0	0	7	0	0	0	0	0	0	0
Fungi	Ascomycota	Dothideomycetes	Pleosporales	Sporormiaceae	Preussia		0	0	0	0	0	0	0	0	0	14	0	5	0	0	0	0	0	0	0	0	0	0	0	0
Fungi							0	0	0	0	0	0	0	0	0	11	0	0	0	0	0	8	0	0	0	0	0	0	0	0
Fungi	Chytridiomycota	unidentified	unidentified	unidentified	unidentified	unidentified	0	0	0	0	0	0	0	0	0	4	0	0	0	0	0	0	0	0	0	0	15	0	0	0
Fungi	unidentified	unidentified	unidentified	unidentified	unidentified	unidentified	0	0	0	0	0	0	0	0	0	0	0	19	0	0	0	0	0	0	0	0	0	0	0	0
Fungi							0	0	0	0	0	0	0	0	0	0	0	19	0	0	0	0	0	0	0	0	0	0	0	0
Fungi	Ascomycota	Sordariomycetes	Hypocreales	Nectriaceae	Neocosmospora	Neocosmospora_falciformis	0	0	0	0	0	0	0	0	0	0	0	0	19	0	0	0	0	0	0	0	0	0	0	0
Fungi	unidentified	unidentified	unidentified	unidentified	unidentified	unidentified	0	0	0	0	0	0	0	0	0	0	0	0	0	19	0	0	0	0	0	0	0	0	0	0
Fungi	unidentified	unidentified	unidentified	unidentified	unidentified	unidentified	0	0	0	0	0	0	0	0	0	0	0	0	0	0	0	19	0	0	0	0	0	0	0	0
Fungi	Chytridiomycota	unidentified	unidentified	unidentified	unidentified	unidentified	0	0	0	0	0	0	0	0	0	0	0	0	0	0	0	7	0	12	0	0	0	0	0	0
Fungi	unidentified	unidentified	unidentified	unidentified	unidentified	unidentified	0	0	0	0	0	0	0	0	0	0	0	0	0	0	0	0	0	19	0	0	0	0	0	0
Fungi							0	0	0	0	0	0	0	0	0	0	0	0	0	0	0	0	0	0	0	0	19	0	0	0
Fungi	unidentified	unidentified	unidentified	unidentified	unidentified	unidentified	0	0	0	0	0	0	0	0	0	0	0	0	0	0	0	0	0	0	0	0	0	0	19	0
Fungi							0	18	0	0	0	0	0	0	0	0	0	0	0	0	0	0	0	0	0	0	0	0	0	0
Fungi	Ascomycota	Saccharomycetes	Saccharomycetales	Debaryomycetaceae	Schwanniomyces		0	0	5	0	0	0	0	0	0	0	0	0	0	0	0	0	0	3	0	0	7	0	0	3
Fungi	Ascomycota	Dothideomycetes	Pleosporales	unidentified	unidentified	unidentified	0	0	0	7	0	0	0	0	0	0	0	0	0	11	0	0	0	0	0	0	0	0	0	0
Fungi	unidentified	unidentified	unidentified	unidentified	unidentified	unidentified	0	0	0	0	0	0	0	0	0	18	0	0	0	0	0	0	0	0	0	0	0	0	0	0
Fungi	Ascomycota	Pezizomycotina_cls_Incertae_sedis	Pezizomycotina_ord_Incertae_sedis	Pezizomycotina_fam_Incertae_sedis	Ciliophora	unidentified	0	0	0	0	0	0	0	0	0	0	0	18	0	0	0	0	0	0	0	0	0	0	0	0
Fungi	Ascomycota	Eurotiomycetes	Eurotiales	Aspergillaceae	Aspergillus		0	0	0	0	0	0	0	0	0	0	0	18	0	0	0	0	0	0	0	0	0	0	0	0
Fungi	unidentified	unidentified	unidentified	unidentified	unidentified	unidentified	0	0	0	0	0	0	0	0	0	0	0	18	0	0	0	0	0	0	0	0	0	0	0	0
Fungi	Mortierellomycota	Mortierellomycetes	Mortierellales	Mortierellaceae	Mortierella	Mortierella_oligospora	0	0	0	0	0	0	0	0	0	0	0	3	0	4	0	5	6	0	0	0	0	0	0	0
Fungi	unidentified	unidentified	unidentified	unidentified	unidentified	unidentified	0	0	0	0	0	0	0	0	0	0	0	0	0	18	0	0	0	0	0	0	0	0	0	0
Fungi	Ascomycota	Pezizomycotina_cls_Incertae_sedis	Pezizomycotina_ord_Incertae_sedis	Pezizomycotina_fam_Incertae_sedis	Ciliophora	unidentified	0	0	0	0	0	0	0	0	0	0	0	0	0	5	0	0	0	0	0	0	13	0	0	0
Fungi	Basidiomycota	Microbotryomycetes	Sporidiobolales	Sporidiobolaceae	Rhodotorula	Rhodotorula_graminis	0	0	0	0	0	0	0	0	0	0	0	0	0	0	18	0	0	0	0	0	0	0	0	0
Fungi							0	0	0	0	0	0	0	0	0	0	0	0	0	0	0	18	0	0	0	0	0	0	0	0
Fungi	Ascomycota	Sordariomycetes	Sordariales	Lasiosphaeriaceae	Cladorrhinum	unidentified	0	0	0	0	0	0	0	0	0	0	0	0	0	0	0	0	0	0	18	0	0	0	0	0
Fungi	Ascomycota	Pezizomycetes	Pezizales	Pyronemataceae	unidentified	unidentified	0	0	0	0	0	0	0	0	0	0	0	0	0	0	0	0	0	0	0	0	0	0	0	18
Fungi	Chytridiomycota	unidentified	unidentified	unidentified	unidentified	unidentified	13	0	0	0	0	0	4	0	0	0	0	0	0	0	0	0	0	0	0	0	0	0	0	0
Fungi	Ascomycota	Sordariomycetes	Hypocreales	unidentified	unidentified	unidentified	9	0	0	0	0	0	8	0	0	0	0	0	0	0	0	0	0	0	0	0	0	0	0	0
Fungi	Ascomycota	Eurotiomycetes	Onygenales	Arachnomycetaceae	Arachnomyces	unidentified	0	6	0	0	0	0	0	0	0	0	0	11	0	0	0	0	0	0	0	0	0	0	0	0
Fungi	Ascomycota						0	0	0	17	0	0	0	0	0	0	0	0	0	0	0	0	0	0	0	0	0	0	0	0
Fungi	Ascomycota	Pezizomycotina_cls_Incertae_sedis	Pezizomycotina_ord_Incertae_sedis	Pezizomycotina_fam_Incertae_sedis	Ciliophora	unidentified	0	0	0	17	0	0	0	0	0	0	0	0	0	0	0	0	0	0	0	0	0	0	0	0
Fungi	Ascomycota	Sordariomycetes	Hypocreales	Hypocreales_fam_Incertae_sedis	Acremonium	Acremonium_persicinum	0	0	0	4	0	0	0	0	0	0	0	0	0	0	0	0	0	0	0	0	13	0	0	0
Fungi							0	0	0	0	0	0	0	6	0	0	11	0	0	0	0	0	0	0	0	0	0	0	0	0
Fungi	Rozellomycota	unidentified	unidentified	unidentified	unidentified	unidentified	0	0	0	0	0	0	0	0	0	0	0	13	0	0	0	4	0	0	0	0	0	0	0	0
Fungi	Basidiomycota	Tremellomycetes	Tremellales	Bulleribasidiaceae	Vishniacozyma	Vishniacozyma_dimennae	0	0	0	0	0	0	0	0	0	0	0	6	0	0	0	0	0	0	0	0	11	0	0	0
Fungi							0	0	0	0	0	0	0	0	0	0	0	5	0	0	0	0	0	0	0	0	12	0	0	0
Fungi	Basidiomycota	Tremellomycetes	Filobasidiales	Filobasidiaceae	Naganishia		0	0	0	0	0	0	0	0	0	0	0	0	17	0	0	0	0	0	0	0	0	0	0	0
Fungi	Ascomycota						0	0	0	0	0	0	0	0	0	0	0	0	0	17	0	0	0	0	0	0	0	0	0	0
Fungi	Ascomycota	Dothideomycetes	Venturiales	Sympoventuriaceae	Ochroconis	Ochroconis_tshawytschae	0	0	0	0	0	0	0	0	0	0	0	0	0	17	0	0	0	0	0	0	0	0	0	0
Fungi							0	0	0	0	0	0	0	0	0	0	0	0	0	11	0	0	0	0	0	0	0	6	0	0
Fungi							0	0	0	0	0	0	0	0	0	0	0	0	0	0	0	17	0	0	0	0	0	0	0	0
Fungi	Ascomycota	Pezizomycotina_cls_Incertae_sedis	Pezizomycotina_ord_Incertae_sedis	Pezizomycotina_fam_Incertae_sedis	Ciliophora	unidentified	0	0	0	0	0	0	0	0	0	0	0	0	0	0	0	12	0	0	0	0	0	0	5	0
Fungi							0	0	0	0	0	0	0	0	0	0	0	0	0	0	0	11	0	0	0	0	0	0	0	6
Fungi	Mucoromycota	Mucoromycetes	Mucorales	Mucoraceae	Mucor	Mucor_circinelloides	0	0	0	0	0	0	0	0	0	0	0	0	0	0	0	0	0	0	0	0	17	0	0	0
Fungi	unidentified	unidentified	unidentified	unidentified	unidentified	unidentified	0	0	0	0	0	0	0	0	0	0	0	0	0	0	0	0	0	0	0	0	0	17	0	0
Fungi	Ascomycota	Sordariomycetes	Xylariales	Diatrypaceae	Monosporascus	Monosporascus_ibericus	0	0	0	0	0	0	0	0	0	0	0	0	0	0	0	0	0	0	0	0	0	0	17	0
Fungi	unidentified	unidentified	unidentified	unidentified	unidentified	unidentified	0	0	0	0	0	0	0	0	0	0	0	0	0	0	0	0	0	0	0	0	0	0	0	17
Fungi	Ascomycota	Pezizomycetes	Pezizales	Ascobolaceae			0	0	0	0	0	0	0	0	0	0	0	0	0	0	0	0	0	0	0	0	0	0	0	17
Fungi	Ascomycota	Sordariomycetes	Sordariales	Lasiosphaeriaceae	Schizothecium	Schizothecium_inaequale	0	0	0	0	0	0	0	0	0	0	0	0	0	0	0	0	0	0	0	0	0	0	0	17
Fungi							0	16	0	0	0	0	0	0	0	0	0	0	0	0	0	0	0	0	0	0	0	0	0	0
Fungi	Ascomycota	Dothideomycetes	Pleosporales				0	16	0	0	0	0	0	0	0	0	0	0	0	0	0	0	0	0	0	0	0	0	0	0
Fungi							0	16	0	0	0	0	0	0	0	0	0	0	0	0	0	0	0	0	0	0	0	0	0	0
Fungi							0	12	0	0	0	0	0	0	0	0	0	0	0	0	0	0	0	0	4	0	0	0	0	0
Fungi	unidentified	unidentified	unidentified	unidentified	unidentified	unidentified	0	5	0	0	0	0	2	0	0	0	0	0	0	6	0	0	0	0	0	0	3	0	0	0
Fungi	Rozellomycota	unidentified	unidentified	unidentified	unidentified	unidentified	0	0	9	0	0	0	0	0	0	0	0	0	0	0	0	7	0	0	0	0	0	0	0	0
Fungi	unidentified	unidentified	unidentified	unidentified	unidentified	unidentified	0	0	0	16	0	0	0	0	0	0	0	0	0	0	0	0	0	0	0	0	0	0	0	0
Fungi	unidentified	unidentified	unidentified	unidentified	unidentified	unidentified	0	0	0	16	0	0	0	0	0	0	0	0	0	0	0	0	0	0	0	0	0	0	0	0
Fungi	unidentified	unidentified	unidentified	unidentified	unidentified	unidentified	0	0	0	12	0	0	0	0	0	0	0	0	0	0	0	0	0	0	0	0	0	0	4	0
Fungi	Ascomycota	Dothideomycetes	Pleosporales				0	0	0	7	0	0	0	0	0	0	0	0	0	9	0	0	0	0	0	0	0	0	0	0
Fungi	Basidiomycota	Agaricomycetes	Agaricales	unidentified	unidentified	unidentified	0	0	0	6	0	0	0	0	0	0	0	0	0	10	0	0	0	0	0	0	0	0	0	0
Fungi	Ascomycota	Sordariomycetes	Hypocreales	Hypocreaceae	Trichoderma		0	0	0	5	0	0	0	0	0	0	0	0	0	11	0	0	0	0	0	0	0	0	0	0
Fungi	Ascomycota	Dothideomycetes	Pleosporales	unidentified	unidentified	unidentified	0	0	0	0	16	0	0	0	0	0	0	0	0	0	0	0	0	0	0	0	0	0	0	0
Fungi							0	0	0	0	6	0	0	0	0	0	0	0	0	0	0	0	0	0	0	0	10	0	0	0
Fungi							0	0	0	0	4	0	0	0	0	0	0	3	0	9	0	0	0	0	0	0	0	0	0	0
Fungi	Ascomycota	Eurotiomycetes	Eurotiales	Aspergillaceae	Penicillium		0	0	0	0	0	0	16	0	0	0	0	0	0	0	0	0	0	0	0	0	0	0	0	0
Fungi							0	0	0	0	0	0	0	16	0	0	0	0	0	0	0	0	0	0	0	0	0	0	0	0
Fungi	Ascomycota	Pezizomycotina_cls_Incertae_sedis	Pezizomycotina_ord_Incertae_sedis	Pezizomycotina_fam_Incertae_sedis	Ciliophora	unidentified	0	0	0	0	0	0	0	7	0	9	0	0	0	0	0	0	0	0	0	0	0	0	0	0
Fungi	Ascomycota	Pezizomycetes	Pezizales	Pyronemataceae	Pseudombrophila	unidentified	0	0	0	0	0	0	0	0	0	0	0	9	0	0	0	0	0	0	0	0	7	0	0	0
Fungi	Ascomycota	Sordariomycetes	Sordariales	Lasiosphaeriaceae	Podospora		0	0	0	0	0	0	0	0	0	0	0	6	0	0	0	0	0	3	0	0	7	0	0	0
Fungi							0	0	0	0	0	0	0	0	0	0	0	6	0	0	0	0	0	0	0	0	7	0	0	3
Fungi	Mortierellomycota	Mortierellomycetes	Mortierellales	Mortierellaceae	Mortierella	Mortierella_elongata	0	0	0	0	0	0	0	0	0	0	0	0	0	16	0	0	0	0	0	0	0	0	0	0
Fungi	Basidiomycota	Agaricomycetes	Agaricales	Stephanosporaceae	Lindtneria	Lindtneria_flava	0	0	0	0	0	0	0	0	0	0	0	0	0	16	0	0	0	0	0	0	0	0	0	0
Fungi							0	0	0	0	0	0	0	0	0	0	0	0	0	16	0	0	0	0	0	0	0	0	0	0
Fungi							0	0	0	0	0	0	0	0	0	0	0	0	0	10	0	0	0	0	0	0	6	0	0	0
Fungi							0	0	0	0	0	0	0	0	0	0	0	0	0	0	0	16	0	0	0	0	0	0	0	0
Fungi							0	0	0	0	0	0	0	0	0	0	0	0	0	0	0	5	0	0	0	0	0	0	11	0
Fungi	Ascomycota	Dothideomycetes	Pleosporales	Pleosporaceae	Alternaria	Alternaria_chlamydosporigena	0	0	0	0	0	0	0	0	0	0	0	0	0	0	0	0	9	0	0	0	0	0	7	0
Fungi	Basidiomycota	Microbotryomycetes	Sporidiobolales	Sporidiobolaceae	Rhodotorula	Rhodotorula_babjevae	0	0	0	0	0	0	0	0	0	0	0	0	0	0	0	0	0	16	0	0	0	0	0	0
Fungi	Ascomycota	Sordariomycetes	Glomerellales	Plectosphaerellaceae	Verticillium	Verticillium_klebahnii	0	0	0	0	0	0	0	0	0	0	0	0	0	0	0	0	0	0	16	0	0	0	0	0
Fungi							0	0	0	0	0	0	0	0	0	0	0	0	0	0	0	0	0	0	0	0	16	0	0	0
Fungi	unidentified	unidentified	unidentified	unidentified	unidentified	unidentified	0	0	0	0	0	0	0	0	0	0	0	0	0	0	0	0	0	0	0	0	0	0	0	16
Fungi							0	0	0	0	0	0	0	0	0	0	0	0	0	0	0	0	0	0	0	0	0	0	0	16
Fungi	Basidiomycota	Agaricomycetes	unidentified	unidentified	unidentified	unidentified	0	0	0	0	0	0	0	0	0	0	0	0	0	0	0	0	0	0	0	0	0	0	0	16
Fungi	unidentified	unidentified	unidentified	unidentified	unidentified	unidentified	0	15	0	0	0	0	0	0	0	0	0	0	0	0	0	0	0	0	0	0	0	0	0	0
Fungi	Ascomycota	Sordariomycetes	Hypocreales	unidentified	unidentified	unidentified	0	4	0	0	0	0	0	0	0	0	11	0	0	0	0	0	0	0	0	0	0	0	0	0
Fungi	unidentified	unidentified	unidentified	unidentified	unidentified	unidentified	0	0	0	15	0	0	0	0	0	0	0	0	0	0	0	0	0	0	0	0	0	0	0	0
Fungi	Ascomycota	Pezizomycotina_cls_Incertae_sedis	Pezizomycotina_ord_Incertae_sedis	Pezizomycotina_fam_Incertae_sedis	Ciliophora	unidentified	0	0	0	15	0	0	0	0	0	0	0	0	0	0	0	0	0	0	0	0	0	0	0	0
Fungi							0	0	0	15	0	0	0	0	0	0	0	0	0	0	0	0	0	0	0	0	0	0	0	0
Fungi	Ascomycota	Eurotiomycetes	Onygenales	Onygenales_fam_Incertae_sedis	Chrysosporium	Chrysosporium_lobatum	0	0	0	0	15	0	0	0	0	0	0	0	0	0	0	0	0	0	0	0	0	0	0	0
Fungi	Ascomycota	Sordariomycetes	Sordariales	Chaetomiaceae	Trichocladium	Trichocladium_pyriforme	0	0	0	0	15	0	0	0	0	0	0	0	0	0	0	0	0	0	0	0	0	0	0	0
Fungi	unidentified	unidentified	unidentified	unidentified	unidentified	unidentified	0	0	0	0	15	0	0	0	0	0	0	0	0	0	0	0	0	0	0	0	0	0	0	0
Fungi							0	0	0	0	15	0	0	0	0	0	0	0	0	0	0	0	0	0	0	0	0	0	0	0
Fungi	Ascomycota	Sordariomycetes	Hypocreales	Hypocreales_fam_Incertae_sedis	Leucosphaerina	unidentified	0	0	0	0	4	0	0	0	0	0	0	0	0	0	0	11	0	0	0	0	0	0	0	0
Fungi							0	0	0	0	0	15	0	0	0	0	0	0	0	0	0	0	0	0	0	0	0	0	0	0
Fungi							0	0	0	0	0	3	0	0	0	0	0	0	0	0	0	0	0	0	9	0	0	3	0	0
Fungi							0	0	0	0	0	0	0	15	0	0	0	0	0	0	0	0	0	0	0	0	0	0	0	0
Fungi	Chytridiomycota	Chytridiomycetes	Chytridiales	Chytridiaceae	Phlyctochytrium	Phlyctochytrium_africanum	0	0	0	0	0	0	0	15	0	0	0	0	0	0	0	0	0	0	0	0	0	0	0	0
Fungi	unidentified	unidentified	unidentified	unidentified	unidentified	unidentified	0	0	0	0	0	0	0	0	15	0	0	0	0	0	0	0	0	0	0	0	0	0	0	0
Fungi	Ascomycota	Dothideomycetes	Pleosporales	Torulaceae	Torula	Torula_hollandica	0	0	0	0	0	0	0	0	0	0	15	0	0	0	0	0	0	0	0	0	0	0	0	0
Fungi	unidentified	unidentified	unidentified	unidentified	unidentified	unidentified	0	0	0	0	0	0	0	0	0	0	0	15	0	0	0	0	0	0	0	0	0	0	0	0
Fungi							0	0	0	0	0	0	0	0	0	0	0	0	0	15	0	0	0	0	0	0	0	0	0	0
Fungi	Ascomycota	Dothideomycetes	Pleosporales	Pleosporaceae	Stemphylium	unidentified	0	0	0	0	0	0	0	0	0	0	0	0	0	0	0	15	0	0	0	0	0	0	0	0
Fungi	unidentified	unidentified	unidentified	unidentified	unidentified	unidentified	0	0	0	0	0	0	0	0	0	0	0	0	0	0	0	0	15	0	0	0	0	0	0	0
Fungi	Ascomycota	Sordariomycetes	Hypocreales	Hypocreales_fam_Incertae_sedis	Acremonium	Acremonium_polychromum	0	0	0	0	0	0	0	0	0	0	0	0	0	0	0	0	0	15	0	0	0	0	0	0
Fungi	Ascomycota	Pezizomycetes	Pezizales	Pyronemataceae	unidentified	unidentified	14	0	0	0	0	0	0	0	0	0	0	0	0	0	0	0	0	0	0	0	0	0	0	0
Fungi							0	14	0	0	0	0	0	0	0	0	0	0	0	0	0	0	0	0	0	0	0	0	0	0
Fungi	unidentified	unidentified	unidentified	unidentified	unidentified	unidentified	0	14	0	0	0	0	0	0	0	0	0	0	0	0	0	0	0	0	0	0	0	0	0	0
Fungi							0	8	0	0	0	0	0	0	0	0	0	0	0	0	0	0	6	0	0	0	0	0	0	0
Fungi	Ascomycota	Eurotiomycetes	Eurotiales	Aspergillaceae	Penicillium	Penicillium_vanoranjei	0	6	0	0	0	0	0	0	0	0	0	0	0	0	0	0	0	0	0	0	8	0	0	0
Fungi							0	4	0	10	0	0	0	0	0	0	0	0	0	0	0	0	0	0	0	0	0	0	0	0
Fungi							0	3	0	0	0	0	0	0	0	0	0	0	0	0	0	0	0	0	0	0	11	0	0	0
Fungi	Chytridiomycota	Spizellomycetes	Spizellomycetales	unidentified	unidentified	unidentified	0	2	0	0	0	0	0	0	0	0	0	0	0	0	0	0	0	0	0	0	12	0	0	0
Fungi	Ascomycota	Sordariomycetes	Sordariales	Chaetomiaceae			0	0	14	0	0	0	0	0	0	0	0	0	0	0	0	0	0	0	0	0	0	0	0	0
Fungi	Ascomycota	Sordariomycetes	Branch06	unidentified	unidentified	unidentified	0	0	0	14	0	0	0	0	0	0	0	0	0	0	0	0	0	0	0	0	0	0	0	0
Fungi	Ascomycota	Sordariomycetes	Hypocreales	Hypocreales_fam_Incertae_sedis	Acremonium	Acremonium_pilosum	0	0	0	11	0	0	0	0	0	0	0	0	0	3	0	0	0	0	0	0	0	0	0	0
Fungi	Ascomycota	Eurotiomycetes	Chaetothyriales	Herpotrichiellaceae	Exophiala	unidentified	0	0	0	8	0	0	0	0	0	0	0	6	0	0	0	0	0	0	0	0	0	0	0	0
Fungi	unidentified	unidentified	unidentified	unidentified	unidentified	unidentified	0	0	0	0	0	14	0	0	0	0	0	0	0	0	0	0	0	0	0	0	0	0	0	0
Fungi							0	0	0	0	0	0	0	14	0	0	0	0	0	0	0	0	0	0	0	0	0	0	0	0
Fungi	Ascomycota	Pezizomycotina_cls_Incertae_sedis	Pezizomycotina_ord_Incertae_sedis	Pezizomycotina_fam_Incertae_sedis	Ciliophora	unidentified	0	0	0	0	0	0	0	0	0	14	0	0	0	0	0	0	0	0	0	0	0	0	0	0
Fungi	Ascomycota	Sordariomycetes	Hypocreales	Nectriaceae	Fusicolla	Fusicolla_acetilerea	0	0	0	0	0	0	0	0	0	0	14	0	0	0	0	0	0	0	0	0	0	0	0	0
Fungi							0	0	0	0	0	0	0	0	0	0	14	0	0	0	0	0	0	0	0	0	0	0	0	0
Fungi	Ascomycota	Sordariomycetes	Hypocreales	Clavicipitaceae	Paecilomyces	unidentified	0	0	0	0	0	0	0	0	0	0	11	0	0	0	0	0	0	0	0	0	0	0	3	0
Fungi	Glomeromycota	Glomeromycetes	Glomerales	Glomeraceae			0	0	0	0	0	0	0	0	0	0	0	0	0	0	0	14	0	0	0	0	0	0	0	0
Fungi							0	0	0	0	0	0	0	0	0	0	0	0	0	0	0	14	0	0	0	0	0	0	0	0
Fungi	Ascomycota	Sordariomycetes	Sordariales	Chaetomiaceae	Chaetomium	Chaetomium_homopilatum	0	0	0	0	0	0	0	0	0	0	0	0	0	0	0	0	14	0	0	0	0	0	0	0
Fungi	Ascomycota	Sordariomycetes	Hypocreales	Hypocreales_fam_Incertae_sedis	Sarocladium	Sarocladium_strictum	0	0	0	0	0	0	0	0	0	0	0	0	0	0	0	0	0	0	0	0	14	0	0	0
Fungi	Basidiomycota	Agaricomycetes	Cantharellales	Cantharellales_fam_Incertae_sedis	Minimedusa	Minimedusa_polyspora	0	0	0	0	0	0	0	0	0	0	0	0	0	0	0	0	0	0	0	0	14	0	0	0
Fungi							0	0	0	0	0	0	0	0	0	0	0	0	0	0	0	0	0	0	0	0	14	0	0	0
Fungi	Ascomycota	Dothideomycetes	Pleosporales	Didymellaceae			0	0	0	0	0	0	0	0	0	0	0	0	0	0	0	0	0	0	0	0	0	0	0	14
Fungi							0	0	0	0	0	0	0	0	0	0	0	0	0	0	0	0	0	0	0	0	0	0	0	14
Fungi	Ascomycota	Sordariomycetes	Hypocreales	Stachybotryaceae			0	13	0	0	0	0	0	0	0	0	0	0	0	0	0	0	0	0	0	0	0	0	0	0
Fungi	Ascomycota	Dothideomycetes	Dothideales	Aureobasidiaceae	Pseudosydowia	Pseudosydowia_eucalypti	0	9	0	0	0	0	0	0	0	0	0	0	0	0	0	0	0	0	0	4	0	0	0	0
Fungi							0	7	0	0	0	0	0	0	0	0	0	0	0	0	0	0	0	0	0	0	6	0	0	0
Fungi	Ascomycota	Sordariomycetes	Microascales	Microascaceae	Cephalotrichum		0	0	13	0	0	0	0	0	0	0	0	0	0	0	0	0	0	0	0	0	0	0	0	0
Fungi	Ascomycota	Sordariomycetes	Melanosporales	Melanosporaceae	Melanospora	Melanospora_damnosa	0	0	2	0	0	0	0	0	0	0	0	5	0	0	0	0	0	0	0	0	6	0	0	0
Fungi	Basidiomycota	Tremellomycetes	Filobasidiales	Filobasidiaceae	Filobasidium	Filobasidium_globisporum	0	0	0	13	0	0	0	0	0	0	0	0	0	0	0	0	0	0	0	0	0	0	0	0
Fungi	Ascomycota	Dothideomycetes	Pleosporales	Sporormiaceae	Preussia		0	0	0	13	0	0	0	0	0	0	0	0	0	0	0	0	0	0	0	0	0	0	0	0
Fungi	Ascomycota	Eurotiomycetes	Eurotiales	Aspergillaceae	Aspergillus	Aspergillus_flaschentraegeri	0	0	0	13	0	0	0	0	0	0	0	0	0	0	0	0	0	0	0	0	0	0	0	0
Fungi							0	0	0	13	0	0	0	0	0	0	0	0	0	0	0	0	0	0	0	0	0	0	0	0
Fungi	Ascomycota	Leotiomycetes					0	0	0	5	0	0	0	0	0	0	0	0	0	0	0	0	0	0	0	0	8	0	0	0
Fungi							0	0	0	5	0	0	0	0	0	0	0	0	0	8	0	0	0	0	0	0	0	0	0	0
Fungi							0	0	0	0	0	0	0	0	13	0	0	0	0	0	0	0	0	0	0	0	0	0	0	0
Fungi	Ascomycota	Sordariomycetes	Glomerellales	Plectosphaerellaceae	Wallrothiella	Wallrothiella_gmelinae	0	0	0	0	0	0	0	0	4	0	0	0	0	0	0	0	0	0	0	0	9	0	0	0
Fungi							0	0	0	0	0	0	0	0	0	6	0	0	0	0	0	0	0	0	0	0	7	0	0	0
Fungi	Ascomycota	Sordariomycetes	Glomerellales	Plectosphaerellaceae	Gibellulopsis	Gibellulopsis_piscis	0	0	0	0	0	0	0	0	0	0	13	0	0	0	0	0	0	0	0	0	0	0	0	0
Fungi							0	0	0	0	0	0	0	0	0	0	13	0	0	0	0	0	0	0	0	0	0	0	0	0
Fungi	Ascomycota	Sordariomycetes	Hypocreales	Hypocreaceae	Monocillium	Monocillium_mucidum	0	0	0	0	0	0	0	0	0	0	7	0	0	0	0	0	0	0	0	0	0	0	0	6
Fungi	Ascomycota	Pezizomycotina_cls_Incertae_sedis	Pezizomycotina_ord_Incertae_sedis	Pezizomycotina_fam_Incertae_sedis	Ciliophora	unidentified	0	0	0	0	0	0	0	0	0	0	0	13	0	0	0	0	0	0	0	0	0	0	0	0
Fungi	Ascomycota	Pezizomycotina_cls_Incertae_sedis	Pezizomycotina_ord_Incertae_sedis	Pezizomycotina_fam_Incertae_sedis	Ciliophora	unidentified	0	0	0	0	0	0	0	0	0	0	0	13	0	0	0	0	0	0	0	0	0	0	0	0
Fungi							0	0	0	0	0	0	0	0	0	0	0	13	0	0	0	0	0	0	0	0	0	0	0	0
Fungi	Ascomycota	Sordariomycetes	Hypocreales	Stachybotryaceae	Striaticonidium	Striaticonidium_brachysporum	0	0	0	0	0	0	0	0	0	0	0	9	0	0	0	0	0	0	0	0	4	0	0	0
Fungi	unidentified	unidentified	unidentified	unidentified	unidentified	unidentified	0	0	0	0	0	0	0	0	0	0	0	8	0	5	0	0	0	0	0	0	0	0	0	0
Fungi	Ascomycota	Eurotiomycetes	Eurotiales	Aspergillaceae	Aspergillus		0	0	0	0	0	0	0	0	0	0	0	0	0	13	0	0	0	0	0	0	0	0	0	0
Fungi	Basidiomycota	Agaricomycetes	Agaricales	Entolomataceae	Clitopilus	unidentified	0	0	0	0	0	0	0	0	0	0	0	0	0	13	0	0	0	0	0	0	0	0	0	0
Fungi	Glomeromycota	Glomeromycetes	Glomerales	Glomeraceae	unidentified	unidentified	0	0	0	0	0	0	0	0	0	0	0	0	0	6	0	0	0	0	0	0	0	0	0	7
Fungi	Ascomycota	Orbiliomycetes	Orbiliales	Orbiliaceae	unidentified	unidentified	0	0	0	0	0	0	0	0	0	0	0	0	0	3	0	0	0	0	10	0	0	0	0	0
Fungi	Mortierellomycota	Mortierellomycetes	Mortierellales	Mortierellaceae	Mortierella	Mortierella_elongata	0	0	0	0	0	0	0	0	0	0	0	0	0	0	0	0	0	0	0	13	0	0	0	0
Fungi							0	0	0	0	0	0	0	0	0	0	0	0	0	0	0	0	0	0	0	0	13	0	0	0
Fungi							0	0	0	0	0	0	0	0	0	0	0	0	0	0	0	0	0	0	0	0	13	0	0	0
Fungi	Ascomycota	Pezizomycotina_cls_Incertae_sedis	Pezizomycotina_ord_Incertae_sedis	Pezizomycotina_fam_Incertae_sedis	Ciliophora	unidentified	0	0	0	0	0	0	0	0	0	0	0	0	0	0	0	0	0	0	0	0	13	0	0	0
Fungi	Ascomycota	Sordariomycetes	Xylariales	Apiosporaceae	Arthrinium	Arthrinium_malaysianum	5	4	0	3	0	0	0	0	0	0	0	0	0	0	0	0	0	0	0	0	0	0	0	0
Fungi							0	12	0	0	0	0	0	0	0	0	0	0	0	0	0	0	0	0	0	0	0	0	0	0
Fungi	unidentified	unidentified	unidentified	unidentified	unidentified	unidentified	0	12	0	0	0	0	0	0	0	0	0	0	0	0	0	0	0	0	0	0	0	0	0	0
Fungi							0	5	0	0	0	0	0	0	3	0	0	0	0	0	0	0	0	0	0	0	4	0	0	0
Fungi	unidentified	unidentified	unidentified	unidentified	unidentified	unidentified	0	3	0	0	0	0	0	0	0	0	0	0	0	0	0	6	0	0	0	0	3	0	0	0
Fungi							0	0	0	12	0	0	0	0	0	0	0	0	0	0	0	0	0	0	0	0	0	0	0	0
Fungi							0	0	0	12	0	0	0	0	0	0	0	0	0	0	0	0	0	0	0	0	0	0	0	0
Fungi	Ascomycota	Dothideomycetes	Pleosporales	Phaeosphaeriaceae	Paraphoma	Paraphoma_chlamydocopiosa	0	0	0	12	0	0	0	0	0	0	0	0	0	0	0	0	0	0	0	0	0	0	0	0
Fungi	Ascomycota	Sordariomycetes	Hypocreales	Niessliaceae	Niesslia	Niesslia_indica	0	0	0	6	0	0	0	0	0	0	0	6	0	0	0	0	0	0	0	0	0	0	0	0
Fungi	unidentified	unidentified	unidentified	unidentified	unidentified	unidentified	0	0	0	4	0	0	0	0	0	0	0	8	0	0	0	0	0	0	0	0	0	0	0	0
Fungi							0	0	0	0	12	0	0	0	0	0	0	0	0	0	0	0	0	0	0	0	0	0	0	0
Fungi	Ascomycota	Sordariomycetes	Hypocreales	Nectriaceae	Neocosmospora	Neocosmospora_falciformis	0	0	0	0	0	12	0	0	0	0	0	0	0	0	0	0	0	0	0	0	0	0	0	0
Fungi	Ascomycota	Eurotiomycetes	Eurotiales	Aspergillaceae	Aspergillus	Aspergillus_petrakii	0	0	0	0	0	12	0	0	0	0	0	0	0	0	0	0	0	0	0	0	0	0	0	0
Fungi	Ascomycota						0	0	0	0	0	0	0	12	0	0	0	0	0	0	0	0	0	0	0	0	0	0	0	0
Fungi	Ascomycota	Sordariomycetes	Hypocreales	Bionectriaceae	Hydropisphaera	unidentified	0	0	0	0	0	0	0	3	0	0	0	0	0	0	0	0	0	0	0	0	9	0	0	0
Fungi	unidentified	unidentified	unidentified	unidentified	unidentified	unidentified	0	0	0	0	0	0	0	0	0	12	0	0	0	0	0	0	0	0	0	0	0	0	0	0
Fungi							0	0	0	0	0	0	0	0	0	12	0	0	0	0	0	0	0	0	0	0	0	0	0	0
Fungi	unidentified	unidentified	unidentified	unidentified	unidentified	unidentified	0	0	0	0	0	0	0	0	0	7	0	0	5	0	0	0	0	0	0	0	0	0	0	0
Fungi	Ascomycota	Leotiomycetes	Helotiales	Hyaloscyphaceae	Cistella	unidentified	0	0	0	0	0	0	0	0	0	6	0	0	0	0	0	0	0	0	0	0	6	0	0	0
Fungi							0	0	0	0	0	0	0	0	0	0	0	3	0	0	0	4	0	0	0	0	5	0	0	0
Fungi	unidentified	unidentified	unidentified	unidentified	unidentified	unidentified	0	0	0	0	0	0	0	0	0	0	0	0	0	12	0	0	0	0	0	0	0	0	0	0
Fungi							0	0	0	0	0	0	0	0	0	0	0	0	0	12	0	0	0	0	0	0	0	0	0	0
Fungi	unidentified	unidentified	unidentified	unidentified	unidentified	unidentified	0	0	0	0	0	0	0	0	0	0	0	0	0	7	0	0	0	0	0	0	5	0	0	0
Fungi							0	0	0	0	0	0	0	0	0	0	0	0	0	0	0	12	0	0	0	0	0	0	0	0
Fungi	unidentified	unidentified	unidentified	unidentified	unidentified	unidentified	0	0	0	0	0	0	0	0	0	0	0	0	0	0	0	12	0	0	0	0	0	0	0	0
Fungi	unidentified	unidentified	unidentified	unidentified	unidentified	unidentified	0	0	0	0	0	0	0	0	0	0	0	0	0	0	0	0	12	0	0	0	0	0	0	0
Fungi	unidentified	unidentified	unidentified	unidentified	unidentified	unidentified	0	0	0	0	0	0	0	0	0	0	0	0	0	0	0	0	0	0	0	0	12	0	0	0
Fungi							0	0	0	0	0	0	0	0	0	0	0	0	0	0	0	0	0	0	0	0	12	0	0	0
Fungi							0	0	0	0	0	0	0	0	0	0	0	0	0	0	0	0	0	0	0	0	0	0	12	0
Fungi	Ascomycota	Sordariomycetes	Sordariales	Lasiosphaeriaceae	Cladorrhinum		0	0	0	0	0	0	0	0	0	0	0	0	0	0	0	0	0	0	0	0	0	0	0	12
Fungi	Glomeromycota	Glomeromycetes	Glomerales	Glomeraceae	unidentified	unidentified	0	0	0	0	0	0	0	0	0	0	0	0	0	0	0	0	0	0	0	0	0	0	0	12
Fungi	Ascomycota	Sordariomycetes	Hypocreales	Nectriaceae	Fusarium		11	0	0	0	0	0	0	0	0	0	0	0	0	0	0	0	0	0	0	0	0	0	0	0
Fungi	Ascomycota	Leotiomycetes	Thelebolales	Pseudeurotiaceae	Pseudogymnoascus		0	11	0	0	0	0	0	0	0	0	0	0	0	0	0	0	0	0	0	0	0	0	0	0
Fungi	Basidiomycota	Agaricomycetes	Agaricales	Psathyrellaceae	Psathyrella	Psathyrella_panaeoloides	0	0	0	11	0	0	0	0	0	0	0	0	0	0	0	0	0	0	0	0	0	0	0	0
Fungi							0	0	0	6	5	0	0	0	0	0	0	0	0	0	0	0	0	0	0	0	0	0	0	0
Fungi							0	0	0	0	11	0	0	0	0	0	0	0	0	0	0	0	0	0	0	0	0	0	0	0
Fungi	Ascomycota	Dothideomycetes	Pleosporales	Sporormiaceae	Preussia	unidentified	0	0	0	0	6	0	0	0	0	0	0	0	0	0	0	0	5	0	0	0	0	0	0	0
Fungi	Ascomycota	Sordariomycetes	Hypocreales	Nectriaceae	Fusicolla	Fusicolla_septimanifiniscientiae	0	0	0	0	0	0	6	0	0	0	0	0	0	0	0	0	5	0	0	0	0	0	0	0
Fungi	Ascomycota	Pezizomycetes	Pezizales	Ascobolaceae			0	0	0	0	0	0	0	3	0	0	0	0	0	0	0	8	0	0	0	0	0	0	0	0
Fungi							0	0	0	0	0	0	0	0	3	0	0	5	0	3	0	0	0	0	0	0	0	0	0	0
Fungi	Basidiomycota	Microbotryomycetes	Leucosporidiales	Leucosporidiaceae	Leucosporidium	Leucosporidium_intermedium	0	0	0	0	0	0	0	0	0	11	0	0	0	0	0	0	0	0	0	0	0	0	0	0
Fungi	Chytridiomycota	unidentified	unidentified	unidentified	unidentified	unidentified	0	0	0	0	0	0	0	0	0	0	11	0	0	0	0	0	0	0	0	0	0	0	0	0
Fungi	unidentified	unidentified	unidentified	unidentified	unidentified	unidentified	0	0	0	0	0	0	0	0	0	0	11	0	0	0	0	0	0	0	0	0	0	0	0	0
Fungi	unidentified	unidentified	unidentified	unidentified	unidentified	unidentified	0	0	0	0	0	0	0	0	0	0	0	11	0	0	0	0	0	0	0	0	0	0	0	0
Fungi							0	0	0	0	0	0	0	0	0	0	0	0	0	11	0	0	0	0	0	0	0	0	0	0
Fungi	Ascomycota	Eurotiomycetes	Eurotiales	Aspergillaceae	Aspergillus		0	0	0	0	0	0	0	0	0	0	0	0	0	11	0	0	0	0	0	0	0	0	0	0
Fungi	Chytridiomycota	unidentified	unidentified	unidentified	unidentified	unidentified	0	0	0	0	0	0	0	0	0	0	0	0	0	11	0	0	0	0	0	0	0	0	0	0
Fungi	Ascomycota	Sordariomycetes	Melanosporales	Melanosporaceae	Melanospora	Melanospora_damnosa	0	0	0	0	0	0	0	0	0	0	0	0	0	6	0	0	0	0	0	0	0	0	0	5
Fungi	Basidiomycota	Agaricomycetes	Agaricales	unidentified	unidentified	unidentified	0	0	0	0	0	0	0	0	0	0	0	0	0	5	0	0	0	0	0	0	6	0	0	0
Fungi	Ascomycota						0	0	0	0	0	0	0	0	0	0	0	0	0	0	0	11	0	0	0	0	0	0	0	0
Fungi	Ascomycota	Sordariomycetes	Hypocreales	unidentified	unidentified	unidentified	0	0	0	0	0	0	0	0	0	0	0	0	0	0	0	0	11	0	0	0	0	0	0	0
Fungi							0	0	0	0	0	0	0	0	0	0	0	0	0	0	0	0	0	11	0	0	0	0	0	0
Fungi	Ascomycota	Pezizomycotina_cls_Incertae_sedis	Pezizomycotina_ord_Incertae_sedis	Pezizomycotina_fam_Incertae_sedis	Ciliophora	unidentified	0	0	0	0	0	0	0	0	0	0	0	0	0	0	0	0	0	11	0	0	0	0	0	0
Fungi	Ascomycota	Sordariomycetes	Hypocreales	Nectriaceae	Neocosmospora	Neocosmospora_falciformis	0	0	0	0	0	0	0	0	0	0	0	0	0	0	0	0	0	0	11	0	0	0	0	0
Fungi	Ascomycota	Eurotiomycetes	Eurotiales	Aspergillaceae	Aspergillus		0	0	0	0	0	0	0	0	0	0	0	0	0	0	0	0	0	0	0	11	0	0	0	0
Fungi	Glomeromycota	Glomeromycetes	Glomerales	Glomeraceae	unidentified	unidentified	0	0	0	0	0	0	0	0	0	0	0	0	0	0	0	0	0	0	0	0	11	0	0	0
Fungi	unidentified	unidentified	unidentified	unidentified	unidentified	unidentified	0	0	0	0	0	0	0	0	0	0	0	0	0	0	0	0	0	0	0	0	11	0	0	0
Fungi	Ascomycota	Sordariomycetes	Pleurotheciales	Pleurotheciaceae	Pleurotheciella	Pleurotheciella_aquatica	0	0	0	0	0	0	0	0	0	0	0	0	0	0	0	0	0	0	0	0	11	0	0	0
Fungi							0	0	0	0	0	0	0	0	0	0	0	0	0	0	0	0	0	0	0	0	0	0	3	8
Fungi	unidentified	unidentified	unidentified	unidentified	unidentified	unidentified	0	0	0	0	0	0	0	0	0	0	0	0	0	0	0	0	0	0	0	0	0	0	0	11
Fungi							5	5	0	0	0	0	0	0	0	0	0	0	0	0	0	0	0	0	0	0	0	0	0	0
Fungi	Glomeromycota	Glomeromycetes	Glomerales	Claroideoglomeraceae	Claroideoglomus	Claroideoglomus_drummondii	0	10	0	0	0	0	0	0	0	0	0	0	0	0	0	0	0	0	0	0	0	0	0	0
Fungi	Ascomycota	Dothideomycetes	Pleosporales	Morosphaeriaceae	unidentified	unidentified	0	10	0	0	0	0	0	0	0	0	0	0	0	0	0	0	0	0	0	0	0	0	0	0
Fungi	Ascomycota	Pezizomycotina_cls_Incertae_sedis	Pezizomycotina_ord_Incertae_sedis	Pezizomycotina_fam_Incertae_sedis	Ciliophora	unidentified	0	3	0	0	0	0	0	0	0	0	7	0	0	0	0	0	0	0	0	0	0	0	0	0
Fungi							0	0	6	0	0	0	0	0	0	0	0	0	0	0	0	0	0	0	4	0	0	0	0	0
Fungi							0	0	4	0	0	0	0	0	0	0	0	6	0	0	0	0	0	0	0	0	0	0	0	0
Fungi	Ascomycota	Leotiomycetes					0	0	0	10	0	0	0	0	0	0	0	0	0	0	0	0	0	0	0	0	0	0	0	0
Fungi	unidentified	unidentified	unidentified	unidentified	unidentified	unidentified	0	0	0	10	0	0	0	0	0	0	0	0	0	0	0	0	0	0	0	0	0	0	0	0
Fungi	Ascomycota	Dothideomycetes	Pleosporales	Sporormiaceae	Preussia	unidentified	0	0	0	6	0	0	0	0	0	0	0	4	0	0	0	0	0	0	0	0	0	0	0	0
Fungi	Ascomycota	Dothideomycetes	Pleosporales				0	0	0	0	4	0	0	0	0	0	0	0	0	0	0	0	0	6	0	0	0	0	0	0
Fungi	unidentified	unidentified	unidentified	unidentified	unidentified	unidentified	0	0	0	0	0	0	0	10	0	0	0	0	0	0	0	0	0	0	0	0	0	0	0	0
Fungi	Chytridiomycota	unidentified	unidentified	unidentified	unidentified	unidentified	0	0	0	0	0	0	0	10	0	0	0	0	0	0	0	0	0	0	0	0	0	0	0	0
Fungi	Ascomycota	Pezizomycotina_cls_Incertae_sedis	Pezizomycotina_ord_Incertae_sedis	Pezizomycotina_fam_Incertae_sedis	Ciliophora	unidentified	0	0	0	0	0	0	0	10	0	0	0	0	0	0	0	0	0	0	0	0	0	0	0	0
Fungi							0	0	0	0	0	0	0	0	0	10	0	0	0	0	0	0	0	0	0	0	0	0	0	0
Fungi							0	0	0	0	0	0	0	0	0	10	0	0	0	0	0	0	0	0	0	0	0	0	0	0
Fungi	Basidiomycota	Microbotryomycetes	Sporidiobolales	Sporidiobolaceae	Sporobolomyces	Sporobolomyces_roseus	0	0	0	0	0	0	0	0	0	0	10	0	0	0	0	0	0	0	0	0	0	0	0	0
Fungi	unidentified	unidentified	unidentified	unidentified	unidentified	unidentified	0	0	0	0	0	0	0	0	0	0	0	10	0	0	0	0	0	0	0	0	0	0	0	0
Fungi	Ascomycota	Sordariomycetes	Sordariales	Chaetomiaceae	Botryotrichum		0	0	0	0	0	0	0	0	0	0	0	10	0	0	0	0	0	0	0	0	0	0	0	0
Fungi	Ascomycota	Sordariomycetes	Hypocreales	Nectriaceae	Volutella	Volutella_ciliata	0	0	0	0	0	0	0	0	0	0	0	0	0	10	0	0	0	0	0	0	0	0	0	0
Fungi	Ascomycota	Pezizomycetes	Pezizales	Pyronemataceae	Scutellinia	unidentified	0	0	0	0	0	0	0	0	0	0	0	0	0	4	0	0	0	0	0	0	6	0	0	0
Fungi	Ascomycota	Eurotiomycetes	Eurotiales	Aspergillaceae	Aspergillus	Aspergillus_aculeatus	0	0	0	0	0	0	0	0	0	0	0	0	0	2	0	0	0	0	0	0	8	0	0	0
Fungi	Mortierellomycota	Mortierellomycetes	Mortierellales	Mortierellaceae	Mortierella	Mortierella_ambigua	0	0	0	0	0	0	0	0	0	0	0	0	0	0	3	7	0	0	0	0	0	0	0	0
Fungi	Ascomycota	Dothideomycetes	Pleosporales	Pleosporaceae	Alternaria	Alternaria_chlamydosporigena	0	0	0	0	0	0	0	0	0	0	0	0	0	0	0	10	0	0	0	0	0	0	0	0
Fungi	unidentified	unidentified	unidentified	unidentified	unidentified	unidentified	0	0	0	0	0	0	0	0	0	0	0	0	0	0	0	10	0	0	0	0	0	0	0	0
Fungi	Ascomycota	Sordariomycetes	Xylariales	Diatrypaceae	Monosporascus	Monosporascus_ibericus	0	0	0	0	0	0	0	0	0	0	0	0	0	0	0	0	2	0	0	0	8	0	0	0
Fungi	Ascomycota	Sordariomycetes	Hypocreales	Nectriaceae	Neocosmospora	Neocosmospora_falciformis	0	0	0	0	0	0	0	0	0	0	0	0	0	0	0	0	0	10	0	0	0	0	0	0
Fungi							0	0	0	0	0	0	0	0	0	0	0	0	0	0	0	0	0	0	0	10	0	0	0	0
Fungi							0	0	0	0	0	0	0	0	0	0	0	0	0	0	0	0	0	0	0	10	0	0	0	0
Fungi	Ascomycota	Pezizomycetes	Pezizales	Ascobolaceae			0	0	0	0	0	0	0	0	0	0	0	0	0	0	0	0	0	0	0	0	10	0	0	0
Fungi	Ascomycota	Eurotiomycetes	Eurotiales	Aspergillaceae	Penicillium		0	0	0	0	0	0	0	0	0	0	0	0	0	0	0	0	0	0	0	0	10	0	0	0
Fungi	Ascomycota	Pezizomycotina_cls_Incertae_sedis	Pezizomycotina_ord_Incertae_sedis	Pezizomycotina_fam_Incertae_sedis	Ciliophora	unidentified	0	0	0	0	0	0	0	0	0	0	0	0	0	0	0	0	0	0	0	0	10	0	0	0
Fungi	Ascomycota	Dothideomycetes	Pleosporales	unidentified	unidentified	unidentified	9	0	0	0	0	0	0	0	0	0	0	0	0	0	0	0	0	0	0	0	0	0	0	0
Fungi							0	9	0	0	0	0	0	0	0	0	0	0	0	0	0	0	0	0	0	0	0	0	0	0
Fungi							0	9	0	0	0	0	0	0	0	0	0	0	0	0	0	0	0	0	0	0	0	0	0	0
Fungi	unidentified	unidentified	unidentified	unidentified	unidentified	unidentified	0	9	0	0	0	0	0	0	0	0	0	0	0	0	0	0	0	0	0	0	0	0	0	0
Fungi							0	6	0	0	0	0	0	0	0	0	0	3	0	0	0	0	0	0	0	0	0	0	0	0
Fungi	Glomeromycota	Glomeromycetes	Glomerales	Claroideoglomeraceae	Claroideoglomus	unidentified	0	0	0	9	0	0	0	0	0	0	0	0	0	0	0	0	0	0	0	0	0	0	0	0
Fungi	Ascomycota	Eurotiomycetes	Eurotiales	Aspergillaceae	Penicillium		0	0	0	9	0	0	0	0	0	0	0	0	0	0	0	0	0	0	0	0	0	0	0	0
Fungi	Ascomycota	Sordariomycetes	Hypocreales	Stachybotryaceae	Stachybotrys	Stachybotrys_limonispora	0	0	0	9	0	0	0	0	0	0	0	0	0	0	0	0	0	0	0	0	0	0	0	0
Fungi							0	0	0	0	0	9	0	0	0	0	0	0	0	0	0	0	0	0	0	0	0	0	0	0
Fungi							0	0	0	0	0	3	0	0	0	0	0	0	0	0	0	0	0	0	0	6	0	0	0	0
Fungi							0	0	0	0	0	0	0	9	0	0	0	0	0	0	0	0	0	0	0	0	0	0	0	0
Fungi	Ascomycota						0	0	0	0	0	0	0	9	0	0	0	0	0	0	0	0	0	0	0	0	0	0	0	0
Fungi	Ascomycota	Pezizomycotina_cls_Incertae_sedis	Pezizomycotina_ord_Incertae_sedis	Pezizomycotina_fam_Incertae_sedis	Ciliophora	unidentified	0	0	0	0	0	0	0	0	0	9	0	0	0	0	0	0	0	0	0	0	0	0	0	0
Fungi	Mortierellomycota	Mortierellomycetes	Mortierellales	Mortierellaceae	Mortierella		0	0	0	0	0	0	0	0	0	9	0	0	0	0	0	0	0	0	0	0	0	0	0	0
Fungi	Chytridiomycota	Spizellomycetes	Spizellomycetales	unidentified	unidentified	unidentified	0	0	0	0	0	0	0	0	0	9	0	0	0	0	0	0	0	0	0	0	0	0	0	0
Fungi	unidentified	unidentified	unidentified	unidentified	unidentified	unidentified	0	0	0	0	0	0	0	0	0	0	9	0	0	0	0	0	0	0	0	0	0	0	0	0
Fungi	Rozellomycota	unidentified	unidentified	unidentified	unidentified	unidentified	0	0	0	0	0	0	0	0	0	0	0	9	0	0	0	0	0	0	0	0	0	0	0	0
Fungi							0	0	0	0	0	0	0	0	0	0	0	9	0	0	0	0	0	0	0	0	0	0	0	0
Fungi	Basidiomycota	Agaricomycetes	Cantharellales	Cantharellales_fam_Incertae_sedis	Minimedusa	Minimedusa_polyspora	0	0	0	0	0	0	0	0	0	0	0	9	0	0	0	0	0	0	0	0	0	0	0	0
Fungi							0	0	0	0	0	0	0	0	0	0	0	9	0	0	0	0	0	0	0	0	0	0	0	0
Fungi	Glomeromycota	Glomeromycetes	Glomerales	Glomeraceae	unidentified	unidentified	0	0	0	0	0	0	0	0	0	0	0	9	0	0	0	0	0	0	0	0	0	0	0	0
Fungi	Ascomycota	Pezizomycetes	Pezizales	Pezizaceae	unidentified	unidentified	0	0	0	0	0	0	0	0	0	0	0	9	0	0	0	0	0	0	0	0	0	0	0	0
Fungi	unidentified	unidentified	unidentified	unidentified	unidentified	unidentified	0	0	0	0	0	0	0	0	0	0	0	6	0	0	0	0	0	0	0	0	3	0	0	0
Fungi							0	0	0	0	0	0	0	0	0	0	0	4	0	5	0	0	0	0	0	0	0	0	0	0
Fungi	unidentified	unidentified	unidentified	unidentified	unidentified	unidentified	0	0	0	0	0	0	0	0	0	0	0	3	0	6	0	0	0	0	0	0	0	0	0	0
Fungi	Ascomycota	Dothideomycetes	Pleosporales	Sporormiaceae	Westerdykella	Westerdykella_reniformis	0	0	0	0	0	0	0	0	0	0	0	2	0	0	0	0	3	0	0	0	4	0	0	0
Fungi	Ascomycota	Pezizomycotina_cls_Incertae_sedis	Pezizomycotina_ord_Incertae_sedis	Pezizomycotina_fam_Incertae_sedis	Ciliophora	unidentified	0	0	0	0	0	0	0	0	0	0	0	0	0	4	0	0	0	0	0	0	5	0	0	0
Fungi	Ascomycota	Pezizomycotina_cls_Incertae_sedis	Pezizomycotina_ord_Incertae_sedis	Pezizomycotina_fam_Incertae_sedis	Ciliophora	unidentified	0	0	0	0	0	0	0	0	0	0	0	0	0	0	0	9	0	0	0	0	0	0	0	0
Fungi	Chytridiomycota	Rhizophydiomycetes	Rhizophydiales	Alphamycetaceae	Betamyces	unidentified	0	0	0	0	0	0	0	0	0	0	0	0	0	0	0	7	0	0	0	0	0	0	2	0
Fungi	Ascomycota	Sordariomycetes	Hypocreales	Nectriaceae			0	0	0	0	0	0	0	0	0	0	0	0	0	0	0	0	0	0	0	9	0	0	0	0
Fungi	unidentified	unidentified	unidentified	unidentified	unidentified	unidentified	0	0	0	0	0	0	0	0	0	0	0	0	0	0	0	0	0	0	0	0	9	0	0	0
Fungi							0	0	0	0	0	0	0	0	0	0	0	0	0	0	0	0	0	0	0	0	9	0	0	0
Fungi							0	0	0	0	0	0	0	0	0	0	0	0	0	0	0	0	0	0	0	0	9	0	0	0
Fungi	Ascomycota	Sordariomycetes	Sordariales				0	0	0	0	0	0	0	0	0	0	0	0	0	0	0	0	0	0	0	0	9	0	0	0
Fungi							0	0	0	0	0	0	0	0	0	0	0	0	0	0	0	0	0	0	0	0	9	0	0	0
Fungi	Chytridiomycota	Rhizophydiomycetes	Rhizophydiales	Alphamycetaceae	Betamyces	unidentified	0	0	0	0	0	0	0	0	0	0	0	0	0	0	0	0	0	0	0	0	9	0	0	0
Fungi	Olpidiomycota	Olpidiomycetes	Olpidiales	Olpidiaceae	Olpidium	Olpidium_brassicae	0	0	0	0	0	0	0	0	0	0	0	0	0	0	0	0	0	0	0	0	9	0	0	0
Fungi	Ascomycota	Sordariomycetes	Hypocreales	Hypocreales_fam_Incertae_sedis	Acremonium	Acremonium_acutatum	0	0	0	0	0	0	0	0	0	0	0	0	0	0	0	0	0	0	0	0	9	0	0	0
Fungi	unidentified	unidentified	unidentified	unidentified	unidentified	unidentified	0	0	0	0	0	0	0	0	0	0	0	0	0	0	0	0	0	0	0	0	9	0	0	0
Fungi	Chytridiomycota	unidentified	unidentified	unidentified	unidentified	unidentified	0	0	0	0	0	0	0	0	0	0	0	0	0	0	0	0	0	0	0	0	9	0	0	0
Fungi	Ascomycota	Sordariomycetes	Sordariales				0	0	0	0	0	0	0	0	0	0	0	0	0	0	0	0	0	0	0	0	0	0	9	0
Fungi	Basidiomycota	Agaricomycetes	Cantharellales	Ceratobasidiaceae	unidentified	unidentified	0	0	0	0	0	0	0	0	0	0	0	0	0	0	0	0	0	0	0	0	0	0	0	9
Fungi	Ascomycota	Sordariomycetes	Sordariales	Lasiosphaeriaceae	Podospora		0	8	0	0	0	0	0	0	0	0	0	0	0	0	0	0	0	0	0	0	0	0	0	0
Fungi	Ascomycota	Sordariomycetes	Hypocreales	Hypocreales_fam_Incertae_sedis	Acremonium	Acremonium_furcatum	0	8	0	0	0	0	0	0	0	0	0	0	0	0	0	0	0	0	0	0	0	0	0	0
Fungi							0	8	0	0	0	0	0	0	0	0	0	0	0	0	0	0	0	0	0	0	0	0	0	0
Fungi							0	5	0	0	0	0	0	0	0	0	0	0	0	0	0	3	0	0	0	0	0	0	0	0
Fungi							0	4	0	4	0	0	0	0	0	0	0	0	0	0	0	0	0	0	0	0	0	0	0	0
Fungi	Ascomycota	Dothideomycetes	Pleosporales	Didymosphaeriaceae			0	0	0	8	0	0	0	0	0	0	0	0	0	0	0	0	0	0	0	0	0	0	0	0
Fungi	unidentified	unidentified	unidentified	unidentified	unidentified	unidentified	0	0	0	8	0	0	0	0	0	0	0	0	0	0	0	0	0	0	0	0	0	0	0	0
Fungi							0	0	0	0	6	0	0	0	0	0	0	0	0	0	0	0	0	0	2	0	0	0	0	0
Fungi							0	0	0	0	0	0	3	0	0	0	0	0	0	0	0	0	0	0	0	5	0	0	0	0
Fungi							0	0	0	0	0	0	0	8	0	0	0	0	0	0	0	0	0	0	0	0	0	0	0	0
Fungi							0	0	0	0	0	0	0	3	0	0	0	0	0	0	0	0	0	0	0	0	0	0	0	5
Fungi	Ascomycota	Sordariomycetes	Sordariales	Chaetomiaceae	Botryotrichum	Botryotrichum_spirotrichum	0	0	0	0	0	0	0	0	8	0	0	0	0	0	0	0	0	0	0	0	0	0	0	0
Fungi	unidentified	unidentified	unidentified	unidentified	unidentified	unidentified	0	0	0	0	0	0	0	0	8	0	0	0	0	0	0	0	0	0	0	0	0	0	0	0
Fungi	Ascomycota	Orbiliomycetes	Orbiliales	Orbiliaceae			0	0	0	0	0	0	0	0	4	0	0	0	0	0	0	0	0	0	0	0	0	0	0	4
Fungi	Basidiomycota	Agaricomycetes	Cantharellales	Ceratobasidiaceae	Thanatephorus	Thanatephorus_cucumeris	0	0	0	0	0	0	0	0	0	0	8	0	0	0	0	0	0	0	0	0	0	0	0	0
Fungi							0	0	0	0	0	0	0	0	0	0	0	4	0	0	0	0	0	0	0	0	4	0	0	0
Fungi	Ascomycota						0	0	0	0	0	0	0	0	0	0	0	0	8	0	0	0	0	0	0	0	0	0	0	0
Fungi	Ascomycota	Sordariomycetes	Hypocreales	Nectriaceae	Fusarium	Fusarium_domesticum	0	0	0	0	0	0	0	0	0	0	0	0	0	8	0	0	0	0	0	0	0	0	0	0
Fungi	unidentified	unidentified	unidentified	unidentified	unidentified	unidentified	0	0	0	0	0	0	0	0	0	0	0	0	0	8	0	0	0	0	0	0	0	0	0	0
Fungi							0	0	0	0	0	0	0	0	0	0	0	0	0	8	0	0	0	0	0	0	0	0	0	0
Fungi	Ascomycota	Dothideomycetes	Pleosporales	Cucurbitariaceae	Pyrenochaeta	unidentified	0	0	0	0	0	0	0	0	0	0	0	0	0	6	0	0	0	0	0	0	0	0	0	2
Fungi	Ascomycota	Sordariomycetes	Hypocreales	Nectriaceae	Neocosmospora	Neocosmospora_falciformis	0	0	0	0	0	0	0	0	0	0	0	0	0	0	8	0	0	0	0	0	0	0	0	0
Fungi	unidentified	unidentified	unidentified	unidentified	unidentified	unidentified	0	0	0	0	0	0	0	0	0	0	0	0	0	0	0	8	0	0	0	0	0	0	0	0
Fungi	Ascomycota	Sordariomycetes	Sordariales	Chaetomiaceae	Thielavia	Thielavia_basicola	0	0	0	0	0	0	0	0	0	0	0	0	0	0	0	8	0	0	0	0	0	0	0	0
Fungi	Chytridiomycota	Spizellomycetes	Spizellomycetales	unidentified	unidentified	unidentified	0	0	0	0	0	0	0	0	0	0	0	0	0	0	0	0	8	0	0	0	0	0	0	0
Fungi	unidentified	unidentified	unidentified	unidentified	unidentified	unidentified	0	0	0	0	0	0	0	0	0	0	0	0	0	0	0	0	8	0	0	0	0	0	0	0
Fungi	Ascomycota	Pezizomycetes	Pezizales	Ascobolaceae			0	0	0	0	0	0	0	0	0	0	0	0	0	0	0	0	0	0	8	0	0	0	0	0
Fungi	Ascomycota	Sordariomycetes	Microascales	Microascaceae	Pithoascus	Pithoascus_nidicola	0	0	0	0	0	0	0	0	0	0	0	0	0	0	0	0	0	0	0	0	8	0	0	0
Fungi							0	0	0	0	0	0	0	0	0	0	0	0	0	0	0	0	0	0	0	0	8	0	0	0
Fungi	unidentified	unidentified	unidentified	unidentified	unidentified	unidentified	0	0	0	0	0	0	0	0	0	0	0	0	0	0	0	0	0	0	0	0	8	0	0	0
Fungi	Ascomycota	Sordariomycetes	Sordariales				0	0	0	0	0	0	0	0	0	0	0	0	0	0	0	0	0	0	0	0	8	0	0	0
Fungi							0	0	0	0	0	0	0	0	0	0	0	0	0	0	0	0	0	0	0	0	8	0	0	0
Fungi							0	0	0	0	0	0	0	0	0	0	0	0	0	0	0	0	0	0	0	0	8	0	0	0
Fungi	Ascomycota	Eurotiomycetes	Chaetothyriales	Herpotrichiellaceae	Phialophora	Phialophora_geniculata	0	0	0	0	0	0	0	0	0	0	0	0	0	0	0	0	0	0	0	0	0	0	0	8
Fungi							0	0	0	0	0	0	0	0	0	0	0	0	0	0	0	0	0	0	0	0	0	0	0	8
Fungi							0	0	0	0	0	0	0	0	0	0	0	0	0	0	0	0	0	0	0	0	0	0	0	8
Fungi	unidentified	unidentified	unidentified	unidentified	unidentified	unidentified	0	0	0	0	0	0	0	0	0	0	0	0	0	0	0	0	0	0	0	0	0	0	0	8
Fungi	unidentified	unidentified	unidentified	unidentified	unidentified	unidentified	0	7	0	0	0	0	0	0	0	0	0	0	0	0	0	0	0	0	0	0	0	0	0	0
Fungi							0	7	0	0	0	0	0	0	0	0	0	0	0	0	0	0	0	0	0	0	0	0	0	0
Fungi	Glomeromycota	Glomeromycetes	Glomerales	Glomeraceae	Funneliformis	Funneliformis_mosseae	0	7	0	0	0	0	0	0	0	0	0	0	0	0	0	0	0	0	0	0	0	0	0	0
Fungi	Glomeromycota	Glomeromycetes	Glomerales	Glomeraceae	Septoglomus	Septoglomus_viscosum	0	7	0	0	0	0	0	0	0	0	0	0	0	0	0	0	0	0	0	0	0	0	0	0
Fungi	Ascomycota	Dothideomycetes	Pleosporales	Phaeosphaeriaceae	Paraphoma		0	7	0	0	0	0	0	0	0	0	0	0	0	0	0	0	0	0	0	0	0	0	0	0
Fungi	Basidiomycota	Malasseziomycetes	Malasseziales	Malasseziaceae	Malassezia	Malassezia_restricta	0	4	0	3	0	0	0	0	0	0	0	0	0	0	0	0	0	0	0	0	0	0	0	0
Fungi	unidentified	unidentified	unidentified	unidentified	unidentified	unidentified	0	3	0	0	0	0	0	0	0	0	0	4	0	0	0	0	0	0	0	0	0	0	0	0
Fungi	Ascomycota	Sordariomycetes	Sordariales	Sordariales_fam_Incertae_sedis	Ramophialophora	unidentified	0	0	0	7	0	0	0	0	0	0	0	0	0	0	0	0	0	0	0	0	0	0	0	0
Fungi							0	0	0	7	0	0	0	0	0	0	0	0	0	0	0	0	0	0	0	0	0	0	0	0
Fungi	Ascomycota						0	0	0	7	0	0	0	0	0	0	0	0	0	0	0	0	0	0	0	0	0	0	0	0
Fungi	Basidiomycota	unidentified	unidentified	unidentified	unidentified	unidentified	0	0	0	4	0	0	0	0	0	0	0	0	0	3	0	0	0	0	0	0	0	0	0	0
Fungi							0	0	0	3	0	0	0	0	0	0	0	0	0	0	0	0	0	0	0	0	4	0	0	0
Fungi	Ascomycota	Sordariomycetes					0	0	0	2	0	0	0	0	0	0	0	0	0	5	0	0	0	0	0	0	0	0	0	0
Fungi							0	0	0	0	0	7	0	0	0	0	0	0	0	0	0	0	0	0	0	0	0	0	0	0
Fungi							0	0	0	0	0	7	0	0	0	0	0	0	0	0	0	0	0	0	0	0	0	0	0	0
Fungi	unidentified	unidentified	unidentified	unidentified	unidentified	unidentified	0	0	0	0	0	0	0	0	7	0	0	0	0	0	0	0	0	0	0	0	0	0	0	0
Fungi	Basidiomycota	Microbotryomycetes	Leucosporidiales	Leucosporidiaceae	Leucosporidium		0	0	0	0	0	0	0	0	7	0	0	0	0	0	0	0	0	0	0	0	0	0	0	0
Fungi	Mucoromycota	Mucoromycetes	Mucorales	Mucoraceae	Mucor	Mucor_zychae	0	0	0	0	0	0	0	0	5	0	2	0	0	0	0	0	0	0	0	0	0	0	0	0
Fungi							0	0	0	0	0	0	0	0	0	7	0	0	0	0	0	0	0	0	0	0	0	0	0	0
Fungi	Ascomycota	Sordariomycetes	Hypocreales	Hypocreaceae	Trichoderma	Trichoderma_turrialbense	0	0	0	0	0	0	0	0	0	0	0	7	0	0	0	0	0	0	0	0	0	0	0	0
Fungi							0	0	0	0	0	0	0	0	0	0	0	7	0	0	0	0	0	0	0	0	0	0	0	0
Fungi	Rozellomycota	unidentified	unidentified	unidentified	unidentified	unidentified	0	0	0	0	0	0	0	0	0	0	0	7	0	0	0	0	0	0	0	0	0	0	0	0
Fungi	Ascomycota	Pezizomycotina_cls_Incertae_sedis	Pezizomycotina_ord_Incertae_sedis	Pezizomycotina_fam_Incertae_sedis	Ciliophora	unidentified	0	0	0	0	0	0	0	0	0	0	0	7	0	0	0	0	0	0	0	0	0	0	0	0
Fungi	Ascomycota						0	0	0	0	0	0	0	0	0	0	0	0	7	0	0	0	0	0	0	0	0	0	0	0
Fungi	Ascomycota	Dothideomycetes					0	0	0	0	0	0	0	0	0	0	0	0	7	0	0	0	0	0	0	0	0	0	0	0
Fungi	Ascomycota	Leotiomycetes	Helotiales	Helotiaceae	Scytalidium	Scytalidium_circinatum	0	0	0	0	0	0	0	0	0	0	0	0	2	0	0	0	0	5	0	0	0	0	0	0
Fungi	Basidiomycota	Agaricomycetes	Agaricales	Agaricaceae	Agaricus	Agaricus_pseudopratensis	0	0	0	0	0	0	0	0	0	0	0	0	0	7	0	0	0	0	0	0	0	0	0	0
Fungi	Ascomycota	Sordariomycetes					0	0	0	0	0	0	0	0	0	0	0	0	0	0	7	0	0	0	0	0	0	0	0	0
Fungi	Ascomycota	Leotiomycetes	Helotiales	Dermateaceae	Laetinaevia	unidentified	0	0	0	0	0	0	0	0	0	0	0	0	0	0	7	0	0	0	0	0	0	0	0	0
Fungi	Ascomycota	Sordariomycetes	Sordariales	Lasiosphaeriaceae			0	0	0	0	0	0	0	0	0	0	0	0	0	0	0	7	0	0	0	0	0	0	0	0
Fungi							0	0	0	0	0	0	0	0	0	0	0	0	0	0	0	7	0	0	0	0	0	0	0	0
Fungi	Ascomycota	Sordariomycetes	Sordariales	Lasiosphaeriaceae			0	0	0	0	0	0	0	0	0	0	0	0	0	0	0	0	0	0	7	0	0	0	0	0
Fungi							0	0	0	0	0	0	0	0	0	0	0	0	0	0	0	0	0	0	7	0	0	0	0	0
Fungi							0	0	0	0	0	0	0	0	0	0	0	0	0	0	0	0	0	0	3	0	0	0	4	0
Fungi	Ascomycota	Dothideomycetes	Pleosporales	Lentitheciaceae	Keissleriella	Keissleriella_caraganae	0	0	0	0	0	0	0	0	0	0	0	0	0	0	0	0	0	0	0	7	0	0	0	0
Fungi	Basidiomycota	Microbotryomycetes	Leucosporidiales	Leucosporidiaceae	Leucosporidium	Leucosporidium_intermedium	0	0	0	0	0	0	0	0	0	0	0	0	0	0	0	0	0	0	0	0	7	0	0	0
Fungi	Basidiomycota	Wallemiomycetes	Wallemiales	Wallemiaceae	Wallemia	Wallemia_sebi	0	0	0	0	0	0	0	0	0	0	0	0	0	0	0	0	0	0	0	0	7	0	0	0
Fungi	Ascomycota	Dothideomycetes	Pleosporales				0	0	0	0	0	0	0	0	0	0	0	0	0	0	0	0	0	0	0	0	7	0	0	0
Fungi	Ascomycota	Pezizomycetes	Pezizales	Pezizaceae	unidentified	unidentified	0	0	0	0	0	0	0	0	0	0	0	0	0	0	0	0	0	0	0	0	7	0	0	0
Fungi							0	0	0	0	0	0	0	0	0	0	0	0	0	0	0	0	0	0	0	0	2	0	0	5
Fungi							0	0	0	0	0	0	0	0	0	0	0	0	0	0	0	0	0	0	0	0	0	7	0	0
Fungi							0	6	0	0	0	0	0	0	0	0	0	0	0	0	0	0	0	0	0	0	0	0	0	0
Fungi	Ascomycota	Orbiliomycetes	Orbiliales	unidentified	unidentified	unidentified	0	3	0	0	0	0	0	0	0	0	0	0	0	3	0	0	0	0	0	0	0	0	0	0
Fungi	unidentified	unidentified	unidentified	unidentified	unidentified	unidentified	0	0	6	0	0	0	0	0	0	0	0	0	0	0	0	0	0	0	0	0	0	0	0	0
Fungi	Entomophthoromycota	Entomophthoromycetes	Entomophthorales	Ancylistaceae	Conidiobolus	Conidiobolus_coronatus	0	0	0	6	0	0	0	0	0	0	0	0	0	0	0	0	0	0	0	0	0	0	0	0
Fungi							0	0	0	6	0	0	0	0	0	0	0	0	0	0	0	0	0	0	0	0	0	0	0	0
Fungi	Glomeromycota	Glomeromycetes	Diversisporales	unidentified	unidentified	unidentified	0	0	0	6	0	0	0	0	0	0	0	0	0	0	0	0	0	0	0	0	0	0	0	0
Fungi	Chytridiomycota	Spizellomycetes	Spizellomycetales	Powellomycetaceae	Powellomyces	Powellomyces_hirtus	0	0	0	6	0	0	0	0	0	0	0	0	0	0	0	0	0	0	0	0	0	0	0	0
Fungi	Basidiomycota	Cystobasidiomycetes	Cystobasidiomycetes_ord_Incertae_sedis	Symmetrosporaceae	Symmetrospora		0	0	0	6	0	0	0	0	0	0	0	0	0	0	0	0	0	0	0	0	0	0	0	0
Fungi	Ascomycota	Dothideomycetes	Pleosporales	Didymosphaeriaceae			0	0	0	3	0	0	0	0	0	0	0	0	0	0	0	3	0	0	0	0	0	0	0	0
Fungi	Basidiomycota	Agaricomycetes	Agaricales	unidentified	unidentified	unidentified	0	0	0	2	0	0	0	0	0	0	0	0	0	0	0	0	0	0	0	0	4	0	0	0
Fungi							0	0	0	0	6	0	0	0	0	0	0	0	0	0	0	0	0	0	0	0	0	0	0	0
Fungi							0	0	0	0	4	0	0	0	0	0	0	0	0	0	0	0	0	0	2	0	0	0	0	0
Fungi	Basidiomycota	Microbotryomycetes	Microbotryomycetes_ord_Incertae_sedis	Chrysozymaceae	Udeniozyma	unidentified	0	0	0	0	3	0	0	0	0	3	0	0	0	0	0	0	0	0	0	0	0	0	0	0
Fungi							0	0	0	0	0	0	6	0	0	0	0	0	0	0	0	0	0	0	0	0	0	0	0	0
Fungi	Ascomycota	Dothideomycetes	Pleosporales	unidentified	unidentified	unidentified	0	0	0	0	0	0	6	0	0	0	0	0	0	0	0	0	0	0	0	0	0	0	0	0
Fungi							0	0	0	0	0	0	0	6	0	0	0	0	0	0	0	0	0	0	0	0	0	0	0	0
Fungi	unidentified	unidentified	unidentified	unidentified	unidentified	unidentified	0	0	0	0	0	0	0	6	0	0	0	0	0	0	0	0	0	0	0	0	0	0	0	0
Fungi	Ascomycota	Sordariomycetes	Xylariales	Apiosporaceae	Arthrinium	Arthrinium_marii	0	0	0	0	0	0	0	2	0	0	0	4	0	0	0	0	0	0	0	0	0	0	0	0
Fungi							0	0	0	0	0	0	0	0	6	0	0	0	0	0	0	0	0	0	0	0	0	0	0	0
Fungi							0	0	0	0	0	0	0	0	0	6	0	0	0	0	0	0	0	0	0	0	0	0	0	0
Fungi	Chytridiomycota	Spizellomycetes	Spizellomycetales				0	0	0	0	0	0	0	0	0	6	0	0	0	0	0	0	0	0	0	0	0	0	0	0
Fungi	Ascomycota	Dothideomycetes	Pleosporales	Dictyosporiaceae	Neodendryphiella	Neodendryphiella_michoacanensis	0	0	0	0	0	0	0	0	0	0	6	0	0	0	0	0	0	0	0	0	0	0	0	0
Fungi	Ascomycota	Sordariomycetes	Sordariales	Lasiosphaeriaceae	Podospora		0	0	0	0	0	0	0	0	0	0	0	6	0	0	0	0	0	0	0	0	0	0	0	0
Fungi	Ascomycota	Sordariomycetes	Hypocreales	Hypocreales_fam_Incertae_sedis	Acremonium	Acremonium_furcatum	0	0	0	0	0	0	0	0	0	0	0	6	0	0	0	0	0	0	0	0	0	0	0	0
Fungi	Ascomycota	Eurotiomycetes	Onygenales	Gymnoascaceae	Leucothecium	unidentified	0	0	0	0	0	0	0	0	0	0	0	6	0	0	0	0	0	0	0	0	0	0	0	0
Fungi							0	0	0	0	0	0	0	0	0	0	0	6	0	0	0	0	0	0	0	0	0	0	0	0
Fungi							0	0	0	0	0	0	0	0	0	0	0	3	0	0	0	0	0	0	0	0	3	0	0	0
Fungi							0	0	0	0	0	0	0	0	0	0	0	3	0	0	0	3	0	0	0	0	0	0	0	0
Fungi							0	0	0	0	0	0	0	0	0	0	0	2	0	0	0	0	0	0	0	0	4	0	0	0
Fungi	Mucoromycota	Mucoromycetes	Mucorales	Cunninghamellaceae	Cunninghamella	Cunninghamella_phaeospora	0	0	0	0	0	0	0	0	0	0	0	0	6	0	0	0	0	0	0	0	0	0	0	0
Fungi	Glomeromycota	Glomeromycetes	Glomerales	Glomeraceae	Septoglomus	Septoglomus_viscosum	0	0	0	0	0	0	0	0	0	0	0	0	0	6	0	0	0	0	0	0	0	0	0	0
Fungi	Basidiomycota	Tremellomycetes	Tremellales	Bulleribasidiaceae	Vishniacozyma		0	0	0	0	0	0	0	0	0	0	0	0	0	6	0	0	0	0	0	0	0	0	0	0
Fungi							0	0	0	0	0	0	0	0	0	0	0	0	0	6	0	0	0	0	0	0	0	0	0	0
Fungi							0	0	0	0	0	0	0	0	0	0	0	0	0	6	0	0	0	0	0	0	0	0	0	0
Fungi	Basidiomycota	Agaricomycetes	Agaricales	Tricholomataceae	Arrhenia	unidentified	0	0	0	0	0	0	0	0	0	0	0	0	0	6	0	0	0	0	0	0	0	0	0	0
Fungi	unidentified	unidentified	unidentified	unidentified	unidentified	unidentified	0	0	0	0	0	0	0	0	0	0	0	0	0	6	0	0	0	0	0	0	0	0	0	0
Fungi							0	0	0	0	0	0	0	0	0	0	0	0	0	2	0	0	0	0	0	0	4	0	0	0
Fungi	unidentified	unidentified	unidentified	unidentified	unidentified	unidentified	0	0	0	0	0	0	0	0	0	0	0	0	0	0	6	0	0	0	0	0	0	0	0	0
Fungi	Ascomycota	Sordariomycetes	Sordariales	Lasiosphaeriaceae			0	0	0	0	0	0	0	0	0	0	0	0	0	0	0	6	0	0	0	0	0	0	0	0
Fungi							0	0	0	0	0	0	0	0	0	0	0	0	0	0	0	6	0	0	0	0	0	0	0	0
Fungi	unidentified	unidentified	unidentified	unidentified	unidentified	unidentified	0	0	0	0	0	0	0	0	0	0	0	0	0	0	0	2	0	0	0	0	0	0	0	4
Fungi							0	0	0	0	0	0	0	0	0	0	0	0	0	0	0	0	6	0	0	0	0	0	0	0
Fungi	unidentified	unidentified	unidentified	unidentified	unidentified	unidentified	0	0	0	0	0	0	0	0	0	0	0	0	0	0	0	0	4	0	0	0	2	0	0	0
Fungi							0	0	0	0	0	0	0	0	0	0	0	0	0	0	0	0	0	0	0	6	0	0	0	0
Fungi	unidentified	unidentified	unidentified	unidentified	unidentified	unidentified	0	0	0	0	0	0	0	0	0	0	0	0	0	0	0	0	0	0	0	0	6	0	0	0
Fungi							0	0	0	0	0	0	0	0	0	0	0	0	0	0	0	0	0	0	0	0	6	0	0	0
Fungi	Aphelidiomycota	Aphelidiomycetes	GS16	unidentified	unidentified	unidentified	0	0	0	0	0	0	0	0	0	0	0	0	0	0	0	0	0	0	0	0	6	0	0	0
Fungi	unidentified	unidentified	unidentified	unidentified	unidentified	unidentified	0	0	0	0	0	0	0	0	0	0	0	0	0	0	0	0	0	0	0	0	6	0	0	0
Fungi							0	0	0	0	0	0	0	0	0	0	0	0	0	0	0	0	0	0	0	0	6	0	0	0
Fungi							0	0	0	0	0	0	0	0	0	0	0	0	0	0	0	0	0	0	0	0	6	0	0	0
Fungi	unidentified	unidentified	unidentified	unidentified	unidentified	unidentified	0	0	0	0	0	0	0	0	0	0	0	0	0	0	0	0	0	0	0	0	6	0	0	0
Fungi	unidentified	unidentified	unidentified	unidentified	unidentified	unidentified	0	0	0	0	0	0	0	0	0	0	0	0	0	0	0	0	0	0	0	0	6	0	0	0
Fungi	Ascomycota						0	0	0	0	0	0	0	0	0	0	0	0	0	0	0	0	0	0	0	0	6	0	0	0
Fungi	Ascomycota	Sordariomycetes	Sordariales	Lasiosphaeriaceae			0	0	0	0	0	0	0	0	0	0	0	0	0	0	0	0	0	0	0	0	0	6	0	0
Fungi							0	0	0	0	0	0	0	0	0	0	0	0	0	0	0	0	0	0	0	0	0	6	0	0
Fungi							0	0	0	0	0	0	0	0	0	0	0	0	0	0	0	0	0	0	0	0	0	0	0	6
Fungi	Ascomycota	Pezizomycotina_cls_Incertae_sedis	Pezizomycotina_ord_Incertae_sedis	Pezizomycotina_fam_Incertae_sedis	Ciliophora	unidentified	0	0	0	0	0	0	0	0	0	0	0	0	0	0	0	0	0	0	0	0	0	0	0	6
Fungi	unidentified	unidentified	unidentified	unidentified	unidentified	unidentified	0	0	0	0	0	0	0	0	0	0	0	0	0	0	0	0	0	0	0	0	0	0	0	6
Fungi	Ascomycota	Sordariomycetes	Sordariales	Chaetomiaceae	Dichotomopilus		0	0	0	0	0	0	0	0	0	0	0	0	0	0	0	0	0	0	0	0	0	0	0	6
Fungi	Basidiomycota	Agaricomycetes	Russulales	Peniophoraceae	Peniophora	Peniophora_lycii	0	0	0	0	0	0	0	0	0	0	0	0	0	0	0	0	0	0	0	0	0	0	0	6
Fungi							5	0	0	0	0	0	0	0	0	0	0	0	0	0	0	0	0	0	0	0	0	0	0	0
Fungi	Ascomycota	Sordariomycetes					5	0	0	0	0	0	0	0	0	0	0	0	0	0	0	0	0	0	0	0	0	0	0	0
Fungi	unidentified	unidentified	unidentified	unidentified	unidentified	unidentified	0	5	0	0	0	0	0	0	0	0	0	0	0	0	0	0	0	0	0	0	0	0	0	0
Fungi	Ascomycota	Sordariomycetes	Sordariales	Chaetomiaceae	Thielavia	Thielavia_basicola	0	5	0	0	0	0	0	0	0	0	0	0	0	0	0	0	0	0	0	0	0	0	0	0
Fungi	unidentified	unidentified	unidentified	unidentified	unidentified	unidentified	0	5	0	0	0	0	0	0	0	0	0	0	0	0	0	0	0	0	0	0	0	0	0	0
Fungi							0	5	0	0	0	0	0	0	0	0	0	0	0	0	0	0	0	0	0	0	0	0	0	0
Fungi							0	3	0	0	0	0	0	0	0	0	0	0	0	0	0	0	0	0	0	0	2	0	0	0
Fungi	Ascomycota	Pezizomycotina_cls_Incertae_sedis	Pezizomycotina_ord_Incertae_sedis	Pezizomycotina_fam_Incertae_sedis	Ciliophora	unidentified	0	0	5	0	0	0	0	0	0	0	0	0	0	0	0	0	0	0	0	0	0	0	0	0
Fungi	unidentified	unidentified	unidentified	unidentified	unidentified	unidentified	0	0	0	5	0	0	0	0	0	0	0	0	0	0	0	0	0	0	0	0	0	0	0	0
Fungi	Ascomycota	Dothideomycetes	Pleosporales	Sporormiaceae	Preussia	Preussia_globosa	0	0	0	5	0	0	0	0	0	0	0	0	0	0	0	0	0	0	0	0	0	0	0	0
Fungi	Ascomycota	Dothideomycetes	Pleosporales	unidentified	unidentified	unidentified	0	0	0	5	0	0	0	0	0	0	0	0	0	0	0	0	0	0	0	0	0	0	0	0
Fungi	unidentified	unidentified	unidentified	unidentified	unidentified	unidentified	0	0	0	5	0	0	0	0	0	0	0	0	0	0	0	0	0	0	0	0	0	0	0	0
Fungi	Chytridiomycota	Spizellomycetes	Spizellomycetales	Powellomycetaceae			0	0	0	3	0	0	0	0	0	0	0	0	0	2	0	0	0	0	0	0	0	0	0	0
Fungi	unidentified	unidentified	unidentified	unidentified	unidentified	unidentified	0	0	0	0	5	0	0	0	0	0	0	0	0	0	0	0	0	0	0	0	0	0	0	0
Fungi	unidentified	unidentified	unidentified	unidentified	unidentified	unidentified	0	0	0	0	5	0	0	0	0	0	0	0	0	0	0	0	0	0	0	0	0	0	0	0
Fungi							0	0	0	0	5	0	0	0	0	0	0	0	0	0	0	0	0	0	0	0	0	0	0	0
Fungi	Ascomycota	Dothideomycetes	Pleosporales	Didymellaceae			0	0	0	0	0	5	0	0	0	0	0	0	0	0	0	0	0	0	0	0	0	0	0	0
Fungi	unidentified	unidentified	unidentified	unidentified	unidentified	unidentified	0	0	0	0	0	0	5	0	0	0	0	0	0	0	0	0	0	0	0	0	0	0	0	0
Fungi	unidentified	unidentified	unidentified	unidentified	unidentified	unidentified	0	0	0	0	0	0	5	0	0	0	0	0	0	0	0	0	0	0	0	0	0	0	0	0
Fungi							0	0	0	0	0	0	5	0	0	0	0	0	0	0	0	0	0	0	0	0	0	0	0	0
Fungi							0	0	0	0	0	0	0	5	0	0	0	0	0	0	0	0	0	0	0	0	0	0	0	0
Fungi	Chytridiomycota						0	0	0	0	0	0	0	5	0	0	0	0	0	0	0	0	0	0	0	0	0	0	0	0
Fungi	Ascomycota						0	0	0	0	0	0	0	0	5	0	0	0	0	0	0	0	0	0	0	0	0	0	0	0
Fungi	Ascomycota	Dothideomycetes	Pleosporales	Occultibambusaceae	Brunneofusispora	Brunneofusispora_sinensis	0	0	0	0	0	0	0	0	5	0	0	0	0	0	0	0	0	0	0	0	0	0	0	0
Fungi	unidentified	unidentified	unidentified	unidentified	unidentified	unidentified	0	0	0	0	0	0	0	0	5	0	0	0	0	0	0	0	0	0	0	0	0	0	0	0
Fungi							0	0	0	0	0	0	0	0	0	5	0	0	0	0	0	0	0	0	0	0	0	0	0	0
Fungi	Ascomycota	Sordariomycetes	Melanosporales	Melanosporaceae	Melanospora	Melanospora_chionea	0	0	0	0	0	0	0	0	0	5	0	0	0	0	0	0	0	0	0	0	0	0	0	0
Fungi	Ascomycota	Sordariomycetes	Sordariales	Lasiosphaeriaceae			0	0	0	0	0	0	0	0	0	5	0	0	0	0	0	0	0	0	0	0	0	0	0	0
Fungi	Mortierellomycota	Mortierellomycetes	Mortierellales	Mortierellaceae	Mortierella		0	0	0	0	0	0	0	0	0	3	0	0	0	0	0	0	0	2	0	0	0	0	0	0
Fungi	Ascomycota	Pezizomycetes	Pezizales	Pyronemataceae	Pseudombrophila	unidentified	0	0	0	0	0	0	0	0	0	0	5	0	0	0	0	0	0	0	0	0	0	0	0	0
Fungi							0	0	0	0	0	0	0	0	0	0	5	0	0	0	0	0	0	0	0	0	0	0	0	0
Fungi	Basidiomycota	Agaricomycetes	Cantharellales	Ceratobasidiaceae	Thanatephorus	Thanatephorus_cucumeris	0	0	0	0	0	0	0	0	0	0	5	0	0	0	0	0	0	0	0	0	0	0	0	0
Fungi	Ascomycota	Pezizomycotina_cls_Incertae_sedis	Pezizomycotina_ord_Incertae_sedis	Pezizomycotina_fam_Incertae_sedis	Ciliophora	unidentified	0	0	0	0	0	0	0	0	0	0	0	5	0	0	0	0	0	0	0	0	0	0	0	0
Fungi	Ascomycota	Eurotiomycetes	Chaetothyriales	unidentified	unidentified	unidentified	0	0	0	0	0	0	0	0	0	0	0	5	0	0	0	0	0	0	0	0	0	0	0	0
Fungi	Ascomycota	Eurotiomycetes	Chaetothyriales	Herpotrichiellaceae	Exophiala		0	0	0	0	0	0	0	0	0	0	0	5	0	0	0	0	0	0	0	0	0	0	0	0
Fungi	Ascomycota	Pezizomycotina_cls_Incertae_sedis	Pezizomycotina_ord_Incertae_sedis	Pezizomycotina_fam_Incertae_sedis	Ciliophora	unidentified	0	0	0	0	0	0	0	0	0	0	0	5	0	0	0	0	0	0	0	0	0	0	0	0
Fungi	unidentified	unidentified	unidentified	unidentified	unidentified	unidentified	0	0	0	0	0	0	0	0	0	0	0	5	0	0	0	0	0	0	0	0	0	0	0	0
Fungi	Ascomycota	Sordariomycetes	Sordariales	Lasiosphaeriaceae	Cercophora	Cercophora_coronata	0	0	0	0	0	0	0	0	0	0	0	5	0	0	0	0	0	0	0	0	0	0	0	0
Fungi	Ascomycota	Sordariomycetes	Hypocreales	Nectriaceae	Nectria	unidentified	0	0	0	0	0	0	0	0	0	0	0	5	0	0	0	0	0	0	0	0	0	0	0	0
Fungi							0	0	0	0	0	0	0	0	0	0	0	5	0	0	0	0	0	0	0	0	0	0	0	0
Fungi	Ascomycota	Sordariomycetes	Hypocreales	Hypocreales_fam_Incertae_sedis	Sarocladium	Sarocladium_strictum	0	0	0	0	0	0	0	0	0	0	0	5	0	0	0	0	0	0	0	0	0	0	0	0
Fungi	Ascomycota	Dothideomycetes	Pleosporales	Phaeosphaeriaceae			0	0	0	0	0	0	0	0	0	0	0	2	0	0	0	0	0	0	0	3	0	0	0	0
Fungi	Basidiomycota	Agaricomycetes	Agaricales	unidentified	unidentified	unidentified	0	0	0	0	0	0	0	0	0	0	0	0	5	0	0	0	0	0	0	0	0	0	0	0
Fungi	Chytridiomycota	Spizellomycetes	Spizellomycetales	Spizellomycetaceae	Spizellomyces		0	0	0	0	0	0	0	0	0	0	0	0	0	5	0	0	0	0	0	0	0	0	0	0
Fungi	unidentified	unidentified	unidentified	unidentified	unidentified	unidentified	0	0	0	0	0	0	0	0	0	0	0	0	0	5	0	0	0	0	0	0	0	0	0	0
Fungi	Chytridiomycota	Rhizophydiomycetes	Rhizophydiales	Alphamycetaceae	Betamyces	unidentified	0	0	0	0	0	0	0	0	0	0	0	0	0	5	0	0	0	0	0	0	0	0	0	0
Fungi	unidentified	unidentified	unidentified	unidentified	unidentified	unidentified	0	0	0	0	0	0	0	0	0	0	0	0	0	5	0	0	0	0	0	0	0	0	0	0
Fungi	Ascomycota	Pezizomycotina_cls_Incertae_sedis	Pezizomycotina_ord_Incertae_sedis	Pezizomycotina_fam_Incertae_sedis	Ciliophora	unidentified	0	0	0	0	0	0	0	0	0	0	0	0	0	5	0	0	0	0	0	0	0	0	0	0
Fungi	Ascomycota	Sordariomycetes	Xylariales				0	0	0	0	0	0	0	0	0	0	0	0	0	5	0	0	0	0	0	0	0	0	0	0
Fungi	Ascomycota	Sordariomycetes	Hypocreales	Hypocreales_fam_Incertae_sedis	Fusariella	unidentified	0	0	0	0	0	0	0	0	0	0	0	0	0	0	0	5	0	0	0	0	0	0	0	0
Fungi	unidentified	unidentified	unidentified	unidentified	unidentified	unidentified	0	0	0	0	0	0	0	0	0	0	0	0	0	0	0	5	0	0	0	0	0	0	0	0
Fungi							0	0	0	0	0	0	0	0	0	0	0	0	0	0	0	5	0	0	0	0	0	0	0	0
Fungi							0	0	0	0	0	0	0	0	0	0	0	0	0	0	0	5	0	0	0	0	0	0	0	0
Fungi	Mucoromycota	Mucoromycetes	Mucorales	Mucoraceae	Mucor		0	0	0	0	0	0	0	0	0	0	0	0	0	0	0	5	0	0	0	0	0	0	0	0
Fungi							0	0	0	0	0	0	0	0	0	0	0	0	0	0	0	5	0	0	0	0	0	0	0	0
Fungi	unidentified	unidentified	unidentified	unidentified	unidentified	unidentified	0	0	0	0	0	0	0	0	0	0	0	0	0	0	0	5	0	0	0	0	0	0	0	0
Fungi							0	0	0	0	0	0	0	0	0	0	0	0	0	0	0	0	5	0	0	0	0	0	0	0
Fungi	Ascomycota	Dothideomycetes	Pleosporales	Torulaceae	Torula	Torula_hollandica	0	0	0	0	0	0	0	0	0	0	0	0	0	0	0	0	0	5	0	0	0	0	0	0
Fungi	Ascomycota	Dothideomycetes	Pleosporales	unidentified	unidentified	unidentified	0	0	0	0	0	0	0	0	0	0	0	0	0	0	0	0	0	0	5	0	0	0	0	0
Fungi	Basidiomycota	Tremellomycetes	Cystofilobasidiales	Cystofilobasidiaceae	Cystofilobasidium	Cystofilobasidium_macerans	0	0	0	0	0	0	0	0	0	0	0	0	0	0	0	0	0	0	5	0	0	0	0	0
Fungi	Ascomycota	Dothideomycetes	Pleosporales	Didymosphaeriaceae	Pseudopithomyces	Pseudopithomyces_rosae	0	0	0	0	0	0	0	0	0	0	0	0	0	0	0	0	0	0	0	0	5	0	0	0
Fungi							0	0	0	0	0	0	0	0	0	0	0	0	0	0	0	0	0	0	0	0	5	0	0	0
Fungi	Ascomycota	Sordariomycetes	Hypocreales				0	0	0	0	0	0	0	0	0	0	0	0	0	0	0	0	0	0	0	0	5	0	0	0
Fungi							0	0	0	0	0	0	0	0	0	0	0	0	0	0	0	0	0	0	0	0	5	0	0	0
Fungi	Ascomycota						0	0	0	0	0	0	0	0	0	0	0	0	0	0	0	0	0	0	0	0	5	0	0	0
Fungi	Basidiomycota	Agaricomycetes	unidentified	unidentified	unidentified	unidentified	0	0	0	0	0	0	0	0	0	0	0	0	0	0	0	0	0	0	0	0	5	0	0	0
Fungi							0	0	0	0	0	0	0	0	0	0	0	0	0	0	0	0	0	0	0	0	5	0	0	0
Fungi	Ascomycota	Sordariomycetes	Hypocreales	Hypocreaceae	Trichoderma		0	0	0	0	0	0	0	0	0	0	0	0	0	0	0	0	0	0	0	0	5	0	0	0
Fungi	Ascomycota	Sordariomycetes	Hypocreales	Tilachlidiaceae	Tilachlidium	Tilachlidium_brachiatum	0	0	0	0	0	0	0	0	0	0	0	0	0	0	0	0	0	0	0	0	5	0	0	0
Fungi							0	0	0	0	0	0	0	0	0	0	0	0	0	0	0	0	0	0	0	0	5	0	0	0
Fungi							0	0	0	0	0	0	0	0	0	0	0	0	0	0	0	0	0	0	0	0	0	0	5	0
Fungi							0	0	0	0	0	0	0	0	0	0	0	0	0	0	0	0	0	0	0	0	0	0	5	0
Fungi	Ascomycota	Dothideomycetes	Pleosporales	Cucurbitariaceae	Pyrenochaetopsis	Pyrenochaetopsis_leptospora	0	0	0	0	0	0	0	0	0	0	0	0	0	0	0	0	0	0	0	0	0	0	5	0
Fungi	Chytridiomycota	Spizellomycetes	Spizellomycetales	Spizellomycetaceae	Spizellomyces	Spizellomyces_acuminatus	0	0	0	0	0	0	0	0	0	0	0	0	0	0	0	0	0	0	0	0	0	0	0	5
Fungi	Ascomycota	Pezizomycotina_cls_Incertae_sedis	Pezizomycotina_ord_Incertae_sedis	Pezizomycotina_fam_Incertae_sedis	Ciliophora	unidentified	0	0	0	0	0	0	0	0	0	0	0	0	0	0	0	0	0	0	0	0	0	0	0	5
Fungi							0	0	0	0	0	0	0	0	0	0	0	0	0	0	0	0	0	0	0	0	0	0	0	5
Fungi							0	0	0	0	0	0	0	0	0	0	0	0	0	0	0	0	0	0	0	0	0	0	0	5
Fungi							0	0	0	0	0	0	0	0	0	0	0	0	0	0	0	0	0	0	0	0	0	0	0	5
Fungi	Ascomycota	Sordariomycetes	Sordariomycetes_ord_Incertae_sedis	Sordariomycetes_fam_Incertae_sedis	Pleurophragmium	unidentified	4	0	0	0	0	0	0	0	0	0	0	0	0	0	0	0	0	0	0	0	0	0	0	0
Fungi	unidentified	unidentified	unidentified	unidentified	unidentified	unidentified	4	0	0	0	0	0	0	0	0	0	0	0	0	0	0	0	0	0	0	0	0	0	0	0
Fungi							0	4	0	0	0	0	0	0	0	0	0	0	0	0	0	0	0	0	0	0	0	0	0	0
Fungi	Ascomycota	Sordariomycetes	Glomerellales	Plectosphaerellaceae	Lectera	Lectera_longa	0	4	0	0	0	0	0	0	0	0	0	0	0	0	0	0	0	0	0	0	0	0	0	0
Fungi	Basidiomycota	Agaricomycetes	Agaricales	Psathyrellaceae	Coprinellus		0	4	0	0	0	0	0	0	0	0	0	0	0	0	0	0	0	0	0	0	0	0	0	0
Fungi	Ascomycota	Sordariomycetes	Microascales	Microascaceae	Cephalotrichum	Cephalotrichum_asperulum	0	4	0	0	0	0	0	0	0	0	0	0	0	0	0	0	0	0	0	0	0	0	0	0
Fungi	Basidiomycota	Agaricomycetes	Russulales	Peniophoraceae	Peniophora	Peniophora_lycii	0	4	0	0	0	0	0	0	0	0	0	0	0	0	0	0	0	0	0	0	0	0	0	0
Fungi							0	4	0	0	0	0	0	0	0	0	0	0	0	0	0	0	0	0	0	0	0	0	0	0
Fungi	Ascomycota	Saccharomycetes	Saccharomycetales	Saccharomycetaceae	Kluyveromyces	Kluyveromyces_marxianus	0	4	0	0	0	0	0	0	0	0	0	0	0	0	0	0	0	0	0	0	0	0	0	0
Fungi	Ascomycota	Sordariomycetes	Sordariales	Lasiosphaeriaceae			0	0	4	0	0	0	0	0	0	0	0	0	0	0	0	0	0	0	0	0	0	0	0	0
Fungi	unidentified	unidentified	unidentified	unidentified	unidentified	unidentified	0	0	4	0	0	0	0	0	0	0	0	0	0	0	0	0	0	0	0	0	0	0	0	0
Fungi	Ascomycota	Pezizomycotina_cls_Incertae_sedis	Pezizomycotina_ord_Incertae_sedis	Pezizomycotina_fam_Incertae_sedis	Ciliophora	unidentified	0	0	0	4	0	0	0	0	0	0	0	0	0	0	0	0	0	0	0	0	0	0	0	0
Fungi	Ascomycota	Pezizomycotina_cls_Incertae_sedis	Pezizomycotina_ord_Incertae_sedis	Pezizomycotina_fam_Incertae_sedis	Ciliophora	unidentified	0	0	0	4	0	0	0	0	0	0	0	0	0	0	0	0	0	0	0	0	0	0	0	0
Fungi	Ascomycota	Pezizomycotina_cls_Incertae_sedis	Pezizomycotina_ord_Incertae_sedis	Pezizomycotina_fam_Incertae_sedis	Ciliophora	unidentified	0	0	0	4	0	0	0	0	0	0	0	0	0	0	0	0	0	0	0	0	0	0	0	0
Fungi							0	0	0	4	0	0	0	0	0	0	0	0	0	0	0	0	0	0	0	0	0	0	0	0
Fungi	Ascomycota	Dothideomycetes	Tubeufiales	Tubeufiaceae	Helicoma	unidentified	0	0	0	4	0	0	0	0	0	0	0	0	0	0	0	0	0	0	0	0	0	0	0	0
Fungi							0	0	0	4	0	0	0	0	0	0	0	0	0	0	0	0	0	0	0	0	0	0	0	0
Fungi	Glomeromycota	Glomeromycetes	Glomerales	Glomeraceae	unidentified	unidentified	0	0	0	4	0	0	0	0	0	0	0	0	0	0	0	0	0	0	0	0	0	0	0	0
Fungi	unidentified	unidentified	unidentified	unidentified	unidentified	unidentified	0	0	0	4	0	0	0	0	0	0	0	0	0	0	0	0	0	0	0	0	0	0	0	0
Fungi	Mortierellomycota	Mortierellomycetes	Mortierellales	Mortierellaceae	Mortierella	unidentified	0	0	0	4	0	0	0	0	0	0	0	0	0	0	0	0	0	0	0	0	0	0	0	0
Fungi	Ascomycota	Dothideomycetes	Pleosporales	Pleosporaceae	Alternaria		0	0	0	4	0	0	0	0	0	0	0	0	0	0	0	0	0	0	0	0	0	0	0	0
Fungi	Chytridiomycota	Spizellomycetes	Spizellomycetales				0	0	0	4	0	0	0	0	0	0	0	0	0	0	0	0	0	0	0	0	0	0	0	0
Fungi	unidentified	unidentified	unidentified	unidentified	unidentified	unidentified	0	0	0	0	4	0	0	0	0	0	0	0	0	0	0	0	0	0	0	0	0	0	0	0
Fungi							0	0	0	0	4	0	0	0	0	0	0	0	0	0	0	0	0	0	0	0	0	0	0	0
Fungi	unidentified	unidentified	unidentified	unidentified	unidentified	unidentified	0	0	0	0	4	0	0	0	0	0	0	0	0	0	0	0	0	0	0	0	0	0	0	0
Fungi	unidentified	unidentified	unidentified	unidentified	unidentified	unidentified	0	0	0	0	4	0	0	0	0	0	0	0	0	0	0	0	0	0	0	0	0	0	0	0
Fungi	Ascomycota	Eurotiomycetes	Eurotiales	Trichocomaceae	Talaromyces	Talaromyces_wortmannii	0	0	0	0	4	0	0	0	0	0	0	0	0	0	0	0	0	0	0	0	0	0	0	0
Fungi	Ascomycota	Eurotiomycetes	Eurotiales	Aspergillaceae	Aspergillus	Aspergillus_deflectus	0	0	0	0	0	4	0	0	0	0	0	0	0	0	0	0	0	0	0	0	0	0	0	0
Fungi	unidentified	unidentified	unidentified	unidentified	unidentified	unidentified	0	0	0	0	0	0	4	0	0	0	0	0	0	0	0	0	0	0	0	0	0	0	0	0
Fungi	Ascomycota	Sordariomycetes	Sordariales				0	0	0	0	0	0	4	0	0	0	0	0	0	0	0	0	0	0	0	0	0	0	0	0
Fungi	Chytridiomycota	Spizellomycetes	Spizellomycetales	unidentified	unidentified	unidentified	0	0	0	0	0	0	0	4	0	0	0	0	0	0	0	0	0	0	0	0	0	0	0	0
Fungi							0	0	0	0	0	0	0	4	0	0	0	0	0	0	0	0	0	0	0	0	0	0	0	0
Fungi	Ascomycota	Dothideomycetes	Pleosporales	Lentitheciaceae	Darksidea		0	0	0	0	0	0	0	4	0	0	0	0	0	0	0	0	0	0	0	0	0	0	0	0
Fungi	Ascomycota	Pezizomycetes	Pezizales	Pyronemataceae	Byssonectria	Byssonectria_deformis	0	0	0	0	0	0	0	4	0	0	0	0	0	0	0	0	0	0	0	0	0	0	0	0
Fungi							0	0	0	0	0	0	0	4	0	0	0	0	0	0	0	0	0	0	0	0	0	0	0	0
Fungi	Ascomycota	Pezizomycetes	Pezizales	Pyronemataceae			0	0	0	0	0	0	0	4	0	0	0	0	0	0	0	0	0	0	0	0	0	0	0	0
Fungi	unidentified	unidentified	unidentified	unidentified	unidentified	unidentified	0	0	0	0	0	0	0	0	4	0	0	0	0	0	0	0	0	0	0	0	0	0	0	0
Fungi							0	0	0	0	0	0	0	0	0	4	0	0	0	0	0	0	0	0	0	0	0	0	0	0
Fungi	unidentified	unidentified	unidentified	unidentified	unidentified	unidentified	0	0	0	0	0	0	0	0	0	4	0	0	0	0	0	0	0	0	0	0	0	0	0	0
Fungi	Ascomycota	Pezizomycotina_cls_Incertae_sedis	Pezizomycotina_ord_Incertae_sedis	Pezizomycotina_fam_Incertae_sedis	Ciliophora	unidentified	0	0	0	0	0	0	0	0	0	0	4	0	0	0	0	0	0	0	0	0	0	0	0	0
Fungi	Basidiomycota	Cystobasidiomycetes	Cystobasidiales	Cystobasidiaceae	Cystobasidium	Cystobasidium_slooffiae	0	0	0	0	0	0	0	0	0	0	4	0	0	0	0	0	0	0	0	0	0	0	0	0
Fungi	unidentified	unidentified	unidentified	unidentified	unidentified	unidentified	0	0	0	0	0	0	0	0	0	0	4	0	0	0	0	0	0	0	0	0	0	0	0	0
Fungi	Basidiomycota	Agaricomycetes	Agaricales	Crepidotaceae	Crepidotus		0	0	0	0	0	0	0	0	0	0	4	0	0	0	0	0	0	0	0	0	0	0	0	0
Fungi	Ascomycota	Dothideomycetes	Pleosporales	Lentitheciaceae	Darksidea	Darksidea_epsilon	0	0	0	0	0	0	0	0	0	0	0	4	0	0	0	0	0	0	0	0	0	0	0	0
Fungi	unidentified	unidentified	unidentified	unidentified	unidentified	unidentified	0	0	0	0	0	0	0	0	0	0	0	4	0	0	0	0	0	0	0	0	0	0	0	0
Fungi	Chytridiomycota	Spizellomycetes	Spizellomycetales				0	0	0	0	0	0	0	0	0	0	0	4	0	0	0	0	0	0	0	0	0	0	0	0
Fungi	Ascomycota						0	0	0	0	0	0	0	0	0	0	0	4	0	0	0	0	0	0	0	0	0	0	0	0
Fungi	Ascomycota	Leotiomycetes	Helotiales				0	0	0	0	0	0	0	0	0	0	0	4	0	0	0	0	0	0	0	0	0	0	0	0
Fungi							0	0	0	0	0	0	0	0	0	0	0	4	0	0	0	0	0	0	0	0	0	0	0	0
Fungi	Ascomycota	Sordariomycetes	Hypocreales	unidentified	unidentified	unidentified	0	0	0	0	0	0	0	0	0	0	0	4	0	0	0	0	0	0	0	0	0	0	0	0
Fungi	unidentified	unidentified	unidentified	unidentified	unidentified	unidentified	0	0	0	0	0	0	0	0	0	0	0	4	0	0	0	0	0	0	0	0	0	0	0	0
Fungi	Ascomycota	Sordariomycetes	Hypocreales	Hypocreales_fam_Incertae_sedis	Acremonium	Acremonium_biseptum	0	0	0	0	0	0	0	0	0	0	0	4	0	0	0	0	0	0	0	0	0	0	0	0
Fungi							0	0	0	0	0	0	0	0	0	0	0	0	4	0	0	0	0	0	0	0	0	0	0	0
Fungi	Basidiomycota	Agaricomycetes	Trechisporales	Hydnodontaceae	Subulicystidium	Subulicystidium_perlongisporum	0	0	0	0	0	0	0	0	0	0	0	0	4	0	0	0	0	0	0	0	0	0	0	0
Fungi	Ascomycota	Sordariomycetes	Hypocreales	Bionectriaceae	Hydropisphaera	unidentified	0	0	0	0	0	0	0	0	0	0	0	0	4	0	0	0	0	0	0	0	0	0	0	0
Fungi							0	0	0	0	0	0	0	0	0	0	0	0	0	4	0	0	0	0	0	0	0	0	0	0
Fungi	Ascomycota	Dothideomycetes					0	0	0	0	0	0	0	0	0	0	0	0	0	4	0	0	0	0	0	0	0	0	0	0
Fungi	Ascomycota						0	0	0	0	0	0	0	0	0	0	0	0	0	4	0	0	0	0	0	0	0	0	0	0
Fungi							0	0	0	0	0	0	0	0	0	0	0	0	0	4	0	0	0	0	0	0	0	0	0	0
Fungi							0	0	0	0	0	0	0	0	0	0	0	0	0	4	0	0	0	0	0	0	0	0	0	0
Fungi							0	0	0	0	0	0	0	0	0	0	0	0	0	4	0	0	0	0	0	0	0	0	0	0
Fungi	unidentified	unidentified	unidentified	unidentified	unidentified	unidentified	0	0	0	0	0	0	0	0	0	0	0	0	0	4	0	0	0	0	0	0	0	0	0	0
Fungi	Ascomycota	Dothideomycetes	Pleosporales				0	0	0	0	0	0	0	0	0	0	0	0	0	4	0	0	0	0	0	0	0	0	0	0
Fungi							0	0	0	0	0	0	0	0	0	0	0	0	0	4	0	0	0	0	0	0	0	0	0	0
Fungi							0	0	0	0	0	0	0	0	0	0	0	0	0	4	0	0	0	0	0	0	0	0	0	0
Fungi	Ascomycota	Sordariomycetes	Microascales	Microascaceae	Canariomyces	Canariomyces_arenarius	0	0	0	0	0	0	0	0	0	0	0	0	0	4	0	0	0	0	0	0	0	0	0	0
Fungi							0	0	0	0	0	0	0	0	0	0	0	0	0	4	0	0	0	0	0	0	0	0	0	0
Fungi							0	0	0	0	0	0	0	0	0	0	0	0	0	4	0	0	0	0	0	0	0	0	0	0
Fungi	Ascomycota	Pezizomycotina_cls_Incertae_sedis	Pezizomycotina_ord_Incertae_sedis	Pezizomycotina_fam_Incertae_sedis	Ciliophora	unidentified	0	0	0	0	0	0	0	0	0	0	0	0	0	0	0	4	0	0	0	0	0	0	0	0
Fungi	Ascomycota	Sordariomycetes					0	0	0	0	0	0	0	0	0	0	0	0	0	0	0	4	0	0	0	0	0	0	0	0
Fungi	Rozellomycota	unidentified	unidentified	unidentified	unidentified	unidentified	0	0	0	0	0	0	0	0	0	0	0	0	0	0	0	4	0	0	0	0	0	0	0	0
Fungi	Ascomycota	Eurotiomycetes	Eurotiales	Aspergillaceae	Penicillium	Penicillium_georgiense	0	0	0	0	0	0	0	0	0	0	0	0	0	0	0	4	0	0	0	0	0	0	0	0
Fungi							0	0	0	0	0	0	0	0	0	0	0	0	0	0	0	4	0	0	0	0	0	0	0	0
Fungi							0	0	0	0	0	0	0	0	0	0	0	0	0	0	0	4	0	0	0	0	0	0	0	0
Fungi	Mucoromycota	Mucoromycetes	Mucorales	Mucoraceae	Mucor	Mucor_circinelloides	0	0	0	0	0	0	0	0	0	0	0	0	0	0	0	4	0	0	0	0	0	0	0	0
Fungi	Ascomycota	Dothideomycetes	Pleosporales	Pleosporaceae	Bipolaris		0	0	0	0	0	0	0	0	0	0	0	0	0	0	0	4	0	0	0	0	0	0	0	0
Fungi	Chytridiomycota						0	0	0	0	0	0	0	0	0	0	0	0	0	0	0	4	0	0	0	0	0	0	0	0
Fungi							0	0	0	0	0	0	0	0	0	0	0	0	0	0	0	4	0	0	0	0	0	0	0	0
Fungi	Basidiomycota	Agaricomycetes	Phallales	Phallaceae	Phallus	Phallus_impudicus	0	0	0	0	0	0	0	0	0	0	0	0	0	0	0	4	0	0	0	0	0	0	0	0
Fungi	Ascomycota	Pezizomycetes	Pezizales	Pyronemataceae			0	0	0	0	0	0	0	0	0	0	0	0	0	0	0	4	0	0	0	0	0	0	0	0
Fungi							0	0	0	0	0	0	0	0	0	0	0	0	0	0	0	0	4	0	0	0	0	0	0	0
Fungi	Ascomycota	Sordariomycetes	Hypocreales				0	0	0	0	0	0	0	0	0	0	0	0	0	0	0	0	4	0	0	0	0	0	0	0
Fungi	Ascomycota	Pezizomycetes	Pezizales	Pyronemataceae	Lasiobolidium	Lasiobolidium_orbiculoides	0	0	0	0	0	0	0	0	0	0	0	0	0	0	0	0	0	4	0	0	0	0	0	0
Fungi							0	0	0	0	0	0	0	0	0	0	0	0	0	0	0	0	0	4	0	0	0	0	0	0
Fungi							0	0	0	0	0	0	0	0	0	0	0	0	0	0	0	0	0	0	4	0	0	0	0	0
Fungi	Ascomycota	Pezizomycotina_cls_Incertae_sedis	Pezizomycotina_ord_Incertae_sedis	Pezizomycotina_fam_Incertae_sedis	Ciliophora	unidentified	0	0	0	0	0	0	0	0	0	0	0	0	0	0	0	0	0	0	4	0	0	0	0	0
Fungi	Ascomycota	Dothideomycetes	Pleosporales	Sporormiaceae	Preussia		0	0	0	0	0	0	0	0	0	0	0	0	0	0	0	0	0	0	0	4	0	0	0	0
Fungi	Ascomycota	Eurotiomycetes	Chaetothyriales	Herpotrichiellaceae	Coniosporium	Coniosporium_apollinis	0	0	0	0	0	0	0	0	0	0	0	0	0	0	0	0	0	0	0	0	4	0	0	0
Fungi	Ascomycota	Eurotiomycetes	Chaetothyriales	Herpotrichiellaceae	Minimelanolocus		0	0	0	0	0	0	0	0	0	0	0	0	0	0	0	0	0	0	0	0	4	0	0	0
Fungi							0	0	0	0	0	0	0	0	0	0	0	0	0	0	0	0	0	0	0	0	4	0	0	0
Fungi							0	0	0	0	0	0	0	0	0	0	0	0	0	0	0	0	0	0	0	0	4	0	0	0
Fungi	Ascomycota	Dothideomycetes	Pleosporales				0	0	0	0	0	0	0	0	0	0	0	0	0	0	0	0	0	0	0	0	4	0	0	0
Fungi	unidentified	unidentified	unidentified	unidentified	unidentified	unidentified	0	0	0	0	0	0	0	0	0	0	0	0	0	0	0	0	0	0	0	0	4	0	0	0
Fungi	unidentified	unidentified	unidentified	unidentified	unidentified	unidentified	0	0	0	0	0	0	0	0	0	0	0	0	0	0	0	0	0	0	0	0	4	0	0	0
Fungi	unidentified	unidentified	unidentified	unidentified	unidentified	unidentified	0	0	0	0	0	0	0	0	0	0	0	0	0	0	0	0	0	0	0	0	4	0	0	0
Fungi	unidentified	unidentified	unidentified	unidentified	unidentified	unidentified	0	0	0	0	0	0	0	0	0	0	0	0	0	0	0	0	0	0	0	0	4	0	0	0
Fungi	Ascomycota	Sordariomycetes	Microascales	Microascaceae			0	0	0	0	0	0	0	0	0	0	0	0	0	0	0	0	0	0	0	0	4	0	0	0
Fungi	Chytridiomycota	Spizellomycetes	Spizellomycetales	unidentified	unidentified	unidentified	0	0	0	0	0	0	0	0	0	0	0	0	0	0	0	0	0	0	0	0	4	0	0	0
Fungi	unidentified	unidentified	unidentified	unidentified	unidentified	unidentified	0	0	0	0	0	0	0	0	0	0	0	0	0	0	0	0	0	0	0	0	4	0	0	0
Fungi	Basidiomycota	Tremellomycetes	Filobasidiales	Piskurozymaceae	Solicoccozyma	Solicoccozyma_aeria	0	0	0	0	0	0	0	0	0	0	0	0	0	0	0	0	0	0	0	0	0	0	4	0
Fungi	Chytridiomycota	unidentified	unidentified	unidentified	unidentified	unidentified	0	0	0	0	0	0	0	0	0	0	0	0	0	0	0	0	0	0	0	0	0	0	4	0
Fungi							0	0	0	0	0	0	0	0	0	0	0	0	0	0	0	0	0	0	0	0	0	0	4	0
Fungi	Ascomycota	Eurotiomycetes	Chaetothyriales	Herpotrichiellaceae			0	0	0	0	0	0	0	0	0	0	0	0	0	0	0	0	0	0	0	0	0	0	4	0
Fungi	unidentified	unidentified	unidentified	unidentified	unidentified	unidentified	0	0	0	0	0	0	0	0	0	0	0	0	0	0	0	0	0	0	0	0	0	0	0	4
Fungi							0	0	0	0	0	0	0	0	0	0	0	0	0	0	0	0	0	0	0	0	0	0	0	4
Fungi	Ascomycota	Orbiliomycetes	Orbiliales	unidentified	unidentified	unidentified	0	0	0	0	0	0	0	0	0	0	0	0	0	0	0	0	0	0	0	0	0	0	0	4
Fungi							0	0	0	0	0	0	0	0	0	0	0	0	0	0	0	0	0	0	0	0	0	0	0	4
Fungi	Basidiomycota	Agaricomycetes	Auriculariales	Auriculariaceae	Auricularia	Auricularia_mesenterica	0	0	0	0	0	0	0	0	0	0	0	0	0	0	0	0	0	0	0	0	0	0	0	4
Fungi	unidentified	unidentified	unidentified	unidentified	unidentified	unidentified	0	0	0	0	0	0	0	0	0	0	0	0	0	0	0	0	0	0	0	0	0	0	0	4
Fungi	Ascomycota	Orbiliomycetes	Orbiliales	unidentified	unidentified	unidentified	0	3	0	0	0	0	0	0	0	0	0	0	0	0	0	0	0	0	0	0	0	0	0	0
Fungi	Ascomycota	Orbiliomycetes	Orbiliales	Orbiliaceae	Dactylella		0	3	0	0	0	0	0	0	0	0	0	0	0	0	0	0	0	0	0	0	0	0	0	0
Fungi	Ascomycota	Pezizomycetes	Pezizales				0	3	0	0	0	0	0	0	0	0	0	0	0	0	0	0	0	0	0	0	0	0	0	0
Fungi	Ascomycota	Sordariomycetes	Hypocreales	Clavicipitaceae	Metarhizium	Metarhizium_anisopliae	0	3	0	0	0	0	0	0	0	0	0	0	0	0	0	0	0	0	0	0	0	0	0	0
Fungi	Basidiomycota	Agaricomycetes	Agaricales	Entolomataceae	Entoloma	unidentified	0	3	0	0	0	0	0	0	0	0	0	0	0	0	0	0	0	0	0	0	0	0	0	0
Fungi							0	3	0	0	0	0	0	0	0	0	0	0	0	0	0	0	0	0	0	0	0	0	0	0
Fungi							0	3	0	0	0	0	0	0	0	0	0	0	0	0	0	0	0	0	0	0	0	0	0	0
Fungi							0	3	0	0	0	0	0	0	0	0	0	0	0	0	0	0	0	0	0	0	0	0	0	0
Fungi	Ascomycota	Dothideomycetes	Pleosporales	Lophiostomataceae	unidentified	unidentified	0	3	0	0	0	0	0	0	0	0	0	0	0	0	0	0	0	0	0	0	0	0	0	0
Fungi	Ascomycota	Leotiomycetes	Helotiales	Helotiales_fam_Incertae_sedis	Xylogone	unidentified	0	3	0	0	0	0	0	0	0	0	0	0	0	0	0	0	0	0	0	0	0	0	0	0
Fungi	Ascomycota	Sordariomycetes	Sordariales	Lasiosphaeriaceae	Schizothecium		0	3	0	0	0	0	0	0	0	0	0	0	0	0	0	0	0	0	0	0	0	0	0	0
Fungi							0	3	0	0	0	0	0	0	0	0	0	0	0	0	0	0	0	0	0	0	0	0	0	0
Fungi							0	3	0	0	0	0	0	0	0	0	0	0	0	0	0	0	0	0	0	0	0	0	0	0
Fungi	Ascomycota	Sordariomycetes	Hypocreales	Hypocreales_fam_Incertae_sedis	Chlamydocillium	Chlamydocillium_cyanophilum	0	3	0	0	0	0	0	0	0	0	0	0	0	0	0	0	0	0	0	0	0	0	0	0
Fungi	Ascomycota						0	3	0	0	0	0	0	0	0	0	0	0	0	0	0	0	0	0	0	0	0	0	0	0
Fungi							0	0	3	0	0	0	0	0	0	0	0	0	0	0	0	0	0	0	0	0	0	0	0	0
Fungi	Basidiomycota	Tremellomycetes	Tremellales	Rhynchogastremataceae	Papiliotrema	Papiliotrema_laurentii	0	0	3	0	0	0	0	0	0	0	0	0	0	0	0	0	0	0	0	0	0	0	0	0
Fungi	Ascomycota	Pezizomycetes	Pezizales	Pezizaceae	Peziza	Peziza_pseudoviolacea	0	0	0	3	0	0	0	0	0	0	0	0	0	0	0	0	0	0	0	0	0	0	0	0
Fungi							0	0	0	3	0	0	0	0	0	0	0	0	0	0	0	0	0	0	0	0	0	0	0	0
Fungi							0	0	0	3	0	0	0	0	0	0	0	0	0	0	0	0	0	0	0	0	0	0	0	0
Fungi							0	0	0	3	0	0	0	0	0	0	0	0	0	0	0	0	0	0	0	0	0	0	0	0
Fungi	unidentified	unidentified	unidentified	unidentified	unidentified	unidentified	0	0	0	3	0	0	0	0	0	0	0	0	0	0	0	0	0	0	0	0	0	0	0	0
Fungi							0	0	0	3	0	0	0	0	0	0	0	0	0	0	0	0	0	0	0	0	0	0	0	0
Fungi	Ascomycota	Pezizomycetes	Pezizales	Pyronemataceae	unidentified	unidentified	0	0	0	3	0	0	0	0	0	0	0	0	0	0	0	0	0	0	0	0	0	0	0	0
Fungi	Ascomycota	Eurotiomycetes	Chaetothyriales	Herpotrichiellaceae	Exophiala		0	0	0	3	0	0	0	0	0	0	0	0	0	0	0	0	0	0	0	0	0	0	0	0
Fungi							0	0	0	3	0	0	0	0	0	0	0	0	0	0	0	0	0	0	0	0	0	0	0	0
Fungi							0	0	0	3	0	0	0	0	0	0	0	0	0	0	0	0	0	0	0	0	0	0	0	0
Fungi							0	0	0	3	0	0	0	0	0	0	0	0	0	0	0	0	0	0	0	0	0	0	0	0
Fungi	Ascomycota	Sordariomycetes					0	0	0	3	0	0	0	0	0	0	0	0	0	0	0	0	0	0	0	0	0	0	0	0
Fungi	Ascomycota	Saccharomycetes	Saccharomycetales	Trichomonascaceae	Blastobotrys	Blastobotrys_proliferans	0	0	0	3	0	0	0	0	0	0	0	0	0	0	0	0	0	0	0	0	0	0	0	0
Fungi							0	0	0	3	0	0	0	0	0	0	0	0	0	0	0	0	0	0	0	0	0	0	0	0
Fungi	unidentified	unidentified	unidentified	unidentified	unidentified	unidentified	0	0	0	0	3	0	0	0	0	0	0	0	0	0	0	0	0	0	0	0	0	0	0	0
Fungi							0	0	0	0	3	0	0	0	0	0	0	0	0	0	0	0	0	0	0	0	0	0	0	0
Fungi							0	0	0	0	3	0	0	0	0	0	0	0	0	0	0	0	0	0	0	0	0	0	0	0
Fungi	unidentified	unidentified	unidentified	unidentified	unidentified	unidentified	0	0	0	0	3	0	0	0	0	0	0	0	0	0	0	0	0	0	0	0	0	0	0	0
Fungi							0	0	0	0	3	0	0	0	0	0	0	0	0	0	0	0	0	0	0	0	0	0	0	0
Fungi	Basidiomycota						0	0	0	0	3	0	0	0	0	0	0	0	0	0	0	0	0	0	0	0	0	0	0	0
Fungi							0	0	0	0	0	3	0	0	0	0	0	0	0	0	0	0	0	0	0	0	0	0	0	0
Fungi							0	0	0	0	0	0	3	0	0	0	0	0	0	0	0	0	0	0	0	0	0	0	0	0
Fungi							0	0	0	0	0	0	3	0	0	0	0	0	0	0	0	0	0	0	0	0	0	0	0	0
Fungi	Ascomycota	Dothideomycetes	Pleosporales				0	0	0	0	0	0	3	0	0	0	0	0	0	0	0	0	0	0	0	0	0	0	0	0
Fungi	Ascomycota						0	0	0	0	0	0	3	0	0	0	0	0	0	0	0	0	0	0	0	0	0	0	0	0
Fungi							0	0	0	0	0	0	0	3	0	0	0	0	0	0	0	0	0	0	0	0	0	0	0	0
Fungi	Ascomycota	Pezizomycotina_cls_Incertae_sedis	Pezizomycotina_ord_Incertae_sedis	Pezizomycotina_fam_Incertae_sedis	Ciliophora	unidentified	0	0	0	0	0	0	0	3	0	0	0	0	0	0	0	0	0	0	0	0	0	0	0	0
Fungi							0	0	0	0	0	0	0	3	0	0	0	0	0	0	0	0	0	0	0	0	0	0	0	0
Fungi	Ascomycota	Sordariomycetes	Hypocreales	unidentified	unidentified	unidentified	0	0	0	0	0	0	0	3	0	0	0	0	0	0	0	0	0	0	0	0	0	0	0	0
Fungi	Ascomycota	Eurotiomycetes	Onygenales	Onygenaceae	Auxarthron	Auxarthron_alboluteum	0	0	0	0	0	0	0	3	0	0	0	0	0	0	0	0	0	0	0	0	0	0	0	0
Fungi	unidentified	unidentified	unidentified	unidentified	unidentified	unidentified	0	0	0	0	0	0	0	3	0	0	0	0	0	0	0	0	0	0	0	0	0	0	0	0
Fungi	Basidiomycota	Microbotryomycetes	Sporidiobolales	Sporidiobolaceae	Rhodotorula	Rhodotorula_babjevae	0	0	0	0	0	0	0	3	0	0	0	0	0	0	0	0	0	0	0	0	0	0	0	0
Fungi	Ascomycota						0	0	0	0	0	0	0	0	0	3	0	0	0	0	0	0	0	0	0	0	0	0	0	0
Fungi	unidentified	unidentified	unidentified	unidentified	unidentified	unidentified	0	0	0	0	0	0	0	0	0	0	3	0	0	0	0	0	0	0	0	0	0	0	0	0
Fungi	Basidiomycota	Agaricomycetes					0	0	0	0	0	0	0	0	0	0	0	3	0	0	0	0	0	0	0	0	0	0	0	0
Fungi	unidentified	unidentified	unidentified	unidentified	unidentified	unidentified	0	0	0	0	0	0	0	0	0	0	0	3	0	0	0	0	0	0	0	0	0	0	0	0
Fungi	Glomeromycota	Glomeromycetes	Glomerales	Claroideoglomeraceae	Claroideoglomus	Claroideoglomus_drummondii	0	0	0	0	0	0	0	0	0	0	0	3	0	0	0	0	0	0	0	0	0	0	0	0
Fungi	Rozellomycota	unidentified	unidentified	unidentified	unidentified	unidentified	0	0	0	0	0	0	0	0	0	0	0	3	0	0	0	0	0	0	0	0	0	0	0	0
Fungi							0	0	0	0	0	0	0	0	0	0	0	3	0	0	0	0	0	0	0	0	0	0	0	0
Fungi	Olpidiomycota	Olpidiomycetes	Olpidiales	Olpidiaceae	Olpidium	Olpidium_brassicae	0	0	0	0	0	0	0	0	0	0	0	3	0	0	0	0	0	0	0	0	0	0	0	0
Fungi							0	0	0	0	0	0	0	0	0	0	0	3	0	0	0	0	0	0	0	0	0	0	0	0
Fungi	Ascomycota	Dothideomycetes	Pleosporales	Pleosporaceae	Curvularia	Curvularia_spicifera	0	0	0	0	0	0	0	0	0	0	0	0	3	0	0	0	0	0	0	0	0	0	0	0
Fungi							0	0	0	0	0	0	0	0	0	0	0	0	3	0	0	0	0	0	0	0	0	0	0	0
Fungi	Ascomycota						0	0	0	0	0	0	0	0	0	0	0	0	0	3	0	0	0	0	0	0	0	0	0	0
Fungi	Ascomycota	Sordariomycetes					0	0	0	0	0	0	0	0	0	0	0	0	0	3	0	0	0	0	0	0	0	0	0	0
Fungi	Basidiomycota	Agaricomycetes	Russulales	Peniophoraceae	Peniophora	Peniophora_lycii	0	0	0	0	0	0	0	0	0	0	0	0	0	3	0	0	0	0	0	0	0	0	0	0
Fungi	Basidiomycota	Exobasidiomycetes	Entylomatales	Entylomatales_fam_Incertae_sedis	Tilletiopsis	Tilletiopsis_washingtonensis	0	0	0	0	0	0	0	0	0	0	0	0	0	3	0	0	0	0	0	0	0	0	0	0
Fungi	Ascomycota	Saccharomycetes	Saccharomycetales	Lipomycetaceae	Lipomyces	Lipomyces_tetrasporus	0	0	0	0	0	0	0	0	0	0	0	0	0	3	0	0	0	0	0	0	0	0	0	0
Fungi	Ascomycota	Dothideomycetes	Venturiales	Sympoventuriaceae	Ochroconis	unidentified	0	0	0	0	0	0	0	0	0	0	0	0	0	3	0	0	0	0	0	0	0	0	0	0
Fungi	Basidiomycota	unidentified	unidentified	unidentified	unidentified	unidentified	0	0	0	0	0	0	0	0	0	0	0	0	0	3	0	0	0	0	0	0	0	0	0	0
Fungi	Ascomycota	Dothideomycetes	Pleosporales	Phaeosphaeriaceae			0	0	0	0	0	0	0	0	0	0	0	0	0	3	0	0	0	0	0	0	0	0	0	0
Fungi							0	0	0	0	0	0	0	0	0	0	0	0	0	3	0	0	0	0	0	0	0	0	0	0
Fungi							0	0	0	0	0	0	0	0	0	0	0	0	0	3	0	0	0	0	0	0	0	0	0	0
Fungi							0	0	0	0	0	0	0	0	0	0	0	0	0	3	0	0	0	0	0	0	0	0	0	0
Fungi	Ascomycota	Orbiliomycetes	Orbiliales	Orbiliaceae	Arthrobotrys	Arthrobotrys_oligospora	0	0	0	0	0	0	0	0	0	0	0	0	0	3	0	0	0	0	0	0	0	0	0	0
Fungi	Ascomycota	Dothideomycetes	Capnodiales	Neodevriesiaceae	Neodevriesia	Neodevriesia_capensis	0	0	0	0	0	0	0	0	0	0	0	0	0	3	0	0	0	0	0	0	0	0	0	0
Fungi							0	0	0	0	0	0	0	0	0	0	0	0	0	3	0	0	0	0	0	0	0	0	0	0
Fungi	Ascomycota	Sordariomycetes	Diaporthales				0	0	0	0	0	0	0	0	0	0	0	0	0	3	0	0	0	0	0	0	0	0	0	0
Fungi	Ascomycota	Pezizomycotina_cls_Incertae_sedis	Pezizomycotina_ord_Incertae_sedis	Pezizomycotina_fam_Incertae_sedis	Ciliophora	unidentified	0	0	0	0	0	0	0	0	0	0	0	0	0	0	0	3	0	0	0	0	0	0	0	0
Fungi	Mucoromycota	Mucoromycetes	Mucorales	Mucoraceae	Mucor	Mucor_racemosus	0	0	0	0	0	0	0	0	0	0	0	0	0	0	0	3	0	0	0	0	0	0	0	0
Fungi	Ascomycota	Sordariomycetes	Hypocreales	Hypocreaceae	Monocillium	Monocillium_griseo-ochraceum	0	0	0	0	0	0	0	0	0	0	0	0	0	0	0	3	0	0	0	0	0	0	0	0
Fungi	Ascomycota						0	0	0	0	0	0	0	0	0	0	0	0	0	0	0	3	0	0	0	0	0	0	0	0
Fungi	Ascomycota	Dothideomycetes	Pleosporales	Cucurbitariaceae	Pyrenochaeta	unidentified	0	0	0	0	0	0	0	0	0	0	0	0	0	0	0	0	3	0	0	0	0	0	0	0
Fungi	Ascomycota	Pezizomycetes	Pezizales	Pyronemataceae	Pseudombrophila	unidentified	0	0	0	0	0	0	0	0	0	0	0	0	0	0	0	0	0	0	3	0	0	0	0	0
Fungi							0	0	0	0	0	0	0	0	0	0	0	0	0	0	0	0	0	0	3	0	0	0	0	0
Fungi	Basidiomycota	Microbotryomycetes	Microbotryomycetes_ord_Incertae_sedis	Chrysozymaceae	Udeniozyma	unidentified	0	0	0	0	0	0	0	0	0	0	0	0	0	0	0	0	0	0	3	0	0	0	0	0
Fungi	Ascomycota	Dothideomycetes	Pleosporales	Parabambusicolaceae	unidentified	unidentified	0	0	0	0	0	0	0	0	0	0	0	0	0	0	0	0	0	0	3	0	0	0	0	0
Fungi							0	0	0	0	0	0	0	0	0	0	0	0	0	0	0	0	0	0	0	3	0	0	0	0
Fungi	Ascomycota	Pezizomycotina_cls_Incertae_sedis	Pezizomycotina_ord_Incertae_sedis	Pezizomycotina_fam_Incertae_sedis	Ciliophora	unidentified	0	0	0	0	0	0	0	0	0	0	0	0	0	0	0	0	0	0	0	0	3	0	0	0
Fungi	Ascomycota	Eurotiomycetes	Chaetothyriales	Trichomeriaceae	Arthrocladium	Arthrocladium_tardum	0	0	0	0	0	0	0	0	0	0	0	0	0	0	0	0	0	0	0	0	3	0	0	0
Fungi	Ascomycota	Sordariomycetes	Hypocreales	Hypocreales_fam_Incertae_sedis	Acremonium	Acremonium_cavaraeanum	0	0	0	0	0	0	0	0	0	0	0	0	0	0	0	0	0	0	0	0	3	0	0	0
Fungi							0	0	0	0	0	0	0	0	0	0	0	0	0	0	0	0	0	0	0	0	3	0	0	0
Fungi	Mucoromycota	Mucoromycetes	Mucorales	Cunninghamellaceae	Absidia		0	0	0	0	0	0	0	0	0	0	0	0	0	0	0	0	0	0	0	0	3	0	0	0
Fungi							0	0	0	0	0	0	0	0	0	0	0	0	0	0	0	0	0	0	0	0	3	0	0	0
Fungi							0	0	0	0	0	0	0	0	0	0	0	0	0	0	0	0	0	0	0	0	3	0	0	0
Fungi	Ascomycota	Pezizomycetes	Pezizales	Pezizaceae	Peziza	Peziza_domiciliana	0	0	0	0	0	0	0	0	0	0	0	0	0	0	0	0	0	0	0	0	3	0	0	0
Fungi	Basidiomycota	Tremellomycetes	Tremellales	Cuniculitremaceae	Kockovaella		0	0	0	0	0	0	0	0	0	0	0	0	0	0	0	0	0	0	0	0	3	0	0	0
Fungi	Basidiomycota	Tremellomycetes	Tremellales	Bulleribasidiaceae	Dioszegia	Dioszegia_hungarica	0	0	0	0	0	0	0	0	0	0	0	0	0	0	0	0	0	0	0	0	3	0	0	0
Fungi							0	0	0	0	0	0	0	0	0	0	0	0	0	0	0	0	0	0	0	0	3	0	0	0
Fungi	Basidiomycota	Agaricomycetes	Russulales	Peniophoraceae	Peniophora	Peniophora_lycii	0	0	0	0	0	0	0	0	0	0	0	0	0	0	0	0	0	0	0	0	3	0	0	0
Fungi	Ascomycota	Eurotiomycetes	Chaetothyriales	Herpotrichiellaceae	Exophiala	Exophiala_aquamarina	0	0	0	0	0	0	0	0	0	0	0	0	0	0	0	0	0	0	0	0	3	0	0	0
Fungi	Zoopagomycota						0	0	0	0	0	0	0	0	0	0	0	0	0	0	0	0	0	0	0	0	3	0	0	0
Fungi	Chytridiomycota	Spizellomycetes	Spizellomycetales				0	0	0	0	0	0	0	0	0	0	0	0	0	0	0	0	0	0	0	0	3	0	0	0
Fungi	Basidiomycota	Agaricomycetes	Agaricales	Lycoperdaceae	Lycoperdon		0	0	0	0	0	0	0	0	0	0	0	0	0	0	0	0	0	0	0	0	3	0	0	0
Fungi	Ascomycota	Sordariomycetes	Xylariales	Xylariaceae	Ascotricha	Ascotricha_erinacea	0	0	0	0	0	0	0	0	0	0	0	0	0	0	0	0	0	0	0	0	3	0	0	0
Fungi	Ascomycota	Saccharomycetes	Saccharomycetales	Phaffomycetaceae	Barnettozyma	Barnettozyma_californica	0	0	0	0	0	0	0	0	0	0	0	0	0	0	0	0	0	0	0	0	3	0	0	0
Fungi							0	0	0	0	0	0	0	0	0	0	0	0	0	0	0	0	0	0	0	0	3	0	0	0
Fungi	Rozellomycota	unidentified	unidentified	unidentified	unidentified	unidentified	0	0	0	0	0	0	0	0	0	0	0	0	0	0	0	0	0	0	0	0	3	0	0	0
Fungi	Ascomycota	Pezizomycotina_cls_Incertae_sedis	Pezizomycotina_ord_Incertae_sedis	Pezizomycotina_fam_Incertae_sedis	Ciliophora	unidentified	0	0	0	0	0	0	0	0	0	0	0	0	0	0	0	0	0	0	0	0	3	0	0	0
Fungi	Kickxellomycota	GS19	unidentified	unidentified	unidentified	unidentified	0	0	0	0	0	0	0	0	0	0	0	0	0	0	0	0	0	0	0	0	3	0	0	0
Fungi							0	0	0	0	0	0	0	0	0	0	0	0	0	0	0	0	0	0	0	0	0	0	3	0
Fungi							0	0	0	0	0	0	0	0	0	0	0	0	0	0	0	0	0	0	0	0	0	0	3	0
Fungi	Ascomycota	Dothideomycetes	Pleosporales				0	0	0	0	0	0	0	0	0	0	0	0	0	0	0	0	0	0	0	0	0	0	0	3
Fungi	Ascomycota	Pezizomycotina_cls_Incertae_sedis	Pezizomycotina_ord_Incertae_sedis	Pezizomycotina_fam_Incertae_sedis	Ciliophora	unidentified	0	0	0	0	0	0	0	0	0	0	0	0	0	0	0	0	0	0	0	0	0	0	0	3
Fungi	Glomeromycota	Glomeromycetes	Glomerales	Glomeraceae	Funneliformis	Funneliformis_caledonium	0	0	0	0	0	0	0	0	0	0	0	0	0	0	0	0	0	0	0	0	0	0	0	3
Fungi	unidentified	unidentified	unidentified	unidentified	unidentified	unidentified	0	0	0	0	0	0	0	0	0	0	0	0	0	0	0	0	0	0	0	0	0	0	0	3
Fungi	Ascomycota						0	0	0	0	0	0	0	0	0	0	0	0	0	0	0	0	0	0	0	0	0	0	0	3
Fungi							0	0	0	0	0	0	0	0	0	0	0	0	0	0	0	0	0	0	0	0	0	0	0	3
Fungi	unidentified	unidentified	unidentified	unidentified	unidentified	unidentified	0	0	0	0	0	0	0	0	0	0	0	0	0	0	0	0	0	0	0	0	0	0	0	3
Fungi							2	0	0	0	0	0	0	0	0	0	0	0	0	0	0	0	0	0	0	0	0	0	0	0
Fungi							2	0	0	0	0	0	0	0	0	0	0	0	0	0	0	0	0	0	0	0	0	0	0	0
Fungi	Chytridiomycota	unidentified	unidentified	unidentified	unidentified	unidentified	2	0	0	0	0	0	0	0	0	0	0	0	0	0	0	0	0	0	0	0	0	0	0	0
Fungi							0	2	0	0	0	0	0	0	0	0	0	0	0	0	0	0	0	0	0	0	0	0	0	0
Fungi							0	2	0	0	0	0	0	0	0	0	0	0	0	0	0	0	0	0	0	0	0	0	0	0
Fungi							0	2	0	0	0	0	0	0	0	0	0	0	0	0	0	0	0	0	0	0	0	0	0	0
Fungi	Ascomycota	Eurotiomycetes	Chaetothyriales				0	2	0	0	0	0	0	0	0	0	0	0	0	0	0	0	0	0	0	0	0	0	0	0
Fungi							0	2	0	0	0	0	0	0	0	0	0	0	0	0	0	0	0	0	0	0	0	0	0	0
Fungi							0	2	0	0	0	0	0	0	0	0	0	0	0	0	0	0	0	0	0	0	0	0	0	0
Fungi	unidentified	unidentified	unidentified	unidentified	unidentified	unidentified	0	2	0	0	0	0	0	0	0	0	0	0	0	0	0	0	0	0	0	0	0	0	0	0
Fungi							0	2	0	0	0	0	0	0	0	0	0	0	0	0	0	0	0	0	0	0	0	0	0	0
Fungi	Ascomycota	Pezizomycetes	Pezizales	Pyronemataceae	unidentified	unidentified	0	2	0	0	0	0	0	0	0	0	0	0	0	0	0	0	0	0	0	0	0	0	0	0
Fungi							0	2	0	0	0	0	0	0	0	0	0	0	0	0	0	0	0	0	0	0	0	0	0	0
Fungi	unidentified	unidentified	unidentified	unidentified	unidentified	unidentified	0	2	0	0	0	0	0	0	0	0	0	0	0	0	0	0	0	0	0	0	0	0	0	0
Fungi							0	2	0	0	0	0	0	0	0	0	0	0	0	0	0	0	0	0	0	0	0	0	0	0
Fungi							0	2	0	0	0	0	0	0	0	0	0	0	0	0	0	0	0	0	0	0	0	0	0	0
Fungi							0	0	2	0	0	0	0	0	0	0	0	0	0	0	0	0	0	0	0	0	0	0	0	0
Fungi							0	0	2	0	0	0	0	0	0	0	0	0	0	0	0	0	0	0	0	0	0	0	0	0
Fungi	unidentified	unidentified	unidentified	unidentified	unidentified	unidentified	0	0	0	2	0	0	0	0	0	0	0	0	0	0	0	0	0	0	0	0	0	0	0	0
Fungi							0	0	0	2	0	0	0	0	0	0	0	0	0	0	0	0	0	0	0	0	0	0	0	0
Fungi	unidentified	unidentified	unidentified	unidentified	unidentified	unidentified	0	0	0	2	0	0	0	0	0	0	0	0	0	0	0	0	0	0	0	0	0	0	0	0
Fungi							0	0	0	2	0	0	0	0	0	0	0	0	0	0	0	0	0	0	0	0	0	0	0	0
Fungi							0	0	0	2	0	0	0	0	0	0	0	0	0	0	0	0	0	0	0	0	0	0	0	0
Fungi	unidentified	unidentified	unidentified	unidentified	unidentified	unidentified	0	0	0	2	0	0	0	0	0	0	0	0	0	0	0	0	0	0	0	0	0	0	0	0
Fungi	unidentified	unidentified	unidentified	unidentified	unidentified	unidentified	0	0	0	2	0	0	0	0	0	0	0	0	0	0	0	0	0	0	0	0	0	0	0	0
Fungi	Ascomycota	Pezizomycotina_cls_Incertae_sedis	Pezizomycotina_ord_Incertae_sedis	Pezizomycotina_fam_Incertae_sedis	Ciliophora	unidentified	0	0	0	2	0	0	0	0	0	0	0	0	0	0	0	0	0	0	0	0	0	0	0	0
Fungi	Mortierellomycota	Mortierellomycetes	Mortierellales	Mortierellaceae	Mortierella		0	0	0	2	0	0	0	0	0	0	0	0	0	0	0	0	0	0	0	0	0	0	0	0
Fungi							0	0	0	2	0	0	0	0	0	0	0	0	0	0	0	0	0	0	0	0	0	0	0	0
Fungi	Ascomycota	Pezizomycetes	Pezizales	Pyronemataceae	Scutellinia	unidentified	0	0	0	2	0	0	0	0	0	0	0	0	0	0	0	0	0	0	0	0	0	0	0	0
Fungi	Basidiomycota	Agaricomycetes	Agaricales	Agaricaceae	Agaricus	Agaricus_boisseletii	0	0	0	0	2	0	0	0	0	0	0	0	0	0	0	0	0	0	0	0	0	0	0	0
Fungi							0	0	0	0	2	0	0	0	0	0	0	0	0	0	0	0	0	0	0	0	0	0	0	0
Fungi	Mucoromycota	Mucoromycetes	Mucorales	Cunninghamellaceae	Absidia	Absidia_koreana	0	0	0	0	2	0	0	0	0	0	0	0	0	0	0	0	0	0	0	0	0	0	0	0
Fungi	Ascomycota	Sordariomycetes	Hypocreales	Hypocreales_fam_Incertae_sedis	Acremonium	Acremonium_acutatum	0	0	0	0	0	0	2	0	0	0	0	0	0	0	0	0	0	0	0	0	0	0	0	0
Fungi	Ascomycota	Sordariomycetes	Microascales	Microascaceae	Parascedosporium	Parascedosporium_putredinis	0	0	0	0	0	0	0	2	0	0	0	0	0	0	0	0	0	0	0	0	0	0	0	0
Fungi							0	0	0	0	0	0	0	2	0	0	0	0	0	0	0	0	0	0	0	0	0	0	0	0
Fungi	Ascomycota	Dothideomycetes	Pleosporales	Phaeosphaeriaceae	Neosetophoma		0	0	0	0	0	0	0	2	0	0	0	0	0	0	0	0	0	0	0	0	0	0	0	0
Fungi							0	0	0	0	0	0	0	2	0	0	0	0	0	0	0	0	0	0	0	0	0	0	0	0
Fungi	Basidiomycota	Tremellomycetes	Tremellales	Bulleribasidiaceae	Vishniacozyma	Vishniacozyma_dimennae	0	0	0	0	0	0	0	2	0	0	0	0	0	0	0	0	0	0	0	0	0	0	0	0
Fungi	unidentified	unidentified	unidentified	unidentified	unidentified	unidentified	0	0	0	0	0	0	0	2	0	0	0	0	0	0	0	0	0	0	0	0	0	0	0	0
Fungi	Basidiobolomycota	unidentified	unidentified	unidentified	unidentified	unidentified	0	0	0	0	0	0	0	2	0	0	0	0	0	0	0	0	0	0	0	0	0	0	0	0
Fungi	unidentified	unidentified	unidentified	unidentified	unidentified	unidentified	0	0	0	0	0	0	0	2	0	0	0	0	0	0	0	0	0	0	0	0	0	0	0	0
Fungi							0	0	0	0	0	0	0	0	2	0	0	0	0	0	0	0	0	0	0	0	0	0	0	0
Fungi							0	0	0	0	0	0	0	0	0	2	0	0	0	0	0	0	0	0	0	0	0	0	0	0
Fungi							0	0	0	0	0	0	0	0	0	2	0	0	0	0	0	0	0	0	0	0	0	0	0	0
Fungi							0	0	0	0	0	0	0	0	0	2	0	0	0	0	0	0	0	0	0	0	0	0	0	0
Fungi	Ascomycota	Eurotiomycetes	Onygenales	unidentified	unidentified	unidentified	0	0	0	0	0	0	0	0	0	2	0	0	0	0	0	0	0	0	0	0	0	0	0	0
Fungi	Ascomycota	Pezizomycotina_cls_Incertae_sedis	Pezizomycotina_ord_Incertae_sedis	Pezizomycotina_fam_Incertae_sedis	Ciliophora	unidentified	0	0	0	0	0	0	0	0	0	2	0	0	0	0	0	0	0	0	0	0	0	0	0	0
Fungi							0	0	0	0	0	0	0	0	0	0	2	0	0	0	0	0	0	0	0	0	0	0	0	0
Fungi	Ascomycota	Sordariomycetes	Hypocreales	Hypocreaceae	Trichoderma		0	0	0	0	0	0	0	0	0	0	2	0	0	0	0	0	0	0	0	0	0	0	0	0
Fungi	Ascomycota	Sordariomycetes	Glomerellales	Plectosphaerellaceae	Verticillium	Verticillium_nubilum	0	0	0	0	0	0	0	0	0	0	2	0	0	0	0	0	0	0	0	0	0	0	0	0
Fungi							0	0	0	0	0	0	0	0	0	0	0	2	0	0	0	0	0	0	0	0	0	0	0	0
Fungi							0	0	0	0	0	0	0	0	0	0	0	2	0	0	0	0	0	0	0	0	0	0	0	0
Fungi							0	0	0	0	0	0	0	0	0	0	0	2	0	0	0	0	0	0	0	0	0	0	0	0
Fungi							0	0	0	0	0	0	0	0	0	0	0	2	0	0	0	0	0	0	0	0	0	0	0	0
Fungi							0	0	0	0	0	0	0	0	0	0	0	2	0	0	0	0	0	0	0	0	0	0	0	0
Fungi	Ascomycota	Dothideomycetes	Pleosporales				0	0	0	0	0	0	0	0	0	0	0	0	2	0	0	0	0	0	0	0	0	0	0	0
Fungi							0	0	0	0	0	0	0	0	0	0	0	0	2	0	0	0	0	0	0	0	0	0	0	0
Fungi							0	0	0	0	0	0	0	0	0	0	0	0	2	0	0	0	0	0	0	0	0	0	0	0
Fungi	Basidiomycota	Agaricomycetes	Agaricales				0	0	0	0	0	0	0	0	0	0	0	0	0	2	0	0	0	0	0	0	0	0	0	0
Fungi	unidentified	unidentified	unidentified	unidentified	unidentified	unidentified	0	0	0	0	0	0	0	0	0	0	0	0	0	2	0	0	0	0	0	0	0	0	0	0
Fungi	Chytridiomycota	unidentified	unidentified	unidentified	unidentified	unidentified	0	0	0	0	0	0	0	0	0	0	0	0	0	2	0	0	0	0	0	0	0	0	0	0
Fungi							0	0	0	0	0	0	0	0	0	0	0	0	0	2	0	0	0	0	0	0	0	0	0	0
Fungi							0	0	0	0	0	0	0	0	0	0	0	0	0	2	0	0	0	0	0	0	0	0	0	0
Fungi							0	0	0	0	0	0	0	0	0	0	0	0	0	2	0	0	0	0	0	0	0	0	0	0
Fungi	unidentified	unidentified	unidentified	unidentified	unidentified	unidentified	0	0	0	0	0	0	0	0	0	0	0	0	0	2	0	0	0	0	0	0	0	0	0	0
Fungi	Chytridiomycota	unidentified	unidentified	unidentified	unidentified	unidentified	0	0	0	0	0	0	0	0	0	0	0	0	0	2	0	0	0	0	0	0	0	0	0	0
Fungi							0	0	0	0	0	0	0	0	0	0	0	0	0	2	0	0	0	0	0	0	0	0	0	0
Fungi	Ascomycota	Sordariomycetes					0	0	0	0	0	0	0	0	0	0	0	0	0	2	0	0	0	0	0	0	0	0	0	0
Fungi	unidentified	unidentified	unidentified	unidentified	unidentified	unidentified	0	0	0	0	0	0	0	0	0	0	0	0	0	2	0	0	0	0	0	0	0	0	0	0
Fungi	Ascomycota	Sordariomycetes	Hypocreales	Bionectriaceae	Nectriopsis	Nectriopsis_fuliginicola	0	0	0	0	0	0	0	0	0	0	0	0	0	2	0	0	0	0	0	0	0	0	0	0
Fungi							0	0	0	0	0	0	0	0	0	0	0	0	0	2	0	0	0	0	0	0	0	0	0	0
Fungi	Ascomycota	Sordariomycetes	Ophiostomatales	Ophiostomataceae	Cornuvesica	Cornuvesica_acuminata	0	0	0	0	0	0	0	0	0	0	0	0	0	2	0	0	0	0	0	0	0	0	0	0
Fungi	Rozellomycota	unidentified	unidentified	unidentified	unidentified	unidentified	0	0	0	0	0	0	0	0	0	0	0	0	0	2	0	0	0	0	0	0	0	0	0	0
Fungi	Basidiobolomycota	unidentified	unidentified	unidentified	unidentified	unidentified	0	0	0	0	0	0	0	0	0	0	0	0	0	0	0	2	0	0	0	0	0	0	0	0
Fungi							0	0	0	0	0	0	0	0	0	0	0	0	0	0	0	2	0	0	0	0	0	0	0	0
Fungi	Ascomycota	Eurotiomycetes	Chaetothyriales	unidentified	unidentified	unidentified	0	0	0	0	0	0	0	0	0	0	0	0	0	0	0	2	0	0	0	0	0	0	0	0
Fungi							0	0	0	0	0	0	0	0	0	0	0	0	0	0	0	2	0	0	0	0	0	0	0	0
Fungi	unidentified	unidentified	unidentified	unidentified	unidentified	unidentified	0	0	0	0	0	0	0	0	0	0	0	0	0	0	0	2	0	0	0	0	0	0	0	0
Fungi	Ascomycota	Pezizomycotina_cls_Incertae_sedis	Pezizomycotina_ord_Incertae_sedis	Pezizomycotina_fam_Incertae_sedis	Ciliophora	unidentified	0	0	0	0	0	0	0	0	0	0	0	0	0	0	0	0	0	2	0	0	0	0	0	0
Fungi	Basidiomycota	Agaricomycetes	Agaricales	Psathyrellaceae	Psathyrella	Psathyrella_panaeoloides	0	0	0	0	0	0	0	0	0	0	0	0	0	0	0	0	0	0	2	0	0	0	0	0
Fungi	Ascomycota	Sordariomycetes	Microascales	Microascaceae	Cephalotrichum	Cephalotrichum_asperulum	0	0	0	0	0	0	0	0	0	0	0	0	0	0	0	0	0	0	0	2	0	0	0	0
Fungi	Ascomycota	Dothideomycetes	Pleosporales	Didymosphaeriaceae	Paraconiothyrium	Paraconiothyrium_variabile	0	0	0	0	0	0	0	0	0	0	0	0	0	0	0	0	0	0	0	2	0	0	0	0
Fungi							0	0	0	0	0	0	0	0	0	0	0	0	0	0	0	0	0	0	0	2	0	0	0	0
Fungi							0	0	0	0	0	0	0	0	0	0	0	0	0	0	0	0	0	0	0	0	2	0	0	0
Fungi	Ascomycota	Pezizomycotina_cls_Incertae_sedis	Pezizomycotina_ord_Incertae_sedis	Pezizomycotina_fam_Incertae_sedis	Ciliophora	unidentified	0	0	0	0	0	0	0	0	0	0	0	0	0	0	0	0	0	0	0	0	2	0	0	0
Fungi							0	0	0	0	0	0	0	0	0	0	0	0	0	0	0	0	0	0	0	0	2	0	0	0
Fungi							0	0	0	0	0	0	0	0	0	0	0	0	0	0	0	0	0	0	0	0	2	0	0	0
Fungi							0	0	0	0	0	0	0	0	0	0	0	0	0	0	0	0	0	0	0	0	2	0	0	0
Fungi	Ascomycota	Pezizomycotina_cls_Incertae_sedis	Pezizomycotina_ord_Incertae_sedis	Pezizomycotina_fam_Incertae_sedis	Ciliophora	unidentified	0	0	0	0	0	0	0	0	0	0	0	0	0	0	0	0	0	0	0	0	2	0	0	0
Fungi							0	0	0	0	0	0	0	0	0	0	0	0	0	0	0	0	0	0	0	0	2	0	0	0
Fungi							0	0	0	0	0	0	0	0	0	0	0	0	0	0	0	0	0	0	0	0	2	0	0	0
Fungi							0	0	0	0	0	0	0	0	0	0	0	0	0	0	0	0	0	0	0	0	2	0	0	0
Fungi							0	0	0	0	0	0	0	0	0	0	0	0	0	0	0	0	0	0	0	0	2	0	0	0
Fungi	unidentified	unidentified	unidentified	unidentified	unidentified	unidentified	0	0	0	0	0	0	0	0	0	0	0	0	0	0	0	0	0	0	0	0	2	0	0	0
Fungi							0	0	0	0	0	0	0	0	0	0	0	0	0	0	0	0	0	0	0	0	2	0	0	0
Fungi							0	0	0	0	0	0	0	0	0	0	0	0	0	0	0	0	0	0	0	0	2	0	0	0
Fungi							0	0	0	0	0	0	0	0	0	0	0	0	0	0	0	0	0	0	0	0	2	0	0	0
Fungi							0	0	0	0	0	0	0	0	0	0	0	0	0	0	0	0	0	0	0	0	2	0	0	0
Fungi	Basidiomycota	Agaricomycetes	Boletales	Tapinellaceae	Tapinella	Tapinella_panuoides	0	0	0	0	0	0	0	0	0	0	0	0	0	0	0	0	0	0	0	0	2	0	0	0
Fungi							0	0	0	0	0	0	0	0	0	0	0	0	0	0	0	0	0	0	0	0	0	2	0	0
Fungi							0	0	0	0	0	0	0	0	0	0	0	0	0	0	0	0	0	0	0	0	0	0	2	0
Fungi	Ascomycota	Sordariomycetes	Glomerellales	Plectosphaerellaceae	Wallrothiella	Wallrothiella_gmelinae	0	0	0	0	0	0	0	0	0	0	0	0	0	0	0	0	0	0	0	0	0	0	0	2
Fungi							0	0	0	0	0	0	0	0	0	0	0	0	0	0	0	0	0	0	0	0	0	0	0	2
Fungi							0	0	0	0	0	0	0	0	0	0	0	0	0	0	0	0	0	0	0	0	0	0	0	2
Fungi	unidentified	unidentified	unidentified	unidentified	unidentified	unidentified	0	0	0	0	0	0	0	0	0	0	0	0	0	0	0	0	0	0	0	0	0	0	0	2
Fungi	Ascomycota	Leotiomycetes	Helotiales	Hyaloscyphaceae	Brunnipila	Brunnipila_fuscescens	0	0	0	0	0	0	0	0	0	0	0	0	0	0	0	0	0	0	0	0	0	0	0	2
Fungi	Ascomycota	Pezizomycotina_cls_Incertae_sedis	Pezizomycotina_ord_Incertae_sedis	Pezizomycotina_fam_Incertae_sedis	Ciliophora	unidentified	0	0	0	0	0	0	0	0	0	0	0	0	0	0	0	0	0	0	0	0	0	0	0	2
Fungi							0	0	0	0	0	0	0	0	0	0	0	0	0	0	0	0	0	0	0	0	0	0	0	2
Fungi	unidentified	unidentified	unidentified	unidentified	unidentified	unidentified	0	0	0	0	0	0	0	0	0	1	0	0	0	0	0	0	0	0	0	0	0	0	0	0

## Sheet: Table S5
Table S5. The amplicon sequence variant (ASV) table of lentil root samples referring to bacterial sequences is reported.
Kingdom	Phylum	Class	Order	Family	Genus	Species	Itaca_I_RG1	Eston_III_RG1	Itaca_III_RG2	Itaca_I_RG3	Elsa_I_RG2	Colfiorito_II_RG3	Colfiorito_IV_RG1	Itaca_IV_RG1	Elsa_III_RG1	Elsa_I_RG3	Eston_II_RG1	Elsa_III_RG2	Eston_IV_RG3	Elsa_II_RG3	Eston_IV_RG2	Itaca_IV_RG2	Itaca_III_RG3	Colfiorito_IV_RG3	Colfiorito_I_RG1	Colfiorito_II_RG2	Elsa_II_RG1	Eston_III_RG3	Eston_II_RG2	Colfiorito_I_RG2
Bacteria	Actinobacteriota	Actinobacteria	Streptomycetales	Streptomycetaceae	Streptomyces		39	76	18	83	14	6	37	49	11	6	0	61	13	52	0	40	15	49	35	5	29	25	30	20
Bacteria	Actinobacteriota	Actinobacteria	Streptomycetales	Streptomycetaceae	Streptomyces		38	53	18	80	18	10	50	42	10	11	2	68	13	35	0	61	13	54	34	5	27	25	17	11
Bacteria	Actinobacteriota	Actinobacteria	Streptomycetales	Streptomycetaceae	Streptomyces		35	61	20	75	16	16	36	45	5	8	0	61	12	34	0	46	10	55	35	12	30	28	28	21
Bacteria	Actinobacteriota	Actinobacteria	Streptomycetales	Streptomycetaceae	Streptomyces		25	55	20	58	12	8	37	36	8	4	0	87	24	27	0	60	9	50	32	6	33	28	22	12
Bacteria	Actinobacteriota	Actinobacteria	Streptomycetales	Streptomycetaceae	Streptomyces		33	70	10	62	13	10	33	29	5	12	5	61	19	33	0	51	17	50	27	6	26	20	34	22
Bacteria	Proteobacteria	Alphaproteobacteria	Rhizobiales	Rhizobiaceae	Allorhizobium-Neorhizobium-Pararhizobium-Rhizobium		37	0	12	6	9	27	40	82	23	27	10	12	24	8	38	2	11	0	133	12	3	72	3	0
Bacteria	Actinobacteriota	Actinobacteria	Streptomycetales	Streptomycetaceae	Streptomyces		38	52	12	53	16	11	44	37	7	3	0	67	9	29	0	44	16	38	37	12	21	13	17	14
Bacteria	Actinobacteriota	Actinobacteria	Streptomycetales	Streptomycetaceae	Streptomyces		25	49	20	56	12	9	34	34	11	4	0	57	6	42	0	45	12	40	21	7	31	19	25	15
Bacteria	Proteobacteria	Alphaproteobacteria	Rhizobiales	Rhizobiaceae	Allorhizobium-Neorhizobium-Pararhizobium-Rhizobium		41	0	16	7	11	44	27	70	19	30	13	18	20	6	45	4	13	0	107	9	3	48	6	0
Bacteria	Proteobacteria	Alphaproteobacteria	Rhizobiales	Rhizobiaceae	Allorhizobium-Neorhizobium-Pararhizobium-Rhizobium		34	0	15	0	11	30	29	70	14	29	7	17	36	9	34	7	10	0	126	6	7	47	7	0
Bacteria	Proteobacteria	Alphaproteobacteria	Rhizobiales	Rhizobiaceae	Allorhizobium-Neorhizobium-Pararhizobium-Rhizobium		22	0	16	1	9	39	33	87	15	34	9	15	15	4	30	0	19	0	122	13	4	55	3	0
Bacteria	Proteobacteria	Alphaproteobacteria	Rhizobiales	Rhizobiaceae	Allorhizobium-Neorhizobium-Pararhizobium-Rhizobium		36	0	7	0	6	45	42	59	28	44	8	20	20	6	34	7	11	0	95	3	5	52	5	0
Bacteria	Proteobacteria	Alphaproteobacteria	Rhizobiales	Rhizobiaceae	Allorhizobium-Neorhizobium-Pararhizobium-Rhizobium		24	0	5	5	17	40	29	73	10	33	8	20	18	6	27	4	9	0	116	6	5	60	5	0
Bacteria	Proteobacteria	Alphaproteobacteria	Rhizobiales	Rhizobiaceae	Allorhizobium-Neorhizobium-Pararhizobium-Rhizobium		32	0	11	0	9	33	38	73	9	44	7	13	19	5	44	8	15	0	96	4	7	45	4	0
Bacteria	Proteobacteria	Alphaproteobacteria	Rhizobiales	Rhizobiaceae	Allorhizobium-Neorhizobium-Pararhizobium-Rhizobium		17	0	14	0	4	38	33	70	17	24	11	20	16	3	28	2	8	0	90	0	4	44	4	0
Bacteria	Proteobacteria	Alphaproteobacteria	Rhizobiales	Rhizobiaceae	Allorhizobium-Neorhizobium-Pararhizobium-Rhizobium		24	0	10	0	11	32	34	55	14	29	4	13	9	11	24	2	18	0	101	0	5	35	12	0
Bacteria	Proteobacteria	Alphaproteobacteria	Rhizobiales	Rhizobiaceae	Allorhizobium-Neorhizobium-Pararhizobium-Rhizobium		0	10	9	27	0	0	30	14	17	6	0	11	5	61	120	0	19	0	0	12	25	6	17	21
Bacteria	Proteobacteria	Alphaproteobacteria	Rhizobiales	Rhizobiaceae	Allorhizobium-Neorhizobium-Pararhizobium-Rhizobium		13	29	18	21	38	9	21	29	21	23	5	17	20	13	9	4	22	32	14	7	6	13	15	10
Bacteria	Proteobacteria	Alphaproteobacteria	Rhizobiales	Rhizobiaceae	Allorhizobium-Neorhizobium-Pararhizobium-Rhizobium		23	19	27	24	32	8	23	25	15	16	5	21	10	12	14	14	22	38	11	9	8	14	9	6
Bacteria	Proteobacteria	Alphaproteobacteria	Rhizobiales	Rhizobiaceae	Allorhizobium-Neorhizobium-Pararhizobium-Rhizobium		25	17	25	12	30	10	29	21	16	15	2	16	13	20	18	9	25	30	17	11	10	11	13	5
Bacteria	Proteobacteria	Alphaproteobacteria	Rhizobiales	Rhizobiaceae	Allorhizobium-Neorhizobium-Pararhizobium-Rhizobium		12	19	17	17	43	9	27	14	15	24	5	24	11	21	10	11	25	33	10	9	7	13	6	11
Bacteria	Proteobacteria	Alphaproteobacteria	Rhizobiales	Rhizobiaceae	Allorhizobium-Neorhizobium-Pararhizobium-Rhizobium		21	16	27	16	28	11	16	20	24	19	5	15	9	18	9	4	21	49	12	6	7	12	9	4
Bacteria	Proteobacteria	Alphaproteobacteria	Rhizobiales	Rhizobiaceae	Allorhizobium-Neorhizobium-Pararhizobium-Rhizobium		14	16	19	14	26	8	23	26	7	27	4	21	20	16	13	8	29	26	10	9	9	11	7	6
Bacteria	Actinobacteriota	Actinobacteria	Micrococcales	Intrasporangiaceae	Terrabacter		0	15	96	0	0	0	0	0	0	0	0	0	0	52	0	0	0	97	0	0	0	0	90	0
Bacteria	Actinobacteriota	Actinobacteria	Corynebacteriales	Mycobacteriaceae	Mycobacterium		0	0	0	27	0	0	0	0	0	0	103	0	0	111	0	0	0	0	0	109	0	0	0	0
Bacteria	Proteobacteria	Gammaproteobacteria	Burkholderiales	Methylophilaceae	Methylobacillus		17	33	7	22	6	5	36	29	8	5	2	17	20	6	4	7	3	35	3	9	14	13	35	4
Bacteria	Proteobacteria	Gammaproteobacteria	Burkholderiales	Methylophilaceae	Methylobacillus		22	32	17	12	0	4	28	43	0	3	4	14	21	8	7	19	16	35	4	4	5	11	25	3
Bacteria	Actinobacteriota	Actinobacteria	Micrococcales	Micrococcaceae	Paenarthrobacter		16	0	0	0	55	49	98	13	0	13	0	6	0	12	48	0	0	0	12	0	0	15	0	0
Bacteria	Firmicutes	Bacilli	Bacillales	Bacillaceae	Bacillus		71	27	2	0	14	11	0	0	0	10	0	0	5	78	1	0	4	0	0	4	24	0	76	0
Bacteria	Actinobacteriota	Actinobacteria	Corynebacteriales	Mycobacteriaceae	Mycobacterium		0	0	0	24	0	0	0	45	0	0	0	0	0	0	0	0	0	0	74	0	180	0	0	0
Bacteria	Proteobacteria	Gammaproteobacteria	Burkholderiales	Methylophilaceae	Methylobacillus		25	39	8	15	0	2	34	25	0	9	4	11	14	13	7	10	12	25	3	6	12	5	36	7
Bacteria	Proteobacteria	Gammaproteobacteria	Burkholderiales	Methylophilaceae	Methylobacillus		13	25	12	9	11	11	33	25	5	10	8	12	14	15	10	17	3	23	4	4	7	8	24	7
Bacteria	Actinobacteriota	Actinobacteria	Micromonosporales	Micromonosporaceae			0	0	6	0	27	0	0	0	0	0	0	0	0	0	0	26	0	0	102	116	0	0	13	20
Bacteria	Proteobacteria	Gammaproteobacteria	Burkholderiales	Methylophilaceae	Methylobacillus		29	23	6	11	16	5	31	17	6	8	4	13	18	14	7	17	8	30	3	3	6	12	17	5
Bacteria	Proteobacteria	Gammaproteobacteria	Burkholderiales	Methylophilaceae	Methylobacillus		24	33	4	11	15	5	27	20	14	8	5	12	11	10	10	21	3	27	5	3	11	9	17	3
Bacteria	Firmicutes	Bacilli	Bacillales	Bacillaceae	Bacillus		0	0	8	0	18	6	102	0	0	8	23	0	16	0	0	0	6	0	0	3	53	0	0	64
Bacteria	Actinobacteriota	Actinobacteria	Streptomycetales	Streptomycetaceae	Streptomyces		12	9	7	11	6	9	29	32	0	3	43	0	13	16	0	8	17	21	25	0	7	6	14	9
Bacteria	Actinobacteriota	Actinobacteria	Streptomycetales	Streptomycetaceae	Streptomyces		9	18	10	7	10	11	39	24	0	7	0	14	9	0	0	0	13	14	15	64	0	4	8	18
Bacteria	Actinobacteriota	Actinobacteria	Micromonosporales	Micromonosporaceae			0	0	11	0	0	0	0	0	0	0	0	143	0	0	0	0	0	0	0	0	0	113	17	4
Bacteria	Proteobacteria	Alphaproteobacteria	Rhizobiales	Rhizobiaceae	Allorhizobium-Neorhizobium-Pararhizobium-Rhizobium		0	4	16	34	64	14	0	14	6	11	0	15	4	0	0	0	0	0	0	8	22	7	30	34
Bacteria	Proteobacteria	Alphaproteobacteria	Rhizobiales	Rhizobiaceae	Allorhizobium-Neorhizobium-Pararhizobium-Rhizobium		0	9	15	27	0	30	0	10	5	18	0	11	6	0	0	0	0	39	0	8	32	9	29	31
Bacteria	Proteobacteria	Gammaproteobacteria	Burkholderiales	Methylophilaceae	Methylobacillus		20	21	2	13	0	8	31	30	0	6	11	7	12	15	11	10	5	23	2	10	2	10	23	6
Bacteria	Proteobacteria	Alphaproteobacteria	Rhizobiales	Rhizobiaceae	Ensifer		17	10	22	11	19	0	22	9	7	12	7	17	11	9	21	11	9	23	2	9	11	7	12	0
Bacteria	Actinobacteriota	Actinobacteria	Propionibacteriales	Nocardioidaceae	Nocardioides		4	4	6	7	0	0	0	13	0	100	0	8	73	8	0	5	0	7	0	0	4	9	5	24
Bacteria	Actinobacteriota	Actinobacteria	Micrococcales	Intrasporangiaceae	Terrabacter		68	21	0	0	0	0	0	0	0	0	40	79	0	65	0	0	0	0	0	0	0	0	0	0
Bacteria	Proteobacteria	Alphaproteobacteria	Rhizobiales	Rhizobiaceae	Ensifer		7	16	19	12	11	0	19	8	3	13	16	8	17	16	12	9	12	27	5	13	3	9	6	0
Bacteria	Actinobacteriota	Actinobacteria	Micrococcales	Promicromonosporaceae	Promicromonospora		24	15	0	0	0	0	0	0	0	0	0	0	0	0	0	75	62	4	0	0	0	46	34	0
Bacteria	Firmicutes	Bacilli	Bacillales	Bacillaceae	Bacillus		0	0	27	0	8	9	0	0	0	9	0	0	10	0	11	0	20	12	0	20	47	72	0	15
Bacteria	Actinobacteriota	Actinobacteria	Micrococcales	Promicromonosporaceae	Cellulosimicrobium		0	0	0	0	0	71	0	0	0	0	32	0	0	0	12	90	0	0	0	55	0	0	0	0
Bacteria	Proteobacteria	Alphaproteobacteria	Rhizobiales	Rhizobiaceae	Ensifer		8	13	18	3	11	0	28	9	7	13	0	15	8	6	16	11	18	39	4	5	11	8	8	0
Bacteria	Proteobacteria	Alphaproteobacteria	Rhizobiales	Rhizobiaceae	Allorhizobium-Neorhizobium-Pararhizobium-Rhizobium		0	12	8	41	0	0	0	9	16	4	0	9	13	0	0	19	14	0	16	12	21	7	31	25
Bacteria	Actinobacteriota	Actinobacteria	Corynebacteriales	Mycobacteriaceae	Mycobacterium		0	0	113	23	0	93	0	22	0	0	0	0	0	0	0	0	0	0	0	0	0	0	0	0
Bacteria	Proteobacteria	Gammaproteobacteria	Pseudomonadales	Pseudomonadaceae	Pseudomonas		35	3	14	0	0	9	0	0	0	20	0	5	5	0	10	0	66	9	10	50	2	0	8	0
Bacteria	Firmicutes	Bacilli	Bacillales	Bacillaceae	Bacillus		57	0	15	0	17	3	0	25	0	0	0	14	12	47	15	14	6	0	0	17	0	0	0	0
Bacteria	Proteobacteria	Alphaproteobacteria	Rhizobiales	Rhizobiaceae	Allorhizobium-Neorhizobium-Pararhizobium-Rhizobium		0	7	11	37	0	0	0	15	19	5	0	6	4	0	0	14	8	0	22	7	26	11	23	27
Bacteria	Proteobacteria	Gammaproteobacteria	Burkholderiales	Methylophilaceae	Methylobacillus		24	20	3	21	0	3	21	25	0	6	0	14	13	15	0	13	5	18	4	5	13	7	7	3
Bacteria	Verrucomicrobiota	Verrucomicrobiae	Opitutales	Opitutaceae	Opitutus	Verrucomicrobia_bacterium	0	0	62	9	0	0	0	49	45	0	0	0	0	50	0	0	0	0	0	0	0	0	25	0
Bacteria	Proteobacteria	Gammaproteobacteria	Burkholderiales	Methylophilaceae	Methylobacillus		16	19	10	10	0	1	15	16	0	10	0	6	21	8	0	14	11	27	6	9	10	5	21	4
Bacteria	Proteobacteria	Gammaproteobacteria	Xanthomonadales	Xanthomonadaceae	Pseudoxanthomonas		5	19	9	6	19	15	3	5	10	23	11	11	1	0	6	0	12	6	14	18	0	6	9	31
Bacteria	Proteobacteria	Gammaproteobacteria	Xanthomonadales	Xanthomonadaceae	Pseudoxanthomonas		5	0	8	5	25	11	3	2	7	27	6	3	3	0	18	57	12	8	11	17	0	8	2	0
Bacteria	Actinobacteriota	Actinobacteria	Micrococcales	Micrococcaceae	Pseudarthrobacter		11	8	6	21	9	6	5	14	10	9	14	11	7	12	10	8	9	18	3	12	4	10	11	7
Bacteria	Actinobacteriota	Actinobacteria	Streptomycetales	Streptomycetaceae	Streptomyces		8	10	5	7	8	11	23	24	14	4	0	0	11	7	0	16	10	16	18	0	14	8	14	6
Bacteria	Proteobacteria	Gammaproteobacteria	Xanthomonadales	Xanthomonadaceae	Pseudoxanthomonas		4	0	9	5	21	16	3	6	13	28	4	5	1	0	11	51	13	6	10	18	0	5	4	0
Bacteria	Proteobacteria	Alphaproteobacteria	Rhizobiales	Devosiaceae	Devosia		0	3	0	7	0	28	0	72	89	0	0	0	8	0	0	0	0	6	0	0	0	0	20	0
Bacteria	Actinobacteriota	Actinobacteria	Propionibacteriales	Nocardioidaceae	Kribbella		26	24	35	0	0	0	0	0	0	0	36	0	0	0	0	69	0	0	0	0	0	42	0	0
Bacteria	Proteobacteria	Alphaproteobacteria	Rhizobiales	Rhizobiaceae	Allorhizobium-Neorhizobium-Pararhizobium-Rhizobium		0	7	6	25	0	0	21	8	8	7	0	13	9	0	0	0	45	0	0	8	16	11	24	23
Bacteria	Proteobacteria	Alphaproteobacteria	Rhizobiales	Rhizobiaceae	Allorhizobium-Neorhizobium-Pararhizobium-Rhizobium		32	8	14	26	0	15	0	11	0	12	0	6	10	0	0	14	0	0	0	11	21	13	20	16
Bacteria	Actinobacteriota	Actinobacteria	Streptomycetales	Streptomycetaceae	Streptomyces		15	12	14	14	8	8	33	24	0	5	0	15	9	0	0	0	10	9	16	0	0	7	20	8
Bacteria	Proteobacteria	Alphaproteobacteria	Rhizobiales	Rhizobiaceae			0	0	104	0	0	0	0	0	0	0	0	0	0	0	0	0	0	0	66	0	0	55	0	0
Bacteria	Proteobacteria	Alphaproteobacteria	Azospirillales	Azospirillaceae	Skermanella		0	0	0	0	0	0	0	0	0	0	0	83	0	142	0	0	0	0	0	0	0	0	0	0
Bacteria	Actinobacteriota	Actinobacteria	Micrococcales	Micrococcaceae	Pseudarthrobacter		12	5	7	17	6	13	4	10	6	7	11	9	9	13	6	12	11	11	0	9	12	17	16	1
Bacteria	Actinobacteriota	Actinobacteria	Streptomycetales	Streptomycetaceae	Streptomyces		9	10	3	7	7	8	23	19	0	16	0	16	3	13	0	4	15	16	15	0	10	5	13	11
Bacteria	Actinobacteriota	Actinobacteria	Micrococcales	Micrococcaceae	Pseudarthrobacter		13	8	12	13	2	4	6	14	6	7	12	12	8	13	4	3	7	14	12	8	8	14	11	8
Bacteria	Actinobacteriota	Rubrobacteria	Rubrobacterales	Rubrobacteriaceae	Rubrobacter	uncultured_Rubrobacter	0	0	0	0	0	0	0	0	0	0	0	0	0	0	0	0	43	0	0	0	30	0	71	74
Bacteria	Actinobacteriota	Actinobacteria	Streptomycetales	Streptomycetaceae	Streptomyces		11	16	7	10	10	9	22	17	0	10	0	8	4	14	0	6	9	15	10	0	4	6	13	15
Bacteria	Proteobacteria	Alphaproteobacteria	Rhizobiales	Devosiaceae	Devosia		97	0	0	7	34	57	0	0	0	6	0	0	11	0	0	0	0	0	0	0	0	0	0	0
Bacteria	Actinobacteriota	Actinobacteria	Corynebacteriales	Mycobacteriaceae	Mycobacterium		0	42	0	0	0	0	0	0	0	31	0	100	0	0	0	0	0	0	0	0	0	0	39	0
Bacteria	Proteobacteria	Alphaproteobacteria	Rhizobiales	Devosiaceae	Devosia		0	0	0	0	0	0	0	0	0	10	0	0	21	0	16	84	52	0	0	28	0	0	0	0
Bacteria	Proteobacteria	Alphaproteobacteria	Rhizobiales	Rhizobiaceae	Ensifer		13	4	17	12	8	0	16	11	6	12	0	8	12	15	13	0	14	26	4	0	0	8	9	0
Bacteria	Bacteroidota	Bacteroidia	Cytophagales	Spirosomaceae	Dyadobacter		7	0	0	10	6	0	5	8	12	5	0	15	10	0	0	50	7	0	9	4	37	12	10	0
Bacteria	Proteobacteria	Alphaproteobacteria	Sphingomonadales	Sphingomonadaceae	Novosphingobium		5	10	0	10	5	0	0	20	0	0	0	3	0	0	50	18	77	0	4	0	0	0	0	0
Bacteria	Firmicutes	Bacilli	Bacillales	Bacillaceae	Bacillus		0	0	8	0	20	8	0	5	0	0	0	13	7	0	11	0	11	0	0	19	10	0	89	0
Bacteria	Proteobacteria	Alphaproteobacteria	Rhizobiales	Rhizobiaceae			63	0	0	0	0	0	63	0	0	0	0	0	0	0	0	0	0	74	0	0	0	0	0	0
Bacteria	Actinobacteriota	Actinobacteria	Micrococcales	Micrococcaceae	Pseudarthrobacter		13	9	6	12	7	10	6	11	3	7	8	15	6	10	10	7	3	9	5	4	12	16	4	6
Bacteria	Proteobacteria	Alphaproteobacteria	Rhizobiales	Devosiaceae	Devosia		0	0	54	12	0	0	0	0	0	15	0	0	22	18	0	0	26	0	30	0	0	0	22	0
Bacteria	Proteobacteria	Alphaproteobacteria	Rhizobiales	Devosiaceae	Devosia		0	0	28	9	0	0	0	0	0	0	0	0	0	0	0	88	66	1	0	0	0	0	7	0
Bacteria	Proteobacteria	Gammaproteobacteria	Xanthomonadales	Xanthomonadaceae	Pseudoxanthomonas		7	0	9	4	23	18	4	1	12	36	5	9	3	0	7	0	16	4	8	15	0	13	3	0
Bacteria	Proteobacteria	Alphaproteobacteria	Sphingomonadales	Sphingomonadaceae	Novosphingobium		6	5	80	12	0	0	0	25	0	0	0	2	0	0	0	10	0	0	0	0	0	0	0	57
Bacteria	Actinobacteriota	Actinobacteria	Streptomycetales	Streptomycetaceae	Streptomyces		15	15	4	11	4	0	19	17	0	0	0	6	8	13	0	4	11	12	15	0	7	14	15	6
Bacteria	Firmicutes	Bacilli	Bacillales	Bacillaceae	Bacillus		0	66	6	0	11	12	0	0	48	13	9	0	9	0	9	0	6	0	0	4	0	0	0	0
Bacteria	Proteobacteria	Gammaproteobacteria	Xanthomonadales	Xanthomonadaceae	Pseudoxanthomonas		10	0	2	5	26	22	5	3	10	28	3	4	4	0	7	0	17	7	10	14	0	9	5	0
Bacteria	Actinobacteriota	Actinobacteria	Propionibacteriales	Nocardioidaceae	Kribbella		0	0	0	31	28	0	0	0	0	43	0	0	0	89	0	0	0	0	0	0	0	0	0	0
Bacteria	Actinobacteriota	Rubrobacteria	Rubrobacterales	Rubrobacteriaceae	Rubrobacter		0	0	0	0	62	0	0	55	0	0	0	0	0	0	0	74	0	0	0	0	0	0	0	0
Bacteria	Proteobacteria	Gammaproteobacteria	Burkholderiales	Alcaligenaceae	Achromobacter		0	0	61	0	0	4	0	0	0	8	6	0	7	0	4	0	0	60	20	19	0	0	0	0
Bacteria	Actinobacteriota	Actinobacteria	Micromonosporales	Micromonosporaceae	Actinoplanes		0	0	0	76	0	0	113	0	0	0	0	0	0	0	0	0	0	0	0	0	0	0	0	0
Bacteria	Actinobacteriota	Actinobacteria	Micromonosporales	Micromonosporaceae	Actinoplanes		0	0	0	0	0	117	0	0	0	0	0	0	0	0	0	0	0	0	71	0	0	0	0	0
Bacteria	Actinobacteriota	Actinobacteria	Propionibacteriales	Nocardioidaceae	Nocardioides		0	20	11	3	0	0	0	7	56	0	0	7	0	7	0	8	0	5	43	0	3	8	7	0
Bacteria	Proteobacteria	Alphaproteobacteria	Rhizobiales	Devosiaceae	Devosia		0	0	0	7	39	0	0	0	0	7	48	0	16	0	0	0	31	0	37	0	0	0	0	0
Bacteria	Actinobacteriota	Actinobacteria	Corynebacteriales	Mycobacteriaceae	Mycobacterium		41	0	0	0	0	0	60	0	56	0	0	0	0	0	0	27	0	0	0	0	0	0	0	0
Bacteria	Actinobacteriota	Actinobacteria	Micrococcales	Micrococcaceae	Pseudarthrobacter		13	12	7	0	2	5	10	13	10	0	11	8	9	8	9	6	0	15	0	13	7	8	5	13
Bacteria	Actinobacteriota	Actinobacteria	Glycomycetales	Glycomycetaceae	Glycomyces		0	0	0	0	0	11	6	15	17	0	0	3	0	0	0	61	0	0	0	0	71	0	0	0
Bacteria	Proteobacteria	Alphaproteobacteria	Rhizobiales	Beijerinckiaceae	Microvirga		0	0	0	0	0	0	0	109	0	74	0	0	0	0	0	0	0	0	0	0	0	0	0	0
Bacteria	Actinobacteriota	Actinobacteria	Micrococcales	Micrococcaceae	Pseudarthrobacter		11	4	17	0	12	6	5	13	17	0	9	8	10	9	7	4	0	11	3	8	3	8	4	13
Bacteria	Actinobacteriota	Actinobacteria	Micrococcales	Promicromonosporaceae	Cellulosimicrobium		0	0	0	0	0	0	0	0	0	0	90	0	8	0	13	0	0	0	0	71	0	0	0	0
Bacteria	Proteobacteria	Alphaproteobacteria	Rickettsiales	Mitochondria	Mitochondria	Arachis_hypogaea	0	16	0	21	0	0	0	0	0	0	0	0	0	0	0	7	0	0	0	0	69	0	0	68
Bacteria	Proteobacteria	Gammaproteobacteria	Xanthomonadales	Xanthomonadaceae	Pseudoxanthomonas		6	0	10	9	19	16	5	6	11	20	3	3	3	0	7	0	18	4	11	12	0	12	3	0
Bacteria	Proteobacteria	Alphaproteobacteria	Sphingomonadales	Sphingomonadaceae	Novosphingobium		0	8	0	0	15	0	0	0	0	0	0	7	106	0	0	0	0	41	1	0	0	0	0	0
Bacteria	Firmicutes	Bacilli	Bacillales	Bacillaceae	Bacillus		11	0	14	0	17	7	0	53	0	9	0	0	14	6	9	0	16	0	0	21	0	0	0	0
Bacteria	Actinobacteriota	Actinobacteria	Micromonosporales	Micromonosporaceae			0	0	14	0	23	0	0	0	0	0	0	0	0	0	0	48	0	0	61	0	0	0	18	11
Bacteria	Actinobacteriota	Actinobacteria	Propionibacteriales	Nocardioidaceae	Nocardioides		53	0	41	0	0	0	0	0	0	0	0	0	0	0	0	30	0	0	0	0	0	50	0	0
Bacteria	Firmicutes	Bacilli	Bacillales	Bacillaceae	Bacillus		0	0	10	0	10	3	0	65	0	19	0	0	10	0	0	0	3	0	42	12	0	0	0	0
Bacteria	Proteobacteria	Alphaproteobacteria	Azospirillales	Azospirillaceae	Skermanella		0	0	0	0	0	0	0	0	30	0	68	0	0	0	0	0	0	76	0	0	0	0	0	0
Bacteria	Actinobacteriota	Actinobacteria	Streptomycetales	Streptomycetaceae	Streptomyces		0	0	17	0	22	16	0	0	0	13	0	0	4	24	14	0	11	6	0	32	0	0	0	13
Bacteria	Proteobacteria	Alphaproteobacteria	Rhodobacterales	Rhodobacteraceae	Tabrizicola		0	0	0	81	0	0	0	0	0	0	0	0	0	0	0	0	0	0	0	0	0	15	76	0
Bacteria	Proteobacteria	Alphaproteobacteria	Rhizobiales	Rhizobiaceae			0	42	5	0	10	0	0	0	8	0	0	0	0	0	0	0	0	5	11	7	0	9	73	0
Bacteria	Bacteroidota	Bacteroidia	Cytophagales	Spirosomaceae	Dyadobacter		8	0	4	3	5	0	10	4	13	3	0	0	6	0	43	0	8	0	9	8	29	10	5	0
Bacteria	Actinobacteriota	Actinobacteria	Micrococcales	Micrococcaceae	Pseudarthrobacter		4	5	4	23	10	0	7	3	0	11	4	9	7	8	9	14	0	8	0	12	6	9	7	6
Bacteria	Actinobacteriota	Actinobacteria	Propionibacteriales	Nocardioidaceae	Nocardioides		14	0	9	2	0	0	0	15	0	0	59	4	0	12	0	4	0	7	0	0	4	1	3	31
Bacteria	Proteobacteria	Alphaproteobacteria	Rhizobiales	Rhizobiaceae			13	0	12	1	40	0	9	12	20	11	0	6	0	10	0	0	0	0	11	0	0	4	0	12
Bacteria	Proteobacteria	Alphaproteobacteria	Azospirillales	Azospirillaceae	Skermanella		40	25	0	0	0	37	0	0	0	0	0	0	0	0	0	58	0	0	0	0	0	0	0	0
Bacteria	Actinobacteriota	Actinobacteria	Streptomycetales	Streptomycetaceae	Streptomyces		8	4	4	28	0	20	0	9	46	0	0	0	0	0	0	0	0	9	5	0	15	0	7	5
Bacteria	Verrucomicrobiota	Verrucomicrobiae	Opitutales	Opitutaceae	Opitutus	Verrucomicrobia_bacterium	0	76	0	17	0	0	0	0	0	0	0	0	0	0	0	0	0	0	0	67	0	0	0	0
Bacteria	Actinobacteriota	Actinobacteria	Propionibacteriales	Nocardioidaceae	Nocardioides		0	0	7	6	0	0	0	4	0	0	0	3	0	3	0	3	0	3	57	70	1	3	0	0
Bacteria	Actinobacteriota	Actinobacteria	Propionibacteriales	Nocardioidaceae	Kribbella		33	47	38	0	0	0	0	0	0	0	0	0	0	0	0	0	0	40	0	0	0	0	0	0
Bacteria	Proteobacteria	Gammaproteobacteria	Burkholderiales	Comamonadaceae	Variovorax		0	5	0	7	13	0	6	5	0	2	60	11	0	3	0	0	0	7	8	0	10	5	9	7
Bacteria	Firmicutes	Bacilli	Bacillales	Bacillaceae	Bacillus		0	0	13	0	13	3	0	0	0	17	27	0	0	0	11	0	6	0	0	12	0	47	0	9
Bacteria	Actinobacteriota	Actinobacteria	Corynebacteriales	Mycobacteriaceae	Mycobacterium		0	0	0	0	71	0	0	0	0	0	0	0	0	0	0	49	0	37	0	0	0	0	0	0
Bacteria	Verrucomicrobiota	Verrucomicrobiae	Opitutales	Opitutaceae	Opitutus	Verrucomicrobia_bacterium	0	0	0	11	0	0	0	0	0	0	0	0	0	0	0	0	0	0	53	37	54	0	0	0
Bacteria	Proteobacteria	Alphaproteobacteria	Rhizobiales	Rhizobiaceae			0	0	0	0	0	0	0	50	0	0	0	0	0	0	0	0	0	0	0	0	0	0	104	0
Bacteria	Proteobacteria	Gammaproteobacteria	Burkholderiales	Methylophilaceae	Methylobacillus	uncultured_bacterium	13	5	6	9	3	0	10	6	0	0	34	7	0	7	0	8	0	4	8	0	2	13	12	6
Bacteria	Proteobacteria	Alphaproteobacteria	Rhizobiales	Beijerinckiaceae	Bosea		0	75	0	0	0	0	0	0	0	0	0	0	0	78	0	0	0	0	0	0	0	0	0	0
Bacteria	Actinobacteriota	Actinobacteria	Streptomycetales	Streptomycetaceae	Streptomyces		0	0	17	0	25	17	0	0	0	6	0	0	9	11	12	0	16	14	0	17	0	0	0	9
Bacteria	Actinobacteriota	Actinobacteria	Pseudonocardiales	Pseudonocardiaceae	Lechevalieria		0	0	0	13	0	0	0	0	0	54	0	0	0	0	0	0	0	86	0	0	0	0	0	0
Bacteria	Actinobacteriota	Actinobacteria	Micromonosporales	Micromonosporaceae			61	0	14	48	0	0	0	0	0	0	0	0	0	0	0	0	0	0	0	0	0	0	9	20
Bacteria	Firmicutes	Bacilli	Bacillales	Bacillaceae	Bacillus		0	0	18	0	15	8	0	2	0	0	0	21	2	0	11	0	6	0	54	15	0	0	0	0
Bacteria	Firmicutes	Bacilli	Bacillales	Bacillaceae	Bacillus		0	0	6	0	14	0	49	5	0	0	0	0	19	26	13	0	2	0	0	5	0	0	0	13
Bacteria	Proteobacteria	Alphaproteobacteria	Sphingomonadales	Sphingomonadaceae	Sphingomonas		0	0	0	5	0	0	0	0	0	14	0	0	37	0	0	0	0	0	0	96	0	0	0	0
Bacteria	Proteobacteria	Alphaproteobacteria	Rhizobiales	Rhizobiaceae			20	0	29	0	20	0	0	0	9	0	0	0	0	0	25	0	0	0	15	26	0	7	0	0
Bacteria	Proteobacteria	Alphaproteobacteria	Sphingomonadales	Sphingomonadaceae	Sphingomonas		0	0	0	0	0	93	0	0	0	0	0	0	0	0	0	0	58	0	0	0	0	0	0	0
Bacteria	Bacteroidota	Bacteroidia	Cytophagales	Cytophagaceae	Rhodocytophaga	uncultured_Bacteroidetes	0	0	53	0	9	0	0	0	0	17	0	0	0	0	0	0	0	0	0	30	0	0	41	0
Bacteria	Bacteroidota	Bacteroidia	Sphingobacteriales	Sphingobacteriaceae	Sphingobacterium	Sphingobacterium_multivorum	52	0	0	0	0	6	0	0	0	6	10	0	0	0	12	0	0	0	24	33	0	5	0	0
Bacteria	Firmicutes	Bacilli	Bacillales	Bacillaceae	Bacillus		0	0	6	0	10	4	0	37	0	0	0	20	9	0	12	19	12	0	0	19	0	0	0	0
Bacteria	Actinobacteriota	Actinobacteria	Propionibacteriales	Nocardioidaceae	Kribbella		0	0	0	0	0	0	0	88	0	0	0	0	0	0	0	0	0	0	0	0	0	0	60	0
Bacteria	Firmicutes	Bacilli	Bacillales	Bacillaceae	Bacillus		0	58	11	0	15	0	0	0	0	5	0	0	4	0	8	0	6	0	0	13	0	0	0	27
Bacteria	Actinobacteriota	Actinobacteria	Micrococcales	Microbacteriaceae	Agromyces		0	31	0	0	0	0	0	0	0	0	0	0	0	0	0	0	0	116	0	0	0	0	0	0
Bacteria	Actinobacteriota	Actinobacteria	Micrococcales	Promicromonosporaceae	Promicromonospora		8	3	0	0	0	0	0	4	0	0	0	5	0	4	0	17	0	3	0	0	0	0	0	102
Bacteria	Firmicutes	Bacilli	Bacillales	Bacillaceae	Bacillus		0	0	12	0	8	0	0	0	0	6	0	0	0	0	12	0	13	52	0	18	0	0	0	24
Bacteria	Actinobacteriota	Actinobacteria	Streptomycetales	Streptomycetaceae	Streptomyces		0	0	8	15	36	13	0	0	0	14	0	0	1	0	18	0	12	5	0	13	0	0	10	0
Bacteria	Proteobacteria	Alphaproteobacteria	Sphingomonadales	Sphingomonadaceae	Sphingomonas		0	0	0	4	0	0	69	0	64	8	0	0	0	0	0	0	0	0	0	0	0	0	0	0
Bacteria	Firmicutes	Bacilli	Bacillales	Bacillaceae	Bacillus		0	0	8	0	14	4	0	0	0	22	26	0	0	0	13	0	7	0	0	8	27	0	0	15
Bacteria	Proteobacteria	Gammaproteobacteria	Burkholderiales	Comamonadaceae	Acidovorax		0	0	0	0	0	31	50	0	0	0	0	0	0	33	0	0	0	0	17	0	0	0	0	13
Bacteria	Proteobacteria	Alphaproteobacteria	Rhizobiales	Rhizobiaceae			16	3	6	6	0	0	8	9	6	7	0	8	7	0	0	0	0	38	4	0	0	7	0	18
Bacteria	Proteobacteria	Gammaproteobacteria	Burkholderiales	Methylophilaceae	Methylobacillus	uncultured_bacterium	9	10	5	12	2	0	10	9	36	0	0	4	0	5	0	10	0	4	2	0	4	6	7	8
Bacteria	Actinobacteriota	Actinobacteria	Glycomycetales	Glycomycetaceae	Glycomyces		0	0	0	0	0	0	9	0	0	0	0	4	0	0	0	0	4	73	0	0	0	0	53	0
Bacteria	Actinobacteriota	Actinobacteria	Streptomycetales	Streptomycetaceae	Streptomyces		9	17	3	7	7	0	23	8	0	0	0	10	8	6	0	4	5	12	7	0	5	0	8	3
Bacteria	Firmicutes	Bacilli	Bacillales	Bacillaceae	Bacillus		3	0	12	0	9	11	0	0	0	5	0	0	4	5	12	0	14	0	50	17	0	0	0	0
Bacteria	Proteobacteria	Alphaproteobacteria	Sphingomonadales	Sphingomonadaceae	Novosphingobium		0	7	0	13	3	0	0	50	0	0	0	8	0	0	0	20	0	27	13	0	0	0	0	0
Bacteria	Proteobacteria	Gammaproteobacteria	Pseudomonadales	Pseudomonadaceae	Pseudomonas		57	5	12	0	0	1	2	0	0	7	0	2	4	0	8	0	0	12	11	0	5	8	6	0
Bacteria	Proteobacteria	Alphaproteobacteria	Rhizobiales	Rhizobiaceae			13	7	7	5	0	25	4	13	0	12	0	5	11	0	19	0	0	8	3	0	0	8	0	0
Bacteria	Firmicutes	Bacilli	Bacillales	Bacillaceae	Bacillus		8	0	20	0	14	15	0	0	0	10	0	29	7	0	11	0	8	0	0	18	0	0	0	0
Bacteria	Actinobacteriota	Actinobacteria	Micrococcales	Microbacteriaceae	Microbacterium		0	0	0	0	0	0	0	0	0	0	0	0	71	69	0	0	0	0	0	0	0	0	0	0
Bacteria	Actinobacteriota	Actinobacteria	Micrococcales	Micrococcaceae			0	7	0	27	12	0	17	10	0	0	0	4	0	18	0	14	0	7	0	8	3	4	0	8
Bacteria	Acidobacteriota	Acidobacteriae	Bryobacterales	Bryobacteraceae	Bryobacter		0	0	0	0	67	0	0	0	0	0	0	0	0	0	0	0	0	0	0	0	0	0	0	72
Bacteria	Proteobacteria	Alphaproteobacteria	Rhizobiales	Beijerinckiaceae	Bosea		0	0	0	0	65	0	0	0	0	0	0	0	0	0	0	0	0	0	0	0	0	74	0	0
Bacteria	Proteobacteria	Gammaproteobacteria	Xanthomonadales	Xanthomonadaceae	Pseudoxanthomonas		5	0	10	11	13	17	2	0	5	12	8	2	8	0	6	0	13	0	9	11	0	3	3	0
Bacteria	Proteobacteria	Alphaproteobacteria	Rhizobiales	Rhizobiaceae	Allorhizobium-Neorhizobium-Pararhizobium-Rhizobium		0	0	0	31	0	0	0	0	52	0	0	0	55	0	0	0	0	0	0	0	0	0	0	0
Bacteria	Actinobacteriota	Actinobacteria	Micrococcales	Microbacteriaceae	Agromyces		0	0	0	20	0	0	0	0	0	0	0	0	0	0	0	0	0	0	68	0	0	50	0	0
Bacteria	Firmicutes	Bacilli	Bacillales	Bacillaceae	Bacillus		0	0	7	46	15	6	0	0	21	0	0	0	0	0	21	5	7	0	0	9	0	0	0	0
Bacteria	Gemmatimonadota	Gemmatimonadetes	Gemmatimonadales	Gemmatimonadaceae	uncultured		0	0	0	0	0	0	0	61	0	0	0	0	0	0	0	0	0	0	0	0	0	0	0	76
Bacteria	Actinobacteriota	Actinobacteria	Micrococcales	Microbacteriaceae	Microbacterium		0	0	0	0	0	0	0	0	0	0	0	0	0	0	0	137	0	0	0	0	0	0	0	0
Bacteria	Actinobacteriota	Actinobacteria	Micrococcales	Micrococcaceae	Paenarthrobacter		10	0	0	0	0	39	0	7	0	10	23	9	0	14	0	0	0	7	6	0	0	11	0	0
Bacteria	Actinobacteriota	Actinobacteria	Pseudonocardiales	Pseudonocardiaceae	Lechevalieria		0	13	0	3	0	0	4	7	0	0	0	0	0	0	0	0	0	0	0	0	0	109	0	0
Bacteria	Proteobacteria	Gammaproteobacteria	Burkholderiales	Methylophilaceae	Methylobacillus	uncultured_bacterium	8	7	6	11	6	0	10	7	0	0	0	4	0	1	25	11	0	8	4	0	5	5	13	4
Bacteria	Actinobacteriota	Actinobacteria	Micrococcales	Promicromonosporaceae	Promicromonospora		0	11	0	0	0	0	112	0	0	0	0	0	0	0	0	0	0	12	0	0	0	0	0	0
Bacteria	Proteobacteria	Alphaproteobacteria	Rhizobiales	Rhizobiaceae	Allorhizobium-Neorhizobium-Pararhizobium-Rhizobium		0	0	0	4	8	12	0	0	20	0	12	0	0	0	8	14	0	10	0	0	0	0	2	45
Bacteria	Proteobacteria	Gammaproteobacteria	Burkholderiales	Methylophilaceae	Methylophilus		0	19	57	11	0	0	0	0	0	0	0	3	0	0	0	4	0	5	0	0	0	0	3	32
Bacteria	Actinobacteriota	Actinobacteria	Streptomycetales	Streptomycetaceae	Streptomyces		0	0	19	0	20	16	0	0	0	13	0	0	3	0	12	0	11	7	0	17	0	0	16	0
Bacteria	Actinobacteriota	Actinobacteria	Micrococcales	Microbacteriaceae			0	0	0	0	0	0	0	0	0	0	0	0	0	0	0	0	0	0	0	0	41	0	0	93
Bacteria	Actinobacteriota	Actinobacteria	Streptomycetales	Streptomycetaceae	Streptomyces		10	10	0	7	0	0	0	0	0	0	0	0	9	0	0	12	0	6	38	0	4	28	5	4
Bacteria	Proteobacteria	Gammaproteobacteria	Pseudomonadales	Pseudomonadaceae	Pseudomonas		0	9	15	0	27	11	4	0	0	10	0	5	3	0	10	0	0	0	9	0	4	18	8	0
Bacteria	Proteobacteria	Alphaproteobacteria	Rhizobiales	Devosiaceae	Devosia		0	0	0	9	22	0	0	0	0	8	0	72	22	0	0	0	0	0	0	0	0	0	0	0
Bacteria	Proteobacteria	Alphaproteobacteria	Rhizobiales	Rhizobiaceae	Allorhizobium-Neorhizobium-Pararhizobium-Rhizobium		0	0	0	0	27	0	0	0	0	0	0	0	31	0	0	0	0	0	0	0	0	0	0	75
Bacteria	Actinobacteriota	Actinobacteria	Propionibacteriales	Nocardioidaceae	Nocardioides		11	11	6	0	0	0	0	5	0	0	0	10	0	3	0	4	59	5	0	0	3	12	3	0
Bacteria	Firmicutes	Bacilli	Bacillales	Bacillaceae	Bacillus		0	0	11	0	6	7	0	0	0	12	0	0	6	0	34	16	2	33	0	5	0	0	0	0
Bacteria	Proteobacteria	Gammaproteobacteria	Enterobacterales	Enterobacteriaceae			0	0	0	0	0	5	0	0	0	10	0	0	13	0	36	0	0	25	0	0	0	0	42	0
Bacteria	Actinobacteriota	Actinobacteria	Micromonosporales	Micromonosporaceae	Actinoplanes		0	0	0	0	0	0	0	0	0	0	0	0	0	0	0	0	0	0	0	131	0	0	0	0
Bacteria	Proteobacteria	Alphaproteobacteria	Rhizobiales	Rhizobiaceae	Allorhizobium-Neorhizobium-Pararhizobium-Rhizobium		0	0	68	0	0	0	20	0	0	0	0	0	0	0	0	0	0	0	0	0	0	42	0	0
Bacteria	Proteobacteria	Alphaproteobacteria	Azospirillales	Azospirillaceae	Skermanella		0	0	56	0	0	0	0	0	0	0	0	0	0	0	0	0	0	0	0	74	0	0	0	0
Bacteria	Proteobacteria	Gammaproteobacteria	Burkholderiales	Comamonadaceae			0	0	38	0	26	0	0	0	0	0	0	0	0	0	0	0	0	0	0	6	0	18	29	13
Bacteria	Actinobacteriota	Actinobacteria	Micrococcales	Promicromonosporaceae	Promicromonospora		19	0	0	0	0	0	0	0	0	0	0	0	0	0	0	0	0	17	93	0	0	0	0	0
Bacteria	Proteobacteria	Alphaproteobacteria	Rhizobiales	Rhizobiaceae			7	8	9	4	0	8	8	5	5	12	0	7	7	0	39	0	0	0	3	0	0	7	0	0
Bacteria	Proteobacteria	Alphaproteobacteria	Sphingomonadales	Sphingomonadaceae	Novosphingobium		6	11	0	0	14	0	0	0	85	0	0	7	0	0	0	0	0	0	6	0	0	0	0	0
Bacteria	Proteobacteria	Alphaproteobacteria	Rhizobiales	Devosiaceae	Devosia		0	0	0	10	0	0	0	0	0	24	0	0	11	19	0	0	0	3	0	0	0	0	0	62
Bacteria	Firmicutes	Bacilli	Bacillales	Bacillaceae	Bacillus		16	0	14	0	7	13	0	0	0	6	0	0	10	14	13	0	13	0	0	22	0	0	0	0
Bacteria	Actinobacteriota	Actinobacteria	Corynebacteriales	Mycobacteriaceae	Mycobacterium		0	0	0	27	0	0	0	26	0	0	0	0	0	0	0	0	75	0	0	0	0	0	0	0
Bacteria	Firmicutes	Bacilli	Bacillales	Bacillaceae	Bacillus		6	0	26	0	11	10	0	0	0	10	0	0	4	20	10	0	8	0	0	22	0	0	0	0
Bacteria	Firmicutes	Bacilli	Bacillales	Bacillaceae	Bacillus		0	0	10	0	10	21	0	9	0	0	0	21	10	0	7	0	5	0	0	7	27	0	0	0
Bacteria	Actinobacteriota	Actinobacteria	Micrococcales	Micrococcaceae	Paenarthrobacter		6	0	0	0	0	0	0	5	0	9	16	7	0	10	0	0	0	4	10	54	0	5	0	0
Bacteria	Actinobacteriota	Actinobacteria	Micrococcales	Promicromonosporaceae	Isoptericola		0	0	58	0	0	0	0	0	0	0	0	0	0	0	10	0	58	0	0	0	0	0	0	0
Bacteria	Firmicutes	Bacilli	Bacillales	Bacillaceae	Bacillus		0	0	10	0	9	4	0	0	0	0	47	0	14	0	0	0	7	0	0	6	0	0	0	29
Bacteria	Actinobacteriota	Actinobacteria	Micrococcales	Micrococcaceae	Paenarthrobacter		7	0	0	0	0	0	0	3	0	6	0	11	0	9	16	0	0	0	9	0	0	8	0	56
Bacteria	Actinobacteriota	Rubrobacteria	Rubrobacterales	Rubrobacteriaceae	Rubrobacter	uncultured_bacterium	0	0	31	0	0	0	0	0	0	0	0	39	0	7	0	3	38	0	0	0	4	0	0	3
Bacteria	Verrucomicrobiota	Verrucomicrobiae	Opitutales	Opitutaceae	Opitutus	Verrucomicrobia_bacterium	0	0	0	0	0	49	22	0	0	0	0	0	0	0	0	54	0	0	0	0	0	0	0	0
Bacteria	Proteobacteria	Gammaproteobacteria	Burkholderiales	Methylophilaceae	Methylobacillus	uncultured_bacterium	12	12	8	10	6	0	11	9	0	0	0	4	0	4	0	12	0	8	5	0	2	9	10	2
Bacteria	Proteobacteria	Gammaproteobacteria	Burkholderiales	Methylophilaceae	Methylobacillus	uncultured_bacterium	7	4	7	8	8	0	11	12	0	0	0	7	0	7	0	8	0	9	3	0	9	5	16	3
Bacteria	Patescibacteria	Saccharimonadia	Saccharimonadales				0	6	0	0	0	0	0	0	0	52	0	0	0	0	0	0	0	0	0	0	0	0	66	0
Bacteria	Proteobacteria	Gammaproteobacteria	Burkholderiales	Comamonadaceae			0	0	35	0	0	0	0	0	0	0	0	0	0	0	0	0	0	0	0	5	0	23	56	5
Bacteria	Actinobacteriota	Actinobacteria	Propionibacteriales	Nocardioidaceae	Kribbella		0	0	0	35	0	0	0	0	0	0	0	0	0	0	0	0	0	0	89	0	0	0	0	0
Bacteria	Bacteroidota	Bacteroidia	Chitinophagales	Chitinophagaceae	Flavisolibacter		0	0	0	0	52	0	0	0	0	0	0	29	0	0	0	0	0	0	0	43	0	0	0	0
Bacteria	Bacteroidota	Bacteroidia	Flavobacteriales	Flavobacteriaceae	Flavobacterium	uncultured_Myroides	0	0	0	0	0	8	0	0	72	0	36	0	8	0	0	0	0	0	0	0	0	0	0	0
Bacteria	Actinobacteriota	Actinobacteria	Propionibacteriales	Nocardioidaceae	Nocardioides		0	0	0	0	0	0	107	0	7	0	0	0	0	3	0	0	0	7	0	0	0	0	0	0
Bacteria	Actinobacteriota	Actinobacteria	Micrococcales	Microbacteriaceae	Microbacterium		0	0	0	0	0	0	74	0	0	0	0	0	0	0	50	0	0	0	0	0	0	0	0	0
Bacteria	Actinobacteriota	Actinobacteria	Micrococcales	Promicromonosporaceae	Promicromonospora		0	0	0	0	0	0	0	34	0	0	84	0	0	0	0	0	0	6	0	0	0	0	0	0
Bacteria	Actinobacteriota	Rubrobacteria	Rubrobacterales	Rubrobacteriaceae	Rubrobacter	uncultured_bacterium	0	0	0	0	10	0	8	1	0	0	0	0	0	8	0	3	0	85	0	0	8	0	0	0
Bacteria	Proteobacteria	Gammaproteobacteria	Burkholderiales	Comamonadaceae	Acidovorax		66	52	0	0	0	0	0	0	0	0	0	0	0	0	0	0	0	0	0	0	0	0	0	3
Bacteria	Bacteroidota	Bacteroidia	Cytophagales	Spirosomaceae	Dyadobacter		11	0	6	2	8	0	3	8	5	9	3	21	4	9	0	0	0	0	4	7	0	14	7	0
Bacteria	Proteobacteria	Gammaproteobacteria	Burkholderiales	Comamonadaceae	Variovorax		0	6	0	6	0	0	8	7	0	6	0	13	13	11	0	19	0	13	0	0	3	2	14	0
Bacteria	Firmicutes	Bacilli	Bacillales	Bacillaceae	Bacillus		0	0	17	0	12	12	0	0	0	11	0	31	5	0	7	0	9	0	0	17	0	0	0	0
Bacteria	Bacteroidota	Bacteroidia	Sphingobacteriales	Sphingobacteriaceae	Olivibacter	Olivibacter_soli	0	0	0	0	0	11	0	0	0	36	0	0	30	0	20	0	11	0	13	0	0	0	0	0
Bacteria	Proteobacteria	Alphaproteobacteria	Rhizobiales	Xanthobacteraceae	uncultured		0	0	0	0	0	0	0	0	0	0	0	0	0	0	0	0	0	78	43	0	0	0	0	0
Bacteria	Proteobacteria	Alphaproteobacteria	Azospirillales	Azospirillaceae	Skermanella		0	0	0	0	120	0	0	0	0	0	0	0	0	0	0	0	0	0	0	0	0	0	0	0
Bacteria	Gemmatimonadota	Gemmatimonadetes	Gemmatimonadales	Gemmatimonadaceae	uncultured		0	0	0	0	63	0	57	0	0	0	0	0	0	0	0	0	0	0	0	0	0	0	0	0
Bacteria	Proteobacteria	Alphaproteobacteria	Rhizobiales	Beijerinckiaceae	Microvirga		0	0	0	0	0	120	0	0	0	0	0	0	0	0	0	0	0	0	0	0	0	0	0	0
Bacteria	Proteobacteria	Alphaproteobacteria	Rhizobiales	Rhizobiaceae	Allorhizobium-Neorhizobium-Pararhizobium-Rhizobium		0	12	0	0	0	0	0	0	0	0	0	0	0	0	0	0	0	0	75	0	0	0	32	0
Bacteria	Proteobacteria	Gammaproteobacteria	Burkholderiales	Comamonadaceae			0	2	0	57	9	0	0	0	0	0	0	0	0	49	0	0	0	0	0	0	0	0	0	2
Bacteria	Proteobacteria	Alphaproteobacteria	Rhizobiales	Rhizobiaceae	Allorhizobium-Neorhizobium-Pararhizobium-Rhizobium		0	0	0	6	2	9	0	0	0	0	9	0	28	0	4	14	36	9	0	0	0	2	0	0
Bacteria	Proteobacteria	Alphaproteobacteria	Rhizobiales	Rhizobiaceae			0	0	0	0	0	0	0	0	0	0	0	0	75	0	0	0	0	0	0	0	0	0	0	44
Bacteria	Firmicutes	Bacilli	Bacillales	Bacillaceae	Bacillus		19	0	20	0	9	8	0	0	0	10	0	0	3	4	17	0	7	0	0	21	0	0	0	0
Bacteria	Actinobacteriota	Actinobacteria	Micrococcales	Micrococcaceae	Pseudarthrobacter		9	5	0	0	0	4	6	5	2	0	8	2	11	4	12	5	0	7	7	10	5	8	5	3
Bacteria	Actinobacteriota	Actinobacteria	Streptomycetales	Streptomycetaceae	Streptomyces		5	12	5	1	0	0	17	15	0	10	0	5	3	0	0	0	13	14	6	0	0	2	4	6
Bacteria	Actinobacteriota	Actinobacteria	Micrococcales	Micrococcaceae	Pseudarthrobacter		0	4	0	0	0	0	10	11	0	0	4	9	7	6	0	2	37	5	0	2	7	6	8	0
Bacteria	Proteobacteria	Alphaproteobacteria	Rhizobiales	Beijerinckiaceae	Microvirga		0	0	0	0	0	0	0	0	0	0	0	0	0	0	0	0	0	0	0	0	0	0	0	118
Bacteria	Proteobacteria	Alphaproteobacteria	Rhizobiales	Rhizobiaceae	Ensifer		45	0	0	0	11	0	0	0	4	0	0	16	0	0	25	0	0	0	0	0	0	16	0	0
Bacteria	Actinobacteriota	Actinobacteria	Micrococcales	Micrococcaceae			12	9	0	0	4	16	11	18	0	0	6	0	5	8	0	0	0	4	0	8	6	5	5	0
Bacteria	Proteobacteria	Gammaproteobacteria	Burkholderiales	Methylophilaceae	Methylobacillus	uncultured_bacterium	14	8	8	4	3	0	9	7	0	0	0	2	0	12	0	13	0	6	2	0	7	9	6	6
Bacteria	Proteobacteria	Alphaproteobacteria	Rhizobiales	Rhizobiaceae			0	116	0	0	0	0	0	0	0	0	0	0	0	0	0	0	0	0	0	0	0	0	0	0
Bacteria	Proteobacteria	Gammaproteobacteria	Burkholderiales	Methylophilaceae	Methylobacillus	uncultured_bacterium	18	9	8	9	4	0	5	9	0	0	0	3	0	8	0	9	0	6	7	0	6	1	8	5
Bacteria	Proteobacteria	Alphaproteobacteria	Rhizobiales	Beijerinckiaceae	Microvirga		0	0	0	0	0	0	0	0	0	0	0	0	0	0	0	0	0	0	0	0	115	0	0	0
Bacteria	Actinobacteriota	Rubrobacteria	Rubrobacterales	Rubrobacteriaceae	Rubrobacter	uncultured_bacterium	0	0	0	0	0	0	0	15	25	0	0	0	0	0	0	0	0	0	65	0	6	0	3	0
Bacteria	Actinobacteriota	Actinobacteria	Micrococcales	Microbacteriaceae	Microbacterium		0	0	0	0	0	0	0	0	0	0	0	0	0	0	0	0	114	0	0	0	0	0	0	0
Bacteria	Proteobacteria	Alphaproteobacteria	Rhizobiales	Beijerinckiaceae	Microvirga		0	0	0	0	0	0	0	0	0	0	0	0	0	0	0	0	0	114	0	0	0	0	0	0
Bacteria	Actinobacteriota	Actinobacteria	Streptomycetales	Streptomycetaceae	Streptomyces		9	3	0	2	0	0	0	0	0	0	0	65	3	0	0	10	0	8	0	0	3	0	2	8
Bacteria	Actinobacteriota	Actinobacteria	Micrococcales	Microbacteriaceae	Microbacterium		0	0	0	0	0	0	0	0	0	113	0	0	0	0	0	0	0	0	0	0	0	0	0	0
Bacteria	Actinobacteriota	Actinobacteria	Streptomycetales	Streptomycetaceae	Streptomyces		0	0	0	0	0	0	0	0	0	0	0	0	0	0	4	0	14	0	50	0	0	0	45	0
Bacteria	Bacteroidota	Bacteroidia	Chitinophagales	Chitinophagaceae	Niastella		0	0	0	0	0	0	0	0	0	0	0	0	0	0	0	0	51	0	0	0	0	62	0	0
Bacteria	Acidobacteriota	Vicinamibacteria	Vicinamibacterales	uncultured	uncultured	uncultured_Acidobacteriaceae	0	0	0	0	0	0	0	0	0	0	0	0	0	0	0	0	0	0	0	0	0	0	0	113
Bacteria	Actinobacteriota	Rubrobacteria	Rubrobacterales	Rubrobacteriaceae	Rubrobacter	uncultured_bacterium	0	0	0	0	0	0	0	3	0	0	7	0	0	5	0	0	0	0	0	0	5	86	6	0
Bacteria	Proteobacteria	Gammaproteobacteria	Xanthomonadales	Xanthomonadaceae	Pseudoxanthomonas		5	0	5	5	14	11	6	5	3	16	1	4	1	0	4	0	11	0	7	7	0	6	0	0
Bacteria	Bacteroidota	Bacteroidia	Cytophagales	Spirosomaceae	Dyadobacter		0	39	0	9	0	0	7	0	12	0	0	0	0	0	0	0	16	0	0	0	0	0	0	28
Bacteria	Proteobacteria	Alphaproteobacteria	Rhizobiales	Devosiaceae	Devosia		0	0	41	0	0	0	0	0	0	9	0	0	19	39	3	0	0	0	0	0	0	0	0	0
Bacteria	Proteobacteria	Alphaproteobacteria	Rhizobiales	Devosiaceae	Devosia		0	0	0	0	0	0	0	0	0	9	0	0	34	0	23	0	0	0	45	0	0	0	0	0
Bacteria	Bacteroidota	Bacteroidia	Cytophagales	Spirosomaceae	Dyadobacter		10	0	2	3	16	0	8	9	9	9	0	7	3	0	0	0	3	0	5	6	0	14	6	0
Bacteria	Proteobacteria	Gammaproteobacteria	Xanthomonadales	Xanthomonadaceae	Lysobacter		66	0	0	0	0	0	0	0	0	0	0	0	0	0	0	0	0	0	0	0	0	0	43	0
Bacteria	Proteobacteria	Gammaproteobacteria	Burkholderiales	Methylophilaceae			0	7	0	2	0	0	34	30	0	0	0	8	0	28	0	0	0	0	0	0	0	0	0	0
Bacteria	Actinobacteriota	Actinobacteria	Micrococcales	Micrococcaceae	Pseudarthrobacter		9	10	0	0	9	7	18	12	0	0	3	0	1	9	0	0	0	5	0	10	6	3	6	0
Bacteria	Actinobacteriota	Actinobacteria	Streptomycetales	Streptomycetaceae	Streptomyces		3	0	0	0	6	0	0	0	0	0	0	52	8	0	6	0	4	15	0	8	0	0	6	0
Bacteria	Proteobacteria	Alphaproteobacteria	Sphingomonadales	Sphingomonadaceae	Sphingomonas		0	0	0	7	0	0	0	0	0	0	0	0	0	0	0	0	4	97	0	0	0	0	0	0
Bacteria	Bacteroidota	Bacteroidia	Sphingobacteriales	Sphingobacteriaceae	Olivibacter	Olivibacter_soli	0	0	0	0	0	14	0	0	0	25	0	0	32	0	22	0	15	0	0	0	0	0	0	0
Bacteria	Proteobacteria	Alphaproteobacteria	Rhizobiales	Rhizobiaceae			11	0	7	4	0	5	3	7	2	12	0	12	13	3	0	8	0	0	6	0	0	14	0	0
Bacteria	Firmicutes	Bacilli	Bacillales	Bacillaceae	Bacillus		4	0	19	0	11	16	0	0	0	10	0	0	5	0	9	0	8	0	0	24	0	0	0	1
Bacteria	Proteobacteria	Alphaproteobacteria	Sphingomonadales	Sphingomonadaceae	Novosphingobium		0	10	0	11	0	0	0	0	0	0	0	1	0	0	0	0	0	0	0	85	0	0	0	0
Bacteria	Firmicutes	Bacilli	Bacillales	Bacillaceae	Bacillus		0	0	17	0	8	12	0	0	0	5	0	0	10	2	17	0	10	11	0	15	0	0	0	0
Bacteria	Firmicutes	Bacilli	Bacillales	Bacillaceae	Bacillus		0	0	14	0	13	11	0	0	0	5	0	0	2	0	9	0	13	22	0	16	0	0	0	2
Bacteria	Actinobacteriota	Actinobacteria	Micrococcales	Micrococcaceae	Paenarthrobacter		15	0	0	0	0	0	0	0	0	12	37	0	0	9	0	0	0	12	4	0	0	17	0	0
Bacteria	Bacteroidota	Bacteroidia	Cytophagales	Spirosomaceae	Dyadobacter		12	0	8	13	6	0	7	2	7	2	21	0	0	0	0	0	3	0	8	0	0	11	6	0
Bacteria	Actinobacteriota	Rubrobacteria	Rubrobacterales	Rubrobacteriaceae	Rubrobacter	uncultured_bacterium	0	0	0	0	0	0	0	12	49	0	0	0	0	0	0	0	0	0	0	0	9	0	36	0
Bacteria	Actinobacteriota	Actinobacteria	Micrococcales	Promicromonosporaceae	Isoptericola		0	0	0	0	0	0	0	0	0	0	0	0	94	0	12	0	0	0	0	0	0	0	0	0
Bacteria	Actinobacteriota	Actinobacteria	Streptomycetales	Streptomycetaceae	Streptomyces		6	12	0	0	3	0	16	0	0	0	43	0	0	0	0	0	7	5	2	0	0	0	6	5
Bacteria	Actinobacteriota	Actinobacteria	Micrococcales	Micrococcaceae	Pseudarthrobacter		6	11	0	0	0	0	10	7	0	0	15	0	0	9	0	7	0	6	0	7	3	11	13	0
Bacteria	Actinobacteriota	Rubrobacteria	Rubrobacterales	Rubrobacteriaceae	Rubrobacter	uncultured_bacterium	0	82	0	0	3	0	0	1	0	0	0	0	0	9	0	3	0	0	0	0	7	0	0	0
Bacteria	Actinobacteriota	Rubrobacteria	Rubrobacterales	Rubrobacteriaceae	Rubrobacter	uncultured_bacterium	48	0	0	0	0	0	30	0	0	0	0	0	0	8	0	9	0	0	0	0	9	0	0	0
Bacteria	Proteobacteria	Alphaproteobacteria	Rhizobiales	Xanthobacteraceae	uncultured		0	75	0	0	0	0	0	29	0	0	0	0	0	0	0	0	0	0	0	0	0	0	0	0
Bacteria	Proteobacteria	Alphaproteobacteria	Sphingomonadales	Sphingomonadaceae	Sphingomonas		0	0	0	3	0	0	0	0	0	12	0	89	0	0	0	0	0	0	0	0	0	0	0	0
Bacteria	Proteobacteria	Alphaproteobacteria	Rhizobiales	Beijerinckiaceae	Microvirga		0	0	0	0	0	0	0	0	0	0	0	0	0	0	0	104	0	0	0	0	0	0	0	0
Bacteria	Proteobacteria	Alphaproteobacteria	Rhizobiales	Rhizobiaceae	Allorhizobium-Neorhizobium-Pararhizobium-Rhizobium		14	0	0	0	0	0	0	0	18	0	0	0	0	0	11	0	0	0	0	60	0	0	0	0
Bacteria	Proteobacteria	Gammaproteobacteria	Burkholderiales	Methylophilaceae	Methylobacillus	uncultured_bacterium	8	7	4	7	3	0	7	8	0	0	0	8	0	4	0	9	0	8	3	0	3	6	15	3
Bacteria	Firmicutes	Bacilli	Bacillales	Bacillaceae	Bacillus		0	28	0	0	9	0	0	0	0	0	0	0	0	0	16	0	50	0	0	0	0	0	0	0
Bacteria	Proteobacteria	Gammaproteobacteria	Pseudomonadales	Pseudomonadaceae	Pseudomonas		0	9	17	0	7	6	7	0	0	13	0	6	2	0	12	0	0	0	8	0	1	7	7	0
Bacteria	Firmicutes	Bacilli	Bacillales	Bacillaceae	Bacillus		0	0	20	0	11	10	0	0	0	11	0	0	6	0	11	16	4	0	0	13	0	0	0	0
Bacteria	Proteobacteria	Alphaproteobacteria	Rhizobiales	Devosiaceae	Devosia		0	0	0	0	55	0	0	0	0	47	0	0	0	0	0	0	0	0	0	0	0	0	0	0
Bacteria	Proteobacteria	Alphaproteobacteria	Caulobacterales	Caulobacteraceae	Asticcacaulis	Asticcacaulis_endophyticus	0	0	0	0	0	62	0	0	0	40	0	0	0	0	0	0	0	0	0	0	0	0	0	0
Bacteria	Proteobacteria	Alphaproteobacteria	Rhizobiales	Rhizobiaceae	Allorhizobium-Neorhizobium-Pararhizobium-Rhizobium		0	0	0	0	0	0	0	0	0	0	0	69	0	0	0	0	0	0	33	0	0	0	0	0
Bacteria	Actinobacteriota	Actinobacteria	Micrococcales	Micrococcaceae	Paenarthrobacter		9	0	63	3	0	0	0	2	0	8	0	3	0	0	0	0	0	7	5	0	0	1	0	0
Bacteria	Actinobacteriota	Actinobacteria	Streptomycetales	Streptomycetaceae	Streptomyces		5	2	48	3	0	0	0	0	0	0	0	0	1	0	0	10	0	2	0	0	3	9	11	6
Bacteria	Proteobacteria	Alphaproteobacteria	Rhizobiales	Beijerinckiaceae	Bosea		99	0	0	0	0	0	0	0	0	0	0	0	0	0	0	0	0	0	0	0	0	0	0	0
Bacteria	Bacteroidota	Bacteroidia	Cytophagales	Spirosomaceae	Dyadobacter		15	0	2	3	0	0	9	0	9	3	10	7	3	0	0	0	5	0	5	10	0	10	8	0
Bacteria	Proteobacteria	Alphaproteobacteria	Sphingomonadales	Sphingomonadaceae	Sphingomonas		0	81	0	9	0	0	0	0	0	9	0	0	0	0	0	0	0	0	0	0	0	0	0	0
Bacteria	Proteobacteria	Gammaproteobacteria	Burkholderiales	Methylophilaceae	MM2	uncultured_bacterium	0	4	27	4	0	0	46	10	0	0	0	7	0	0	0	0	0	0	0	0	1	0	0	0
Bacteria	Bacteroidota	Bacteroidia	Cytophagales	Microscillaceae	Ohtaekwangia		0	0	0	0	0	0	0	0	0	0	0	44	0	0	0	0	0	0	41	14	0	0	0	0
Bacteria	Bacteroidota	Bacteroidia	Cytophagales	Cytophagaceae	Rhodocytophaga	uncultured_Bacteroidetes	0	0	0	0	0	0	0	0	0	0	0	0	0	0	0	53	0	0	0	0	0	0	0	46
Bacteria	Actinobacteriota	Actinobacteria	Micromonosporales	Micromonosporaceae	Actinoplanes		0	0	0	0	0	0	0	0	0	0	0	0	0	0	0	0	0	0	0	0	0	0	0	99
Bacteria	Actinobacteriota	Actinobacteria	Streptomycetales	Streptomycetaceae	Streptomyces		6	4	0	11	0	0	0	0	0	0	0	0	7	39	0	7	0	4	0	0	5	0	6	9
Bacteria	Proteobacteria	Alphaproteobacteria	Rhizobiales	Beijerinckiaceae	Microvirga		0	0	98	0	0	0	0	0	0	0	0	0	0	0	0	0	0	0	0	0	0	0	0	0
Bacteria	Proteobacteria	Alphaproteobacteria	Rhizobiales	Rhizobiaceae			0	0	0	0	98	0	0	0	0	0	0	0	0	0	0	0	0	0	0	0	0	0	0	0
Bacteria	Proteobacteria	Alphaproteobacteria	Rhizobiales	Rhizobiaceae			0	0	0	0	0	0	0	0	10	60	0	0	0	0	0	0	0	21	0	0	0	7	0	0
Bacteria	Proteobacteria	Alphaproteobacteria	Rhodobacterales	Rhodobacteraceae	Tabrizicola		0	0	42	0	0	0	0	0	0	0	0	0	0	0	0	0	0	0	0	0	48	7	0	0
Bacteria	Proteobacteria	Alphaproteobacteria	Rhizobiales	Rhizobiaceae			0	0	39	0	13	0	0	0	0	0	0	0	0	0	0	0	0	0	21	22	0	2	0	0
Bacteria	Firmicutes	Bacilli	Bacillales	Bacillaceae	Bacillus		0	0	3	0	10	6	0	28	0	9	0	0	10	0	10	3	5	0	0	13	0	0	0	0
Bacteria	Bacteroidota	Bacteroidia	Cytophagales	Spirosomaceae	Dyadobacter		0	0	3	5	4	0	9	5	9	2	21	11	4	0	0	0	0	0	3	0	0	10	11	0
Bacteria	Actinobacteriota	Actinobacteria	Streptosporangiales	Streptosporangiaceae	Nonomuraea		0	0	0	97	0	0	0	0	0	0	0	0	0	0	0	0	0	0	0	0	0	0	0	0
Bacteria	Proteobacteria	Gammaproteobacteria	Xanthomonadales	Xanthomonadaceae	Lysobacter		0	0	0	0	0	0	0	0	0	0	0	0	0	0	0	0	0	0	0	39	0	58	0	0
Bacteria	Proteobacteria	Gammaproteobacteria	Burkholderiales	Alcaligenaceae	Achromobacter		10	0	0	0	30	1	16	0	10	6	3	0	3	0	8	0	0	0	0	5	0	4	0	0
Bacteria	Proteobacteria	Alphaproteobacteria	Sphingomonadales	Sphingomonadaceae	Novosphingobium		5	11	0	7	11	0	0	21	0	0	0	6	0	0	0	26	0	5	4	0	0	0	0	0
Bacteria	Proteobacteria	Alphaproteobacteria	Rhizobiales	Rhizobiaceae			1	8	5	6	0	0	0	2	0	0	0	5	0	0	0	0	0	4	0	21	8	6	5	25
Bacteria	Actinobacteriota	Rubrobacteria	Rubrobacterales	Rubrobacteriaceae	Rubrobacter	uncultured_bacterium	0	0	18	0	0	0	0	0	0	0	0	22	0	7	0	3	37	0	0	0	2	0	0	7
Bacteria	Actinobacteriota	Actinobacteria	Micromonosporales	Micromonosporaceae			0	0	13	54	0	0	0	0	0	0	0	0	0	0	0	0	0	0	0	0	0	0	9	20
Bacteria	Proteobacteria	Alphaproteobacteria	Sphingomonadales	Sphingomonadaceae	Sphingomonas		0	0	0	19	0	0	0	0	0	0	0	0	0	77	0	0	0	0	0	0	0	0	0	0
Bacteria	Proteobacteria	Alphaproteobacteria	Rhizobiales	Beijerinckiaceae	Microvirga		0	0	0	0	0	0	0	0	0	0	96	0	0	0	0	0	0	0	0	0	0	0	0	0
Bacteria	Proteobacteria	Alphaproteobacteria	Rhizobiales	Beijerinckiaceae	Bosea		0	0	0	0	0	0	0	0	0	0	0	0	0	0	0	0	0	0	96	0	0	0	0	0
Bacteria	Actinobacteriota	Thermoleophilia	Solirubrobacterales	Solirubrobacteraceae	Solirubrobacter	uncultured_bacterium	0	0	0	0	0	0	0	0	0	0	0	0	0	0	0	0	0	0	0	0	96	0	0	0
Bacteria	Actinobacteriota	Actinobacteria	Micromonosporales	Micromonosporaceae	Actinoplanes		0	0	0	0	0	0	0	0	0	0	0	0	0	0	0	0	0	0	0	0	96	0	0	0
Bacteria	Proteobacteria	Alphaproteobacteria	Rhizobiales	Rhizobiaceae			0	0	0	0	0	0	0	0	0	0	0	0	0	0	0	0	0	0	0	0	96	0	0	0
Bacteria	Proteobacteria	Gammaproteobacteria	Burkholderiales	Methylophilaceae	Methylobacillus	uncultured_bacterium	5	1	5	4	5	0	5	4	0	0	0	8	0	9	0	9	0	8	2	0	6	8	12	4
Bacteria	Proteobacteria	Alphaproteobacteria	Ferrovibrionales	Ferrovibrionaceae	Ferrovibrio	Ferrovibrio_denitrificans	0	0	0	0	0	0	0	0	0	0	0	0	0	0	0	0	0	0	0	0	0	95	0	0
Bacteria	Proteobacteria	Gammaproteobacteria	Steroidobacterales	Steroidobacteraceae	Steroidobacter		0	94	0	0	0	0	0	0	0	0	0	0	0	0	0	0	0	0	0	0	0	0	0	0
Bacteria	Proteobacteria	Alphaproteobacteria	Caulobacterales	Caulobacteraceae	Phenylobacterium		0	0	0	0	0	0	0	0	0	0	0	0	0	45	0	0	0	49	0	0	0	0	0	0
Bacteria	Actinobacteriota	Actinobacteria	Glycomycetales	Glycomycetaceae	Glycomyces		27	0	0	0	0	0	5	6	0	0	0	6	0	0	0	0	0	0	49	0	0	0	0	0
Bacteria	Actinobacteriota	Actinobacteria	Pseudonocardiales	Pseudonocardiaceae	Lechevalieria		0	0	0	20	0	0	0	0	0	0	0	0	73	0	0	0	0	0	0	0	0	0	0	0
Bacteria	Proteobacteria	Gammaproteobacteria	Enterobacterales	Enterobacteriaceae			0	0	0	0	0	17	0	0	0	4	0	0	15	0	32	0	0	25	0	0	0	0	0	0
Bacteria	Proteobacteria	Alphaproteobacteria	Rhizobiales	Beijerinckiaceae	Microvirga		0	0	0	0	0	0	51	0	0	0	0	0	42	0	0	0	0	0	0	0	0	0	0	0
Bacteria	Bacteroidota	Bacteroidia	Cytophagales	Microscillaceae	Ohtaekwangia		0	0	0	0	0	0	0	0	78	0	0	0	0	0	0	0	0	0	0	0	0	15	0	0
Bacteria	Proteobacteria	Alphaproteobacteria	Azospirillales	Azospirillaceae	Skermanella		0	0	0	0	0	0	0	0	0	0	0	0	0	0	0	93	0	0	0	0	0	0	0	0
Bacteria	Proteobacteria	Alphaproteobacteria	Rhizobiales	Rhizobiaceae	Allorhizobium-Neorhizobium-Pararhizobium-Rhizobium		0	0	14	1	6	0	4	0	0	32	7	0	0	0	0	0	0	8	0	0	0	13	7	0
Bacteria	Actinobacteriota	Actinobacteria	Pseudonocardiales	Pseudonocardiaceae	Lechevalieria		0	0	0	0	0	50	0	0	0	0	0	0	0	0	0	0	42	0	0	0	0	0	0	0
Bacteria	Actinobacteriota	Actinobacteria	Micrococcales	Microbacteriaceae	Microbacterium		0	0	0	0	0	0	0	92	0	0	0	0	0	0	0	0	0	0	0	0	0	0	0	0
Bacteria	Proteobacteria	Alphaproteobacteria	Rhizobiales	Devosiaceae	Devosia		0	0	0	0	0	0	0	0	0	0	0	0	0	0	56	0	0	0	0	0	0	36	0	0
Bacteria	Chloroflexi	KD4-96	KD4-96	KD4-96	KD4-96	uncultured_bacterium	0	0	0	0	0	0	0	0	0	0	0	0	0	0	0	49	0	0	0	0	0	0	0	43
Bacteria	Cyanobacteria	Cyanobacteriia	Chloroplast	Chloroplast	Chloroplast		0	11	0	7	0	0	0	0	0	0	0	0	0	40	0	3	0	0	0	0	0	0	26	4
Bacteria	Actinobacteriota	Actinobacteria	Micrococcales	Microbacteriaceae	Agromyces		0	0	0	0	0	0	0	0	0	0	0	0	0	0	0	57	0	0	34	0	0	0	0	0
Bacteria	Patescibacteria	Saccharimonadia	Saccharimonadales	LWQ8	LWQ8		0	63	0	0	0	0	0	0	0	0	0	27	0	0	0	0	0	0	0	0	0	0	0	0
Bacteria	Firmicutes	Bacilli	Bacillales	Bacillaceae	Bacillus		6	0	20	0	11	5	0	0	0	4	0	0	10	0	9	0	10	0	0	14	0	0	0	0
Bacteria	Proteobacteria	Alphaproteobacteria	Rhizobiales	Beijerinckiaceae	Microvirga		0	0	0	0	0	0	0	0	0	0	0	0	89	0	0	0	0	0	0	0	0	0	0	0
Bacteria	Verrucomicrobiota	Verrucomicrobiae	Opitutales	Opitutaceae	Opitutus	Verrucomicrobia_bacterium	0	0	0	0	0	0	0	0	0	0	0	0	35	0	0	0	0	0	0	0	0	0	0	54
Bacteria	Proteobacteria	Alphaproteobacteria	Azospirillales	Azospirillaceae	Skermanella		0	0	0	0	0	0	0	0	0	0	0	0	0	0	0	0	0	0	0	0	0	0	89	0
Bacteria	Actinobacteriota	Actinobacteria	Streptomycetales	Streptomycetaceae	Streptomyces		15	18	0	0	0	0	0	0	0	0	0	0	0	18	0	4	0	5	0	0	3	11	9	5
Bacteria	Proteobacteria	Gammaproteobacteria	Burkholderiales	Comamonadaceae	Variovorax		0	3	0	3	0	0	5	6	0	7	0	7	13	16	0	4	0	5	0	0	1	9	9	0
Bacteria	Proteobacteria	Gammaproteobacteria	Cellvibrionales	Cellvibrionaceae	Cellvibrio		0	0	0	6	6	6	0	0	0	8	2	17	0	0	0	0	0	0	0	0	0	43	0	0
Bacteria	Proteobacteria	Alphaproteobacteria	Rhodobacterales	Rhodobacteraceae			0	0	0	0	0	0	0	54	0	0	0	0	0	0	0	8	0	26	0	0	0	0	0	0
Bacteria	Actinobacteriota	Actinobacteria	Micrococcales	Intrasporangiaceae	Terrabacter		0	0	0	0	0	0	0	0	0	0	0	0	0	0	0	0	0	0	0	0	88	0	0	0
Bacteria	Proteobacteria	Gammaproteobacteria	Burkholderiales	Comamonadaceae	Acidovorax		0	0	0	0	0	16	0	0	0	0	0	0	0	0	0	42	0	0	18	0	0	0	0	11
Bacteria	Actinobacteriota	Actinobacteria	Propionibacteriales	Nocardioidaceae	Nocardioides		0	0	0	0	0	0	0	87	0	0	0	0	0	0	0	0	0	0	0	0	0	0	0	0
Bacteria	Gemmatimonadota	Gemmatimonadetes	Gemmatimonadales	Gemmatimonadaceae	uncultured		0	0	0	0	0	0	0	0	0	0	0	0	0	0	0	0	0	0	0	0	87	0	0	0
Bacteria	Proteobacteria	Alphaproteobacteria	Caulobacterales	Caulobacteraceae	Phenylobacterium		0	0	0	35	0	0	0	0	0	0	0	0	0	0	0	0	51	0	0	0	0	0	0	0
Bacteria	Proteobacteria	Alphaproteobacteria	Rhizobiales	Rhizobiaceae	Allorhizobium-Neorhizobium-Pararhizobium-Rhizobium		0	0	0	31	0	0	20	0	0	0	0	0	0	0	0	0	0	0	0	0	0	35	0	0
Bacteria	Actinobacteriota	Actinobacteria	Micrococcales	Promicromonosporaceae	Promicromonospora		0	0	0	25	0	0	0	11	0	0	0	0	0	38	0	0	0	4	0	0	0	0	8	0
Bacteria	Verrucomicrobiota	Verrucomicrobiae	Opitutales	Opitutaceae	Opitutus	Verrucomicrobia_bacterium	0	0	0	7	0	0	0	0	0	0	0	56	0	0	0	0	0	23	0	0	0	0	0	0
Bacteria	Myxococcota	Myxococcia	Myxococcales	Myxococcaceae	Myxococcus		0	0	0	0	0	86	0	0	0	0	0	0	0	0	0	0	0	0	0	0	0	0	0	0
Bacteria	Bacteroidota	Bacteroidia	Flavobacteriales	Flavobacteriaceae	Flavobacterium	uncultured_Myroides	0	0	0	0	0	13	0	0	46	0	18	0	9	0	0	0	0	0	0	0	0	0	0	0
Bacteria	Bacteroidota	Bacteroidia	Sphingobacteriales	Sphingobacteriaceae	Sphingobacterium		0	0	0	0	0	12	0	0	0	6	12	0	0	0	3	0	32	0	21	0	0	0	0	0
Bacteria	Proteobacteria	Gammaproteobacteria	Enterobacterales	Enterobacteriaceae			0	0	0	0	0	11	0	0	0	6	0	0	11	0	27	0	0	31	0	0	0	0	0	0
Bacteria	Proteobacteria	Alphaproteobacteria	Rhizobiales	Rhizobiaceae			0	0	0	0	0	0	0	0	0	86	0	0	0	0	0	0	0	0	0	0	0	0	0	0
Bacteria	Proteobacteria	Alphaproteobacteria	Rhizobiales	Rhizobiaceae			0	0	0	0	0	0	0	0	0	0	0	0	0	0	0	0	86	0	0	0	0	0	0	0
Bacteria	Proteobacteria	Alphaproteobacteria	Sphingomonadales	Sphingomonadaceae	Sphingomonas		0	0	0	0	0	0	0	0	0	0	0	0	0	0	0	0	0	0	0	0	86	0	0	0
Bacteria	Actinobacteriota	Actinobacteria	Micrococcales	Microbacteriaceae	Agromyces		0	0	0	25	0	0	0	0	0	38	0	0	0	0	0	0	0	0	0	0	0	0	22	0
Bacteria	Proteobacteria	Alphaproteobacteria	Rhizobiales	Rhizobiaceae	Allorhizobium-Neorhizobium-Pararhizobium-Rhizobium		0	0	0	4	4	12	0	7	0	0	13	0	0	0	13	11	0	1	0	0	0	12	8	0
Bacteria	Proteobacteria	Alphaproteobacteria	Rhizobiales	Rhizobiaceae	Allorhizobium-Neorhizobium-Pararhizobium-Rhizobium		0	0	0	3	4	3	0	0	0	0	0	16	0	0	5	6	0	7	0	31	0	0	10	0
Bacteria	Proteobacteria	Alphaproteobacteria	Rhodobacterales	Rhodobacteraceae	Tabrizicola		0	0	0	0	0	0	57	0	0	0	0	0	0	0	0	0	0	0	0	0	0	28	0	0
Bacteria	Actinobacteriota	Actinobacteria	Micrococcales	Microbacteriaceae	Microbacterium		0	0	0	0	0	0	0	0	0	0	0	0	0	0	0	0	0	85	0	0	0	0	0	0
Bacteria	Actinobacteriota	Actinobacteria	Micrococcales	Microbacteriaceae	Microbacterium		0	0	0	0	0	0	0	0	0	0	0	0	0	0	0	0	0	0	0	85	0	0	0	0
Bacteria	Proteobacteria	Alphaproteobacteria	Rhizobiales	Rhizobiaceae			12	0	10	7	0	5	7	6	4	4	0	14	0	1	0	8	0	0	0	0	0	6	0	0
Bacteria	Actinobacteriota	Actinobacteria	Pseudonocardiales	Pseudonocardiaceae	Lechevalieria		10	16	0	7	0	0	39	12	0	0	0	0	0	0	0	0	0	0	0	0	0	0	0	0
Bacteria	Actinobacteriota	Actinobacteria	Micromonosporales	Micromonosporaceae	Actinoplanes		0	62	0	22	0	0	0	0	0	0	0	0	0	0	0	0	0	0	0	0	0	0	0	0
[truncated: 2,894 more rows]
